# Supplementary material for: Transcriptome Analysis and Autophagy Investigation of LoVo Cells Stimulated with Exosomes Derived from T. asiatica Adult Worms
Source: Microorganisms. 2021 May 5;9(5):994. doi: 10.3390/microorganisms9050994 (PMC8147967; doi:10.3390/microorganisms9050994)
Supplement: Supplementary file 1 [file microorganisms-09-00994-s001.zip]

Archive with 4 entries (4 files):
- Additional file 1Tas_exovsNC_DEG_all.xls
- Additional file 2 Tas_exovsNC_KEGGenrich.xls
- Additional file 3 exo_nc-ppi.xlsx
- Table S1.pdf
