# Supplementary material for: Transcriptome Analysis and Autophagy Investigation of LoVo Cells Stimulated with Exosomes Derived from T. asiatica Adult Worms
Source: Microorganisms. 2021 May 5;9(5):994. doi: 10.3390/microorganisms9050994 (PMC8147967; doi:10.3390/microorganisms9050994)
Supplement: Supplementary file 1 [file microorganisms-09-00994-s001.zip › Additional file 1Tas_exovsNC_DEG_all.xls]

gene_id	NC_1	NC_2	NC_3	Tas_exo1	Tas_exo2	Tas_exo3	NC	Tas_exo	a	log2FoldChange	pvalue	padj	gene_name	gene_chr	gene_start	gene_end	gene_strand	gene_length	gene_biotype	gene_description	tf_family
ENSG00000169100	8726.551546	7467.971946	6782.320934	6633.12479	6475.812212	6797.377557	7658.948142	6635.438186	-4.83197928	-0.206952917	0.045000401	0.996416678	SLC25A6	X	1386152	1392724	-	2164	protein_coding	solute carrier family 25 member 6 [Source:HGNC Symbol;Acc:HGNC:10992]	-
ENSG00000183793	1.013183739	2.063260657	4.04250987	13.81900998	20.53330159	0	2.372984755	11.45077052	0.44039866	2.26889695	0.034598464	0.996416678	NPIPA5	16	15363624	15381047	-	1520	protein_coding	nuclear pore complex interacting protein family member A5 [Source:HGNC Symbol;Acc:HGNC:41980]	-
ENSG00000007171	0	0	0	2.961216424	2.933328799	2.895787088	0	2.93011077	#DIV/0!	3.967250344	0.042173098	0.996416678	NOS2	17	27756766	27800499	-	4369	protein_coding	nitric oxide synthase 2 [Source:HGNC Symbol;Acc:HGNC:7873]	-
ENSG00000198625	673.7671866	943.9417504	906.5328383	1051.23183	1106.842733	1048.274926	841.4139251	1068.783163	2.897865432	0.345172707	0.008147252	0.996416678	MDM4	1	204516379	204558120	+	11008	protein_coding	MDM4, p53 regulator [Source:HGNC Symbol;Acc:HGNC:6974]	-
ENSG00000105202	5309.082794	4153.343702	4016.233556	3762.719003	3447.639115	3837.883154	4492.886684	3682.74709	-3.486016787	-0.286868511	0.012282621	0.996416678	FBL	19	39834458	39846414	-	2173	protein_coding	fibrillarin [Source:HGNC Symbol;Acc:HGNC:3599]	-
ENSG00000162601	353.601125	429.1582166	445.6867132	491.5619264	539.732499	486.4922307	409.4820182	505.9288854	3.277243196	0.305175626	0.024698543	0.996416678	MYSM1	1	58654739	58700092	-	8938	protein_coding	Myb like, SWIRM and MPN domains 1 [Source:HGNC Symbol;Acc:HGNC:29401]	MYB
ENSG00000162526	2.026367479	1.031630328	1.010627467	4.935360706	13.68886773	4.826311813	1.356208425	7.816846749	0.395724929	2.525805405	0.026428631	0.996416678	TSSK3	1	32351521	32364312	+	2191	protein_coding	testis specific serine kinase 3 [Source:HGNC Symbol;Acc:HGNC:15473]	-
ENSG00000113300	1303.967472	1259.620631	1179.402255	1573.392993	1422.664468	1497.121924	1247.663453	1497.726462	3.794413673	0.263540812	0.008780291	0.996416678	CNOT6	5	180494412	180578405	+	6586	protein_coding	CCR4-NOT transcription complex subunit 6 [Source:HGNC Symbol;Acc:HGNC:14099]	-
ENSG00000177600	19347.75669	16011.93433	15422.17515	14330.31335	13964.60064	15459.642	16927.28872	14584.85199	-4.653756629	-0.214879017	0.036911905	0.996416678	RPLP2	11	809647	812880	+	1955	protein_coding	ribosomal protein lateral stalk subunit P2 [Source:HGNC Symbol;Acc:HGNC:10377]	-
ENSG00000184207	1449.865931	1217.323787	1231.954883	1091.701788	984.6207002	1111.016979	1299.714867	1062.446489	-3.43873069	-0.290831779	0.009491908	0.996416678	PGP	16	2211997	2214807	-	2727	protein_coding	phosphoglycolate phosphatase [Source:HGNC Symbol;Acc:HGNC:8909]	-
ENSG00000164258	961.5113686	722.1412298	854.9908375	687.0022103	674.6656238	689.1973269	846.2144786	683.6217203	-3.248597621	-0.307959845	0.014037798	0.996416678	NDUFS4	5	53560633	53683340	+	1176	protein_coding	NADH:ubiquinone oxidoreductase subunit S4 [Source:HGNC Symbol;Acc:HGNC:7711]	-
ENSG00000078668	3060.828076	2163.328798	2447.739726	2127.140464	2148.174457	2225.895008	2557.298867	2167.069977	-4.186289282	-0.238912879	0.04876264	0.996416678	VDAC3	8	42391624	42405897	+	3141	protein_coding	voltage dependent anion channel 3 [Source:HGNC Symbol;Acc:HGNC:12674]	-
ENSG00000161960	128.6743349	201.167914	204.1467484	283.2897046	226.8440938	316.6060549	177.9963324	275.5799511	1.585732421	0.630910877	0.001495931	0.996416678	EIF4A1	17	7572706	7579005	+	5316	protein_coding	eukaryotic translation initiation factor 4A1 [Source:HGNC Symbol;Acc:HGNC:3282]	-
ENSG00000167747	2469.128773	2211.815424	2029.339955	1968.22185	1863.641564	1950.795235	2236.761384	1927.552883	-4.658943931	-0.214641437	0.035794228	0.996416678	C19orf48	19	50797704	50804929	-	3256	protein_coding	chromosome 19 open reading frame 48 [Source:HGNC Symbol;Acc:HGNC:29667]	-
ENSG00000181026	1372.863967	1434.997787	1362.325826	1253.581619	1151.820442	1214.300052	1390.062527	1206.567371	-4.896169253	-0.204224952	0.037728645	0.996416678	AEN	15	88621296	88632282	+	6018	protein_coding	apoptosis enhancing nuclease [Source:HGNC Symbol;Acc:HGNC:25722]	-
ENSG00000175768	71.93604549	88.72020823	81.86082487	97.72014199	159.3775314	94.59571153	80.8390262	117.2311283	1.864864982	0.536365368	0.035608264	0.996416678	TOMM5	9	37582646	37592642	-	3644	protein_coding	translocase of outer mitochondrial membrane 5 [Source:HGNC Symbol;Acc:HGNC:31369]	-
ENSG00000155368	2076.013482	1621.722876	1681.684106	1544.767901	1393.33118	1448.858806	1793.140155	1462.319296	-3.398702857	-0.294297196	0.010447756	0.996416678	DBI	2	119366921	119372560	+	2509	protein_coding	diazepam binding inhibitor, acyl-CoA binding protein [Source:HGNC Symbol;Acc:HGNC:2690]	-
ENSG00000140854	1298.901554	1254.462479	1277.433119	1124.275169	1150.842665	1061.788599	1276.932384	1112.302144	-5.02175926	-0.199191607	0.044037224	0.996416678	KATNB1	16	57735730	57757250	+	4591	protein_coding	katanin regulatory subunit B1 [Source:HGNC Symbol;Acc:HGNC:6217]	-
ENSG00000167969	1601.843492	1392.700943	1271.369354	1160.796838	1111.731615	1287.659992	1421.971263	1186.729482	-3.83286849	-0.260852151	0.024408486	0.996416678	ECI1	16	2239395	2252300	-	3234	protein_coding	enoyl-CoA delta isomerase 1 [Source:HGNC Symbol;Acc:HGNC:2703]	-
ENSG00000185043	2360.718113	1775.435795	1796.895637	1618.798312	1725.77511	1598.474472	1977.683182	1647.682631	-3.796897198	-0.263417347	0.028647631	0.996416678	CIB1	15	90229975	90234047	-	1472	protein_coding	calcium and integrin binding 1 [Source:HGNC Symbol;Acc:HGNC:16920]	-
ENSG00000173915	2507.629755	1605.216791	1787.79999	1610.901735	1590.841985	1583.030275	1966.882179	1594.924665	-3.306634921	-0.302481334	0.030197832	0.996416678	ATP5MD	10	103389041	103396492	-	924	protein_coding	ATP synthase membrane subunit DAPIT [Source:HGNC Symbol;Acc:HGNC:30889]	-
ENSG00000131475	1067.895661	976.9539209	959.0854666	839.9983922	862.3986669	879.3540123	1001.311683	860.5836905	-4.576581239	-0.218490012	0.038982429	0.996416678	VPS25	17	42773436	42779599	+	2404	protein_coding	vacuolar protein sorting 25 homolog [Source:HGNC Symbol;Acc:HGNC:28122]	-
ENSG00000111640	73031.29711	61004.42783	59272.29034	55760.69233	50940.18792	57907.05439	64436.00509	54869.31155	-4.312806508	-0.231867635	0.02249546	0.996416678	GAPDH	12	6533927	6538374	+	2981	protein_coding	glyceraldehyde-3-phosphate dehydrogenase [Source:HGNC Symbol;Acc:HGNC:4141]	-
ENSG00000187742	587.6465688	687.0657986	631.6421672	750.1748274	743.1099624	754.8351675	635.4515115	749.3733191	4.20340144	0.238027042	0.037957001	0.996416678	SECISBP2	9	89318506	89359662	+	9813	protein_coding	SECIS binding protein 2 [Source:HGNC Symbol;Acc:HGNC:30972]	-
ENSG00000145592	17041.75049	12532.24523	13512.08924	10736.38368	10298.91741	10832.17423	14362.02832	10622.49178	-2.298125291	-0.435144616	0.000101642	0.308179066	RPL37	5	40825262	40835335	-	8153	protein_coding	ribosomal protein L37 [Source:HGNC Symbol;Acc:HGNC:10347]	-
ENSG00000015475	681.8726565	498.2774486	560.8982445	475.7687721	522.1325262	416.9933406	580.3494499	471.6315463	-3.341557552	-0.299500918	0.039694856	0.996416678	BID	22	17734138	17774770	-	4446	protein_coding	BH3 interacting domain death agonist [Source:HGNC Symbol;Acc:HGNC:1050]	-
ENSG00000139546	609.936611	601.4404814	574.0364015	500.4455756	526.0436313	475.8743447	595.1378313	500.7878506	-4.015672901	-0.249058744	0.036292241	0.996416678	TARBP2	12	53500921	53506431	+	4090	protein_coding	TARBP2, RISC loading complex RNA binding subunit [Source:HGNC Symbol;Acc:HGNC:11569]	-
ENSG00000197969	1438.72091	1914.705889	2072.796936	2292.968584	2125.685603	2127.438247	1808.741245	2182.030811	3.69432505	0.270686654	0.031862355	0.996416678	VPS13A	9	77177353	77421541	+	20196	protein_coding	vacuolar protein sorting 13 homolog A [Source:HGNC Symbol;Acc:HGNC:1908]	-
ENSG00000139410	479.2359087	422.9684346	428.5060462	391.8676401	299.1995375	368.7302225	443.5701298	353.2658	-3.044991611	-0.328505924	0.022839655	0.996416678	SDSL	12	113422237	113438276	+	2216	protein_coding	serine dehydratase like [Source:HGNC Symbol;Acc:HGNC:30404]	-
ENSG00000113441	1877.429469	2266.491831	2296.145606	2852.638488	2494.307255	2689.220942	2146.688969	2678.722229	3.13055858	0.319442549	0.00301478	0.996416678	LNPEP	5	96935394	97037515	+	15266	protein_coding	leucyl and cystinyl aminopeptidase [Source:HGNC Symbol;Acc:HGNC:6656]	-
ENSG00000122417	1292.822451	1434.997787	1510.888064	1637.552682	1786.397239	1662.181788	1412.902767	1695.377236	3.803089196	0.262951797	0.010455137	0.996416678	ODF2L	1	86346824	86396342	-	10898	protein_coding	outer dense fiber of sperm tails 2 like [Source:HGNC Symbol;Acc:HGNC:29225]	-
ENSG00000108848	1696.06958	2059.134135	2194.072232	2056.07127	2995.90648	2279.9497	1983.091982	2443.975817	3.316987066	0.301495247	0.029193437	0.996416678	LUC7L3	17	50719544	50756213	+	8151	protein_coding	LUC7 like 3 pre-mRNA splicing factor [Source:HGNC Symbol;Acc:HGNC:24309]	-
ENSG00000124733	2213.80647	1790.91025	1760.513048	1562.5352	1546.842053	1651.563902	1921.743256	1586.980385	-3.621465468	-0.276138474	0.013244951	0.996416678	MEA1	6	43011143	43016868	-	3017	protein_coding	male-enhanced antigen 1 [Source:HGNC Symbol;Acc:HGNC:6986]	-
ENSG00000205189	562.3169753	546.764074	637.705932	764.9809095	666.8434136	670.857342	582.2623271	700.8938884	3.737943735	0.267335434	0.029380715	0.996416678	ZBTB10	8	80485619	80526265	+	10216	protein_coding	zinc finger and BTB domain containing 10 [Source:HGNC Symbol;Acc:HGNC:30953]	-
ENSG00000163931	11115.6388	9334.19121	9497.876939	8753.355749	8623.008893	8856.282177	9982.568984	8744.215606	-5.23335086	-0.191088917	0.042278162	0.996416678	TKT	3	53224707	53256052	-	9507	protein_coding	transketolase [Source:HGNC Symbol;Acc:HGNC:11834]	-
ENSG00000244588	22.29004226	17.53771558	26.27631415	37.50874137	40.08882692	36.67996978	22.03469067	38.09251269	1.266254254	0.788912218	0.042382642	0.996416678	RAD21L1	20	1226056	1296421	+	2730	protein_coding	RAD21 cohesin complex component like 1 [Source:HGNC Symbol;Acc:HGNC:16271]	-
ENSG00000172888	816.6260939	1202.880963	1150.094058	1274.310134	1371.820102	1321.444174	1056.533705	1322.524803	3.086839076	0.324045146	0.016420038	0.996416678	ZNF621	3	40524878	40574685	+	8354	protein_coding	zinc finger protein 621 [Source:HGNC Symbol;Acc:HGNC:24787]	zf-C2H2
ENSG00000184752	1101.330725	814.9879593	890.3627989	830.1276708	711.8211219	796.3414491	935.5604943	779.4300806	-3.796343887	-0.263522188	0.044005184	0.996416678	NDUFA12	12	94897055	95003770	-	1815	protein_coding	NADH:ubiquinone oxidoreductase subunit A12 [Source:HGNC Symbol;Acc:HGNC:23987]	-
ENSG00000198918	8065.955748	6068.049591	5946.532019	5274.913523	5064.88106	5530.953337	6693.512453	5290.249307	-2.946135	-0.339432635	0.003845857	0.996416678	RPL39	X	119786504	119791643	-	2141	protein_coding	ribosomal protein L39 [Source:HGNC Symbol;Acc:HGNC:10350]	-
ENSG00000143575	2043.591602	1603.15353	1573.546967	1352.288834	1299.464658	1407.352525	1740.097366	1353.035339	-2.755059915	-0.362984085	0.002049308	0.996416678	HAX1	1	154272511	154275875	+	2155	protein_coding	HCLS1 associated protein X-1 [Source:HGNC Symbol;Acc:HGNC:16915]	-
ENSG00000164400	169.2016845	166.0924829	180.9023167	92.78478128	131.999796	119.692533	172.0654947	114.8257034	-1.713760247	-0.583269402	0.00356152	0.996416678	CSF2	5	132073790	132076170	+	787	protein_coding	colony stimulating factor 2 [Source:HGNC Symbol;Acc:HGNC:2434]	-
ENSG00000198912	622.0948159	556.0487469	536.6431852	463.9239064	453.6881876	500.9711662	571.5955827	472.8610867	-3.655260071	-0.273522219	0.028645612	0.996416678	C1orf174	1	3889125	3900293	-	4388	protein_coding	chromosome 1 open reading frame 174 [Source:HGNC Symbol;Acc:HGNC:27915]	-
ENSG00000125991	6059.851945	5630.638332	5223.933379	4779.403308	5008.170036	5130.369457	5638.141219	4972.6476	-5.518598746	-0.181191049	0.04870621	0.996416678	ERGIC3	20	35542021	35557634	+	6012	protein_coding	ERGIC and golgi 3 [Source:HGNC Symbol;Acc:HGNC:15927]	-
ENSG00000055609	1085.119785	1607.280051	1662.482184	2126.153392	1664.175205	1749.055401	1451.62734	1846.461333	2.881081207	0.347091234	0.018941722	0.996416678	KMT2C	7	152134922	152436005	-	20114	protein_coding	lysine methyltransferase 2C [Source:HGNC Symbol;Acc:HGNC:13726]	-
ENSG00000129562	4628.223321	3142.34598	3511.93045	3275.105365	3075.106358	3087.874298	3760.83325	3146.028673	-3.88318568	-0.257560215	0.042054765	0.996416678	DAD1	14	22564905	22589269	-	808	protein_coding	defender against cell death 1 [Source:HGNC Symbol;Acc:HGNC:2664]	-
ENSG00000119421	1072.96158	824.2726323	790.3106796	707.7307253	703.0211355	788.6193502	895.8482973	733.123737	-3.457841806	-0.289182529	0.0298691	0.996416678	NDUFA8	9	122144058	122159819	-	844	protein_coding	NADH:ubiquinone oxidoreductase subunit A8 [Source:HGNC Symbol;Acc:HGNC:7692]	-
ENSG00000172301	1210.754568	1006.8712	1010.627467	872.5717729	934.7541106	872.5971758	1076.084412	893.3076864	-3.723532591	-0.268615839	0.018530747	0.996416678	COPRS	17	31851864	31859337	-	1432	protein_coding	coordinator of PRMT5 and differentiation stimulator [Source:HGNC Symbol;Acc:HGNC:28848]	-
ENSG00000071082	8002.125173	5398.521508	6154.721277	5021.235983	5172.436449	4983.649578	6518.455986	5059.107337	-2.734874973	-0.365668293	0.003347215	0.996416678	RPL31	2	101001715	101024032	+	5791	protein_coding	ribosomal protein L31 [Source:HGNC Symbol;Acc:HGNC:10334]	-
ENSG00000118680	12545.24106	9160.877315	9547.397685	8970.51162	8226.031729	9229.838711	10417.83869	8808.79402	-4.131555673	-0.242046442	0.039942696	0.996416678	MYL12B	18	3261479	3278431	+	1932	protein_coding	myosin light chain 12B [Source:HGNC Symbol;Acc:HGNC:29827]	-
ENSG00000197756	13175.44135	10786.72671	9573.673999	9161.016543	8759.89757	9673.859398	11178.61402	9198.257837	-3.554812576	-0.281306151	0.013457158	0.996416678	RPL37A	2	216498189	216579180	+	6841	protein_coding	ribosomal protein L37a [Source:HGNC Symbol;Acc:HGNC:10348]	-
ENSG00000177853	677.8199216	711.8249265	710.4711096	818.2828051	848.7097992	817.5772211	700.0386526	828.1899418	4.123250574	0.242545714	0.024023094	0.996416678	ZNF518A	10	96129715	96205288	+	10891	protein_coding	zinc finger protein 518A [Source:HGNC Symbol;Acc:HGNC:29009]	-
ENSG00000097021	3819.702697	3250.667164	3307.783701	2957.268135	3069.2397	2923.779696	3459.384521	2983.429177	-4.682878883	-0.213568484	0.027294845	0.996416678	ACOT7	1	6264269	6394391	-	4124	protein_coding	acyl-CoA thioesterase 7 [Source:HGNC Symbol;Acc:HGNC:24157]	-
ENSG00000185022	1724.438724	1511.338431	1640.24838	1483.569428	1216.353675	1396.734639	1625.341845	1365.552581	-3.979967805	-0.251324319	0.021907391	0.996416678	MAFF	22	38200767	38216511	+	5615	protein_coding	MAF bZIP transcription factor F [Source:HGNC Symbol;Acc:HGNC:6780]	TF_bZIP
ENSG00000100410	1506.60422	924.3407741	1160.200333	971.278987	840.887589	922.7908186	1197.048442	911.6524649	-2.545010559	-0.393043314	0.008711463	0.996416678	PHF5A	22	41459717	41468725	-	1235	protein_coding	PHD finger protein 5A [Source:HGNC Symbol;Acc:HGNC:18000]	-
ENSG00000039319	1453.918666	1374.131597	1458.335436	1652.358765	1627.019707	1773.18696	1428.795233	1684.188477	4.214884475	0.237252812	0.013956506	0.996416678	ZFYVE16	5	80408013	80479350	+	11461	protein_coding	zinc finger FYVE-type containing 16 [Source:HGNC Symbol;Acc:HGNC:20756]	-
ENSG00000107020	382.9834534	242.4331271	256.6993767	227.0265925	226.8440938	216.2187692	294.0386524	223.3631518	-2.521339288	-0.396861166	0.0309646	0.996416678	PLGRKT	9	5357973	5437878	-	1493	protein_coding	plasminogen receptor with a C-terminal lysine [Source:HGNC Symbol;Acc:HGNC:23633]	-
ENSG00000156011	738.6109459	778.8808979	833.7676607	1008.787728	865.3319957	972.9844615	783.7531682	949.0347285	3.622381092	0.27602866	0.015106337	0.996416678	PSD3	8	18527301	19084730	-	15213	protein_coding	pleckstrin and Sec7 domain containing 3 [Source:HGNC Symbol;Acc:HGNC:19093]	-
ENSG00000130159	980.7618596	827.3675233	769.0875028	728.4592403	630.6656918	736.4951826	859.0722952	698.5400382	-3.350793901	-0.298440071	0.018671979	0.996416678	ECSIT	19	11505916	11529174	-	2370	protein_coding	ECSIT signalling integrator [Source:HGNC Symbol;Acc:HGNC:29548]	-
ENSG00000108839	7.092286175	23.72749755	17.18066695	29.61216424	33.24439306	36.67996978	16.00015022	33.17884236	0.950409441	1.053920453	0.023995314	0.996416678	ALOX12	17	6996065	7010736	+	2616	protein_coding	arachidonate 12-lipoxygenase, 12S type [Source:HGNC Symbol;Acc:HGNC:429]	-
ENSG00000145425	12968.75186	7690.804097	8699.48124	7604.403777	7348.966418	7784.840954	9786.345733	7579.403716	-2.712335911	-0.368696207	0.011574295	0.996416678	RPS3A	4	151099573	151104652	+	2341	protein_coding	ribosomal protein S3A [Source:HGNC Symbol;Acc:HGNC:10421]	-
ENSG00000171130	839.9293199	833.5573053	812.5444839	673.1832004	651.1989934	766.4183159	828.6770363	696.9335032	-4.003379916	-0.249664622	0.028491826	0.996416678	ATP6V0E2	7	149872968	149891204	+	6751	protein_coding	ATPase H+ transporting V0 subunit e2 [Source:HGNC Symbol;Acc:HGNC:21723]	-
ENSG00000181852	1589.685287	1406.112137	1438.122886	1278.258423	1309.242421	1278.97263	1477.973437	1288.824491	-5.061637421	-0.197603217	0.047554433	0.996416678	RNF41	12	56202175	56221933	-	6537	protein_coding	ring finger protein 41 [Source:HGNC Symbol;Acc:HGNC:18401]	-
ENSG00000109475	6081.128803	3920.195247	4541.759839	3522.860472	3469.150193	3830.161055	4847.69463	3607.390573	-2.34552826	-0.426358793	0.001449863	0.996416678	RPL34	4	108620566	108630412	+	3393	protein_coding	ribosomal protein L34 [Source:HGNC Symbol;Acc:HGNC:10340]	-
ENSG00000100697	533.9478306	760.3115519	743.8218161	859.7398351	858.4875618	801.1677609	679.3603995	839.7983859	3.269406726	0.305932029	0.026430667	0.996416678	DICER1	14	95086228	95158010	-	12294	protein_coding	dicer 1, ribonuclease III [Source:HGNC Symbol;Acc:HGNC:17098]	-
ENSG00000142534	24310.33064	17418.04646	18907.82929	16054.72838	17068.06251	16396.91175	20212.0688	16506.56755	-3.422584703	-0.292182117	0.011541582	0.996416678	RPS11	19	49496365	49499689	+	1390	protein_coding	ribosomal protein S11 [Source:HGNC Symbol;Acc:HGNC:10384]	-
ENSG00000137100	2311.072109	1907.484477	1952.532267	1720.466742	1702.30848	1757.742762	2057.029618	1726.839328	-3.961514496	-0.252455846	0.015352641	0.996416678	DCTN3	9	34613545	34620523	-	3740	protein_coding	dynactin subunit 3 [Source:HGNC Symbol;Acc:HGNC:2713]	-
ENSG00000167526	32423.90602	23676.94766	25245.47414	22205.17489	21193.30057	23815.91827	27115.44261	22404.79791	-3.632308575	-0.275308957	0.017033471	0.996416678	RPL13	16	89560657	89566828	+	6172	protein_coding	ribosomal protein L13 [Source:HGNC Symbol;Acc:HGNC:10303]	-
ENSG00000170871	876.4039345	807.766547	843.8739354	1012.736017	973.8651613	968.1581497	842.6814723	984.919776	4.444072862	0.224933953	0.031215984	0.996416678	KIAA0232	4	6781375	6884170	+	8499	protein_coding	KIAA0232 [Source:HGNC Symbol;Acc:HGNC:28992]	-
ENSG00000108298	23115.78701	19113.01509	18293.36779	16643.02337	17208.86229	17587.08025	20174.05663	17146.32197	-4.262536929	-0.234602103	0.020658943	0.996416678	RPL19	17	39200283	39204732	+	1761	protein_coding	ribosomal protein L19 [Source:HGNC Symbol;Acc:HGNC:10312]	-
ENSG00000092439	725.4395573	720.0779691	836.7995431	944.6280392	862.3986669	928.5823928	760.7723565	911.8696996	3.826098294	0.261273942	0.021583075	0.996416678	TRPM7	15	50552473	50686815	-	12398	protein_coding	transient receptor potential cation channel subfamily M member 7 [Source:HGNC Symbol;Acc:HGNC:17994]	-
ENSG00000089820	13.17138861	10.31630328	16.17003948	20.72851497	43.99993199	25.09682143	13.21924379	29.94175613	0.847803078	1.17875221	0.016450976	0.996416678	ARHGAP4	X	153907367	153934999	-	5580	protein_coding	Rho GTPase activating protein 4 [Source:HGNC Symbol;Acc:HGNC:674]	-
ENSG00000183718	79.02833166	132.048682	130.3709433	148.0608212	166.2219653	157.3377651	113.8159857	157.2068505	2.146102887	0.466308608	0.034847878	0.996416678	TRIM52	5	181254417	181261139	-	6562	protein_coding	tripartite motif containing 52 [Source:HGNC Symbol;Acc:HGNC:19024]	-
ENSG00000177034	1418.457235	1462.851806	1437.112259	1745.143546	1562.486474	1688.243872	1439.473766	1665.291297	4.756625749	0.210236227	0.029908822	0.996416678	MTX3	5	79976731	79991265	-	7919	protein_coding	metaxin 3 [Source:HGNC Symbol;Acc:HGNC:24812]	-
ENSG00000182600	32.42187966	62.92945003	56.59513818	71.06919417	81.15543011	84.94308791	50.64882262	79.05590406	1.556797069	0.643133573	0.029045585	0.996416678	SNORC	2	232857270	232878708	+	3698	protein_coding	secondary ossification center associated regulator of chondrocyte maturation [Source:HGNC Symbol;Acc:HGNC:33763]	-
ENSG00000162664	700.1099638	723.1728601	689.2479328	864.6751958	791.9987757	828.1951071	704.1769189	828.2896929	4.269900479	0.234212713	0.031365139	0.996416678	ZNF326	1	89995112	90035531	+	10984	protein_coding	zinc finger protein 326 [Source:HGNC Symbol;Acc:HGNC:14104]	-
ENSG00000114120	1139.831707	1116.224015	1134.934646	1293.064505	1386.486746	1220.091626	1130.330123	1299.880959	4.959448487	0.201585427	0.046912658	0.996416678	SLC25A36	3	140941830	140980961	+	10305	protein_coding	solute carrier family 25 member 36 [Source:HGNC Symbol;Acc:HGNC:25554]	-
ENSG00000101444	6493.494585	5338.686949	5179.465771	4987.67553	4586.748465	4892.914916	5670.549102	4822.446304	-4.278564145	-0.233734169	0.025323483	0.996416678	AHCY	20	34280268	34311802	-	3894	protein_coding	adenosylhomocysteinase [Source:HGNC Symbol;Acc:HGNC:343]	-
ENSG00000114054	896.6676093	735.5524241	708.4498547	653.4417575	616.9768241	669.8920796	780.223296	646.7702204	-3.695029668	-0.270656043	0.030100385	0.996416678	PCCB	3	136250306	136337896	+	7532	protein_coding	propionyl-CoA carboxylase subunit beta [Source:HGNC Symbol;Acc:HGNC:8654]	-
ENSG00000170860	1772.05836	1182.248356	1282.486256	1164.745127	1108.798286	1157.349573	1412.264324	1143.630995	-3.285275152	-0.304458464	0.026926425	0.996416678	LSM3	3	14178358	14201119	+	3815	protein_coding	LSM3 homolog, U6 small nuclear RNA and mRNA degradation associated [Source:HGNC Symbol;Acc:HGNC:17874]	-
ENSG00000130255	10735.6949	8812.186264	8335.655352	7267.812176	7258.033225	7752.987296	9294.512172	7426.277566	-3.088899379	-0.323738273	0.00216162	0.996416678	RPL36	19	5674947	5691876	+	2272	protein_coding	ribosomal protein L36 [Source:HGNC Symbol;Acc:HGNC:13631]	-
ENSG00000173660	5613.037916	3967.650243	3995.010379	3644.270346	3504.350139	3781.897937	4525.232846	3643.50614	-3.198315321	-0.31267735	0.013301771	0.996416678	UQCRH	1	46303631	46316776	+	1408	protein_coding	ubiquinol-cytochrome c reductase hinge protein [Source:HGNC Symbol;Acc:HGNC:12590]	-
ENSG00000114933	297.8760193	351.7859419	413.3466342	522.1611627	512.3547636	429.5417513	354.3361985	488.0192259	2.165349893	0.461642006	0.002253026	0.996416678	INO80D	2	205993721	206086303	-	14373	protein_coding	INO80 complex subunit D [Source:HGNC Symbol;Acc:HGNC:25997]	-
ENSG00000005075	1511.670139	1064.642499	1023.765625	1017.671378	908.3541514	1007.733907	1200.026087	977.9198119	-3.38664256	-0.295324914	0.037091647	0.996416678	POLR2J	7	102473118	102478907	-	1355	protein_coding	RNA polymerase II subunit J [Source:HGNC Symbol;Acc:HGNC:9197]	-
ENSG00000137288	842.9688711	631.3577609	677.1204032	556.7086877	592.5324174	600.3931895	717.1490117	583.2114315	-3.352847801	-0.298313599	0.023870137	0.996416678	UQCC2	6	33694293	33711727	-	4689	protein_coding	ubiquinol-cytochrome c reductase complex assembly factor 2 [Source:HGNC Symbol;Acc:HGNC:21237]	-
ENSG00000137955	3278.66258	3332.16596	3349.219427	3563.33043	3981.504957	3753.905328	3320.015989	3766.246905	5.496396233	0.18194898	0.040184517	0.996416678	RABGGTB	1	75786197	75795079	+	5913	protein_coding	Rab geranylgeranyltransferase subunit beta [Source:HGNC Symbol;Acc:HGNC:9796]	-
ENSG00000095321	1325.244331	1209.070745	1257.22057	1099.598365	1043.287276	1057.927549	1263.845215	1066.93773	-4.092594004	-0.244409146	0.014970361	0.996416678	CRAT	9	129094810	129111189	-	3803	protein_coding	carnitine O-acetyltransferase [Source:HGNC Symbol;Acc:HGNC:2342]	-
ENSG00000198522	1434.668175	1101.781191	1214.774216	1001.878223	1037.420619	1098.468569	1250.40786	1045.92247	-3.881643447	-0.257657797	0.029352033	0.996416678	GPN1	2	27628247	27651508	+	3746	protein_coding	GPN-loop GTPase 1 [Source:HGNC Symbol;Acc:HGNC:17030]	-
ENSG00000168028	44274.10304	30595.06065	31528.5451	28996.23122	27369.91325	29746.49023	35465.90293	28704.21157	-3.276859406	-0.305172282	0.015027706	0.996416678	RPSA	3	39406689	39412542	+	3936	protein_coding	ribosomal protein SA [Source:HGNC Symbol;Acc:HGNC:6502]	-
ENSG00000153914	1128.686686	1192.564659	1333.01763	1372.030276	1499.908793	1409.283049	1218.089658	1427.074039	4.377519777	0.228417985	0.030795769	0.996416678	SREK1	5	66139971	66183615	+	18240	protein_coding	splicing regulatory glutamic acid and lysine rich protein 1 [Source:HGNC Symbol;Acc:HGNC:17882]	-
ENSG00000188846	14611.1227	11185.96765	12402.42028	11017.69924	10661.67241	10742.40483	12733.17021	10807.25883	-4.226703228	-0.236602924	0.023009921	0.996416678	RPL14	3	40457292	40468587	+	8626	protein_coding	ribosomal protein L14 [Source:HGNC Symbol;Acc:HGNC:10305]	-
ENSG00000196705	242.1509137	314.6472501	298.1351029	335.604528	390.1327303	336.8765645	284.9777556	354.2046076	3.18741692	0.313897928	0.040938228	0.996416678	ZNF431	19	21142024	21196053	+	14132	protein_coding	zinc finger protein 431 [Source:HGNC Symbol;Acc:HGNC:20809]	zf-C2H2
ENSG00000105379	510.6446046	451.8540838	397.1765947	344.4881773	380.3549676	368.7302225	453.2250944	364.5244558	-3.182563264	-0.31413209	0.024993834	0.996416678	ETFB	19	51345169	51366418	-	6526	protein_coding	electron transfer flavoprotein subunit beta [Source:HGNC Symbol;Acc:HGNC:3482]	-
ENSG00000157045	1182.385424	799.5135044	871.160877	799.5284345	733.3321998	765.4530535	951.019935	766.1045626	-3.205803588	-0.312048957	0.026921466	0.996416678	NTAN1	16	15037853	15056079	-	3540	protein_coding	N-terminal asparagine amidase [Source:HGNC Symbol;Acc:HGNC:29909]	-
ENSG00000136930	3967.627523	3218.686624	3243.103543	2888.173085	2872.70667	2987.487012	3476.472563	2916.122256	-3.943637551	-0.253585854	0.014802429	0.996416678	PSMB7	9	124353466	124415444	-	1787	protein_coding	proteasome subunit beta 7 [Source:HGNC Symbol;Acc:HGNC:9544]	-
ENSG00000168894	2030.420214	1458.725284	1566.472575	1327.61203	1449.064427	1374.533604	1685.206024	1383.736687	-3.516724153	-0.284404602	0.023341458	0.996416678	RNF181	2	85595725	85597613	+	1220	protein_coding	ring finger protein 181 [Source:HGNC Symbol;Acc:HGNC:28037]	-
ENSG00000073584	94.22608775	134.1119427	123.296551	165.8281197	153.5108738	174.7124876	117.2115272	164.6838271	2.038385148	0.490991519	0.015319004	0.996416678	SMARCE1	17	40624962	40648864	-	18680	protein_coding	SWI/SNF related, matrix associated, actin dependent regulator of chromatin, subfamily e, member 1 [Source:HGNC Symbol;Acc:HGNC:11109]	HMG
ENSG00000204520	1600.830308	1726.94917	1547.270653	1364.133699	1451.019979	1371.637817	1625.01671	1395.597165	-4.554315143	-0.219517599	0.025566078	0.996416678	MICA	6	31399784	31415315	+	2386	protein_coding	MHC class I polypeptide-related sequence A [Source:HGNC Symbol;Acc:HGNC:7090]	-
ENSG00000124486	1970.642373	2174.676732	2254.70988	2556.516846	2386.751866	2375.510674	2133.342995	2439.593129	5.167301207	0.193508858	0.044869834	0.996416678	USP9X	X	41085635	41236579	+	13962	protein_coding	ubiquitin specific peptidase 9 X-linked [Source:HGNC Symbol;Acc:HGNC:12632]	-
ENSG00000136628	3173.291471	3199.085648	3270.390485	3512.989751	3872.971791	3606.220187	3214.255868	3664.060576	5.292165174	0.188959481	0.03225786	0.996416678	EPRS	1	219968601	220046658	-	5450	protein_coding	glutamyl-prolyl-tRNA synthetase [Source:HGNC Symbol;Acc:HGNC:3418]	-
ENSG00000100949	1248.242367	1272.000195	1248.124922	1001.878223	1092.176089	1093.642257	1256.122495	1062.565523	-4.142067057	-0.241356291	0.015964544	0.996416678	RABGGTA	14	24265538	24271739	-	3545	protein_coding	Rab geranylgeranyltransferase subunit alpha [Source:HGNC Symbol;Acc:HGNC:9795]	-
ENSG00000165283	6220.948159	4586.62844	4737.821568	4402.34175	4081.238136	4493.296298	5181.799389	4325.625395	-3.838116948	-0.260558474	0.026786026	0.996416678	STOML2	9	35099776	35103195	-	1806	protein_coding	stomatin like 2 [Source:HGNC Symbol;Acc:HGNC:14559]	-
ENSG00000165219	1121.594399	1124.477058	1191.529784	1322.676669	1314.131302	1364.880981	1145.86708	1333.896317	4.561901671	0.219199549	0.024981957	0.996416678	GAPVD1	9	125261794	125367207	+	13625	protein_coding	GTPase activating protein and VPS9 domains 1 [Source:HGNC Symbol;Acc:HGNC:23375]	-
ENSG00000197785	2279.663413	2073.57696	2023.27619	1870.501708	1820.619408	1838.824801	2125.505521	1843.315305	-4.866105774	-0.205521252	0.030311336	0.996416678	ATAD3A	1	1512151	1534687	+	3069	protein_coding	ATPase family, AAA domain containing 3A [Source:HGNC Symbol;Acc:HGNC:25567]	-
ENSG00000089327	4750.818553	4165.723266	4313.358031	3763.706075	3562.038938	3858.153663	4409.966617	3727.966225	-4.125770901	-0.24238875	0.00875337	0.996416678	FXYD5	19	35154730	35169883	+	2993	protein_coding	FXYD domain containing ion transport regulator 5 [Source:HGNC Symbol;Acc:HGNC:4029]	-
ENSG00000132507	14373.02453	12228.94591	11286.68756	11098.63916	9439.452075	11308.04858	12629.55266	10615.37994	-3.989666265	-0.250646776	0.023041885	0.996416678	EIF5A	17	7306999	7312463	+	2815	protein_coding	eukaryotic translation initiation factor 5A [Source:HGNC Symbol;Acc:HGNC:3300]	-
ENSG00000169738	1293.835635	1079.085323	1011.638095	993.9816463	883.9097448	950.7834271	1128.186351	942.8916061	-3.863367325	-0.258883423	0.030456159	0.996416678	DCXR	17	82035136	82037732	-	1902	protein_coding	dicarbonyl and L-xylulose reductase [Source:HGNC Symbol;Acc:HGNC:18985]	-
ENSG00000183054	43.56690079	29.91727952	4.04250987	7.89657713	5.866657598	14.47893544	25.84223006	9.414056722	-0.686416177	-1.455331403	0.029709497	0.996416678	RGPD6	2	110513812	110577185	-	13309	protein_coding	RANBP2-like and GRIP domain containing 6 [Source:HGNC Symbol;Acc:HGNC:32419]	-
ENSG00000147403	27366.0928	21827.23449	20499.56755	19362.40712	20189.12435	20356.41796	23230.96494	19969.31648	-4.581604907	-0.218264532	0.045311251	0.996416678	RPL10	X	154389955	154409168	+	4825	protein_coding	ribosomal protein L10 [Source:HGNC Symbol;Acc:HGNC:10298]	-
ENSG00000156467	3378.967771	2137.53804	2469.973531	2156.752629	2165.77443	2223.964483	2662.15978	2182.163847	-3.486291674	-0.286877681	0.03733836	0.996416678	UQCRB	8	96225920	96235634	-	9715	protein_coding	ubiquinol-cytochrome c reductase binding protein [Source:HGNC Symbol;Acc:HGNC:12582]	-
ENSG00000197958	24213.065	17469.62798	17652.62997	16297.54812	16368.95247	17057.15121	19778.44099	16574.5506	-3.922199899	-0.254961846	0.0323474	0.996416678	RPL12	9	127447674	127451405	-	2452	protein_coding	ribosomal protein L12 [Source:HGNC Symbol;Acc:HGNC:10302]	-
ENSG00000115641	886.5357719	752.0585093	734.7261689	637.6486033	612.0879427	689.1973269	791.1068167	646.311291	-3.428846039	-0.291619028	0.016308853	0.996416678	FHL2	2	105357712	105438513	-	6626	protein_coding	four and a half LIM domains 2 [Source:HGNC Symbol;Acc:HGNC:3703]	-
ENSG00000242372	6197.644933	4874.453301	4634.737566	4487.229954	4130.126949	4525.149956	5235.611933	4380.83562	-3.888749327	-0.257159412	0.024278927	0.996416678	EIF6	20	35278911	35284985	-	1631	protein_coding	eukaryotic translation initiation factor 6 [Source:HGNC Symbol;Acc:HGNC:6159]	-
ENSG00000137547	1294.848819	811.8930684	988.3936632	833.0888873	765.5988165	853.2919285	1031.71185	817.3265441	-2.975698088	-0.336155541	0.022940602	0.996416678	MRPL15	8	54135210	54147901	+	1191	protein_coding	mitochondrial ribosomal protein L15 [Source:HGNC Symbol;Acc:HGNC:14054]	-
ENSG00000100300	6029.456432	4814.618742	4827.767412	4369.76837	4576.970703	4421.866883	5223.947529	4456.201985	-4.360608751	-0.22933905	0.029189026	0.996416678	TSPO	22	43151514	43163242	+	1455	protein_coding	translocator protein [Source:HGNC Symbol;Acc:HGNC:1158]	-
ENSG00000164151	1550.171121	1653.703416	1785.778735	1977.105499	1897.863733	1866.817409	1663.217757	1913.92888	4.936805058	0.202525593	0.038962705	0.996416678	ICE1	5	5420664	5490234	+	8678	protein_coding	interactor of little elongation complex ELL subunit 1 [Source:HGNC Symbol;Acc:HGNC:29154]	-
ENSG00000197121	261.4014047	294.0146436	326.432672	393.8417844	434.1326623	338.8070893	293.9495734	388.9271786	2.475668076	0.403773534	0.008131853	0.996416678	PGAP1	2	196833004	196927796	-	12761	protein_coding	post-GPI attachment to proteins 1 [Source:HGNC Symbol;Acc:HGNC:25712]	-
ENSG00000109670	229.9927088	282.6667099	235.4761999	316.8501574	327.5550492	283.7871346	249.3785396	309.3974471	3.214152823	0.311289797	0.044682154	0.996416678	FBXW7	4	152320544	152536063	-	11095	protein_coding	F-box and WD repeat domain containing 7 [Source:HGNC Symbol;Acc:HGNC:16712]	-
ENSG00000169567	6216.895424	4824.935045	4710.534626	4337.194989	4099.815885	4491.365773	5250.788365	4309.458882	-3.508435612	-0.285033802	0.011997689	0.996416678	HINT1	5	131159027	131171735	-	1936	protein_coding	histidine triad nucleotide binding protein 1 [Source:HGNC Symbol;Acc:HGNC:4912]	-
ENSG00000101745	585.6202013	563.2701592	653.8759715	746.2265388	729.4210947	708.5025741	600.9221107	728.0500692	3.611938212	0.276709201	0.017332027	0.996416678	ANKRD12	18	9136228	9285985	+	12252	protein_coding	ankyrin repeat domain 12 [Source:HGNC Symbol;Acc:HGNC:29135]	-
ENSG00000124172	4478.272128	3106.238918	3197.625307	2594.025587	2415.107378	2725.900912	3594.045451	2578.344626	-2.086970123	-0.479177766	0.000239608	0.528051604	ATP5F1E	20	59025467	59032382	-	5126	protein_coding	ATP synthase F1 subunit epsilon [Source:HGNC Symbol;Acc:HGNC:838]	-
ENSG00000129354	1771.045176	1277.158346	1415.889082	1181.525353	1076.531669	1184.376919	1488.030868	1147.47798	-2.667107731	-0.375004335	0.002865284	0.996416678	AP1M2	19	10572671	10587315	-	2214	protein_coding	adaptor related protein complex 1 subunit mu 2 [Source:HGNC Symbol;Acc:HGNC:558]	-
ENSG00000134809	1347.534373	983.1437029	892.3840538	874.5459172	919.1096904	860.048765	1074.354043	884.5681242	-3.56602429	-0.280468679	0.047273676	0.996416678	TIMM10	11	57528463	57530803	-	777	protein_coding	translocase of inner mitochondrial membrane 10 [Source:HGNC Symbol;Acc:HGNC:11814]	-
ENSG00000154305	846.0084223	916.0877315	927.7560152	1015.697233	1054.042815	1043.448614	896.6173897	1037.729554	4.742345482	0.210903458	0.042249948	0.996416678	MIA3	1	222618086	222668012	+	10171	protein_coding	MIA SH3 domain ER export factor 3 [Source:HGNC Symbol;Acc:HGNC:24008]	-
ENSG00000169689	1552.197489	1263.747152	1242.061158	1081.831067	1161.598204	1180.515869	1352.668599	1141.315047	-4.079778615	-0.245108677	0.033283826	0.996416678	CENPX	17	82018702	82024107	-	1531	protein_coding	centromere protein X [Source:HGNC Symbol;Acc:HGNC:11422]	-
ENSG00000150779	995.9596157	634.4526519	654.8865989	629.7520261	570.0435633	613.9068626	761.7662888	604.567484	-2.998994824	-0.333549382	0.035013234	0.996416678	TIMM8B	11	112084800	112086798	-	1166	protein_coding	translocase of inner mitochondrial membrane 8 homolog B [Source:HGNC Symbol;Acc:HGNC:11818]	-
ENSG00000090539	21.27685852	31.98054018	28.29756909	33.5604528	62.57768105	41.50628159	27.18498926	45.88147181	1.324325425	0.755741873	0.046125885	0.996416678	CHRD	3	184380073	184390736	+	6620	protein_coding	chordin [Source:HGNC Symbol;Acc:HGNC:1949]	-
ENSG00000142856	255.3223023	202.1995443	215.2636506	180.6342019	183.8219381	166.9903887	224.2618324	177.1488429	-2.939256757	-0.340509791	0.0478442	0.996416678	ITGB3BP	1	63440770	63593721	-	5459	protein_coding	integrin subunit beta 3 binding protein [Source:HGNC Symbol;Acc:HGNC:6157]	-
ENSG00000168653	3456.982918	2507.893328	2583.163807	2279.149574	2404.351839	2336.90018	2849.346684	2340.133864	-3.520629563	-0.284066962	0.019572819	0.996416678	NDUFS5	1	39026318	39034636	+	548	protein_coding	NADH:ubiquinone oxidoreductase subunit S5 [Source:HGNC Symbol;Acc:HGNC:7712]	-
ENSG00000125691	11498.62226	8029.178845	8972.350656	7384.286689	7364.610838	7931.560833	9500.050586	7560.152787	-3.034718964	-0.329527855	0.006069749	0.996416678	RPL23	17	38847865	38853843	-	5979	protein_coding	ribosomal protein L23 [Source:HGNC Symbol;Acc:HGNC:10316]	-
ENSG00000139579	2238.12288	1727.9808	1768.598068	1629.656105	1562.486474	1617.77972	1911.567249	1603.307433	-3.94158776	-0.253748066	0.027039472	0.996416678	NABP2	12	56222015	56229854	+	2218	protein_coding	nucleic acid binding protein 2 [Source:HGNC Symbol;Acc:HGNC:28412]	-
ENSG00000147894	248.2300161	246.5596485	271.8587888	319.8113738	323.6439442	302.1271195	255.5494844	315.1941458	3.304277075	0.30247352	0.037725198	0.996416678	C9orf72	9	27546545	27573866	-	6332	protein_coding	chromosome 9 open reading frame 72 [Source:HGNC Symbol;Acc:HGNC:28337]	-
ENSG00000184307	160.0830308	240.3698665	254.6781218	307.9665081	305.0661951	260.6208379	218.3770064	291.217847	2.408026546	0.415274779	0.023522159	0.996416678	ZDHHC23	3	113947901	113965401	+	7138	protein_coding	zinc finger DHHC-type containing 23 [Source:HGNC Symbol;Acc:HGNC:28654]	-
ENSG00000108479	493.420481	387.8930034	352.7089862	341.5269609	324.6217204	320.4671044	411.3408235	328.8719286	-3.097812923	-0.322914951	0.034291411	0.996416678	GALK1	17	75751594	75765711	-	2891	protein_coding	galactokinase 1 [Source:HGNC Symbol;Acc:HGNC:4118]	-
ENSG00000085224	1295.862003	1171.932053	1315.836963	1437.177038	1444.175545	1454.65038	1261.210339	1445.334321	5.086616433	0.196525342	0.047657905	0.996416678	ATRX	X	77504878	77786233	-	19266	protein_coding	ATRX, chromatin remodeler [Source:HGNC Symbol;Acc:HGNC:886]	-
ENSG00000101335	2801.453039	2320.136608	2368.910784	2192.287226	2200.974376	2091.72354	2496.833477	2161.661714	-4.808643922	-0.20800436	0.042621686	0.996416678	MYL9	20	36541484	36551447	+	2821	protein_coding	myosin light chain 9 [Source:HGNC Symbol;Acc:HGNC:15754]	-
ENSG00000187051	2307.019374	1650.608525	1565.461947	1480.608212	1429.508901	1518.357696	1841.029949	1476.15827	-3.13808499	-0.318688092	0.017688857	0.996416678	RPS19BP1	22	39529093	39532855	-	3763	protein_coding	ribosomal protein S19 binding protein 1 [Source:HGNC Symbol;Acc:HGNC:28749]	-
ENSG00000171858	11305.10416	9279.514803	9398.835448	7809.714782	7617.854891	8129.439618	9994.484804	7852.33643	-2.873478872	-0.348013845	0.000442514	0.805021152	RPS21	20	62387116	62388520	+	1023	protein_coding	ribosomal protein S21 [Source:HGNC Symbol;Acc:HGNC:10409]	-
ENSG00000117691	1580.566633	1275.095086	1223.869863	1146.977828	1171.375967	1075.302272	1359.843861	1131.218689	-3.765582708	-0.265626036	0.024632151	0.996416678	NENF	1	212432887	212446379	+	1297	protein_coding	neudesin neurotrophic factor [Source:HGNC Symbol;Acc:HGNC:30384]	-
ENSG00000146433	1203.662282	1380.321379	1380.517121	1593.134436	1479.375491	1524.14927	1321.500261	1532.219733	4.685014821	0.213461925	0.037725751	0.996416678	TMEM181	6	158536436	158635428	+	5390	protein_coding	transmembrane protein 181 [Source:HGNC Symbol;Acc:HGNC:20958]	-
ENSG00000168916	121.5820487	168.1557435	117.2327862	172.7376247	184.7997143	183.3998489	135.6568595	180.312396	2.435836521	0.411178948	0.036772848	0.996416678	ZNF608	5	124636913	124748807	-	6922	protein_coding	zinc finger protein 608 [Source:HGNC Symbol;Acc:HGNC:29238]	-
ENSG00000105197	3501.563003	2879.280246	2889.38393	2584.154866	2466.92952	2838.836608	3090.075726	2629.973665	-4.299339995	-0.232588932	0.030974877	0.996416678	TIMM50	19	39480412	39493785	+	6911	protein_coding	translocase of inner mitochondrial membrane 50 [Source:HGNC Symbol;Acc:HGNC:23656]	-
ENSG00000164327	1022.302393	1094.559778	1317.858218	1364.133699	1407.020047	1306.965239	1144.906796	1359.372995	4.036958989	0.247640527	0.032302932	0.996416678	RICTOR	5	38937919	39074408	-	13550	protein_coding	RPTOR independent companion of MTOR complex 2 [Source:HGNC Symbol;Acc:HGNC:28611]	-
ENSG00000182004	1780.16383	1315.328669	1387.591513	1289.116217	1169.420415	1321.444174	1494.361337	1259.993602	-4.063180402	-0.24615745	0.048584389	0.996416678	SNRPE	1	203861603	203870550	+	1474	protein_coding	small nuclear ribonucleoprotein polypeptide E [Source:HGNC Symbol;Acc:HGNC:11161]	-
ENSG00000183340	240.1245462	270.287146	274.8906712	321.7855181	348.0883508	326.2586785	261.7674545	332.0441825	2.914691492	0.343151296	0.01825553	0.996416678	JRKL	11	96389989	96507574	+	3511	protein_coding	JRK like [Source:HGNC Symbol;Acc:HGNC:6200]	-
ENSG00000153064	69.90967801	52.61314674	58.61639311	77.97869916	93.86652157	108.1093846	60.37973929	93.31820178	1.592118429	0.628140018	0.015773808	0.996416678	BANK1	4	101411286	102074812	+	6144	protein_coding	B cell scaffold protein with ankyrin repeats 1 [Source:HGNC Symbol;Acc:HGNC:18233]	-
ENSG00000117448	1069.922029	862.4429544	934.8304074	771.8904145	827.1987213	805.9940727	955.7317969	801.6944029	-3.943942141	-0.253618854	0.029198207	0.996416678	AKR1A1	1	45550543	45570049	+	3121	protein_coding	aldo-keto reductase family 1 member A1 [Source:HGNC Symbol;Acc:HGNC:380]	-
ENSG00000189171	644.3848582	484.8662543	401.2191046	406.6737222	428.2660047	371.6260096	510.156739	402.1885788	-2.914870185	-0.343151268	0.035861635	0.996416678	S100A13	1	153618787	153631360	-	2216	protein_coding	S100 calcium binding protein A13 [Source:HGNC Symbol;Acc:HGNC:10490]	-
ENSG00000189043	2709.253319	1655.766677	1848.437638	1753.040123	1537.064291	1666.042838	2071.152545	1652.049084	-3.065817611	-0.326235238	0.028714876	0.996416678	NDUFA4	7	10931951	10940256	-	3556	protein_coding	NDUFA4, mitochondrial complex associated [Source:HGNC Symbol;Acc:HGNC:7687]	-
ENSG00000147123	853.1007085	686.0341683	706.4285998	609.0235112	597.4212987	639.9689464	748.5211589	615.4712521	-3.541683156	-0.282391833	0.022420485	0.996416678	NDUFB11	X	47142216	47145504	-	1418	protein_coding	NADH:ubiquinone oxidoreductase subunit B11 [Source:HGNC Symbol;Acc:HGNC:20372]	-
ENSG00000008988	13268.65425	8965.899183	9893.032279	9072.180051	8710.030981	9245.282909	10709.19524	9009.164647	-4.009867103	-0.249394636	0.046417192	0.996416678	RPS20	8	56067295	56074581	-	3002	protein_coding	ribosomal protein S20 [Source:HGNC Symbol;Acc:HGNC:10405]	-
ENSG00000136810	8629.285907	5440.818351	6360.88928	5984.618393	5230.125249	5638.09746	6810.33118	5617.6137	-3.600132724	-0.277789469	0.042564038	0.996416678	TXN	9	110243811	110256640	-	1142	protein_coding	thioredoxin [Source:HGNC Symbol;Acc:HGNC:12435]	-
ENSG00000167748	12.15820487	6.18978197	2.021254935	0	0.977776266	0	6.789747259	0.325925422	-0.228271723	-4.278297749	0.006824387	0.996416678	KLK1	19	50819148	50823787	-	2378	protein_coding	kallikrein 1 [Source:HGNC Symbol;Acc:HGNC:6357]	-
ENSG00000156471	3325.269032	2924.671981	3118.796365	2765.77614	2635.107038	2840.767133	3122.912459	2747.21677	-5.407703612	-0.18493991	0.047502121	0.996416678	PTDSS1	8	96261715	96336995	+	6295	protein_coding	phosphatidylserine synthase 1 [Source:HGNC Symbol;Acc:HGNC:9587]	-
ENSG00000116649	3840.979556	3061.878814	3187.519032	3062.884854	2669.329207	2958.529141	3363.459134	2896.914401	-4.641907614	-0.215459021	0.048648366	0.996416678	SRM	1	11054584	11060024	-	1898	protein_coding	spermidine synthase [Source:HGNC Symbol;Acc:HGNC:11296]	-
ENSG00000137309	16925.23436	14535.67133	14720.79969	13773.60466	12187.98116	13951.90219	15393.90179	13304.496	-4.751833386	-0.210447731	0.030557044	0.996416678	HMGA1	6	34236873	34246231	+	2327	protein_coding	high mobility group AT-hook 1 [Source:HGNC Symbol;Acc:HGNC:5010]	HMGI/HMGY
ENSG00000160886	1103.357092	1023.377286	1003.553075	935.74439	801.7765384	927.6171304	1043.429151	888.3793529	-4.308768481	-0.232094623	0.036959684	0.996416678	LY6K	8	142700111	142705127	+	4049	protein_coding	lymphocyte antigen 6 family member K [Source:HGNC Symbol;Acc:HGNC:24225]	-
ENSG00000154582	1878.442653	1329.771493	1542.217515	1322.676669	1249.598068	1417.005148	1583.47722	1329.759962	-3.969352349	-0.251979161	0.046705147	0.996416678	ELOC	8	73939169	73972287	-	4934	protein_coding	elongin C [Source:HGNC Symbol;Acc:HGNC:11617]	-
ENSG00000185088	1239.123713	795.3869831	952.0110744	840.9854644	844.7986941	754.8351675	995.5072569	813.5397753	-3.433842482	-0.291380133	0.045252584	0.996416678	RPS27L	15	63125872	63158021	-	9127	protein_coding	ribosomal protein S27 like [Source:HGNC Symbol;Acc:HGNC:18476]	-
ENSG00000107290	1437.707726	1545.382232	1644.29089	1804.367874	1851.908248	1720.09753	1542.460282	1792.124551	4.620270031	0.216409988	0.028680443	0.996416678	SETX	9	132261356	132354985	-	12140	protein_coding	senataxin [Source:HGNC Symbol;Acc:HGNC:445]	-
ENSG00000104522	2534.985716	2126.190107	2084.924465	1809.303235	1959.463638	1889.018444	2248.700096	1885.928439	-3.939856816	-0.253825576	0.016097629	0.996416678	TSTA3	8	143612618	143618048	-	3622	protein_coding	tissue specific transplantation antigen P35B [Source:HGNC Symbol;Acc:HGNC:12390]	-
ENSG00000108518	24091.48295	19736.11981	19833.56405	18584.59428	17482.63964	19163.35368	21220.38894	18410.19587	-4.879331136	-0.204948045	0.040483326	0.996416678	PFN1	17	4945652	4949061	-	1987	protein_coding	profilin 1 [Source:HGNC Symbol;Acc:HGNC:8881]	-
ENSG00000162775	821.6920126	910.9295799	878.2352692	1006.813584	1127.376035	972.0191991	870.2856206	1035.402939	3.989922191	0.250656079	0.023417651	0.996416678	RBM15	1	110338506	110346681	+	4670	protein_coding	RNA binding motif protein 15 [Source:HGNC Symbol;Acc:HGNC:14959]	-
ENSG00000074800	80235.0335	68884.02028	66126.36583	62369.14032	61468.88276	64430.29744	71748.4732	62756.10684	-5.176190373	-0.193192296	0.040558103	0.996416678	ENO1	1	8861000	8879250	-	5276	protein_coding	enolase 1 [Source:HGNC Symbol;Acc:HGNC:3350]	-
ENSG00000004142	3100.342242	2959.747412	2754.970476	2652.262844	2451.2851	2637.096775	2938.353377	2580.214906	-5.332858997	-0.187508495	0.045121913	0.996416678	POLDIP2	17	28347177	28357522	-	2121	protein_coding	DNA polymerase delta interacting protein 2 [Source:HGNC Symbol;Acc:HGNC:23781]	-
ENSG00000163682	6065.931047	3721.090594	4940.957689	3780.486301	3288.261584	3707.572735	4909.326443	3592.106873	-2.218796267	-0.450726455	0.001327646	0.996416678	RPL9	4	39452521	39458949	-	5022	protein_coding	ribosomal protein L9 [Source:HGNC Symbol;Acc:HGNC:10369]	-
ENSG00000175183	257.3486698	208.3893263	193.0298463	178.6600576	157.4219789	176.6430123	219.5892808	170.9083496	-2.765603356	-0.361645795	0.043121221	0.996416678	CSRP2	12	76858715	76879060	-	5873	protein_coding	cysteine and glycine rich protein 2 [Source:HGNC Symbol;Acc:HGNC:2470]	-
ENSG00000162244	23174.55167	16525.68623	17688.00194	15011.39312	16148.95281	15911.38478	19129.41328	15690.57691	-3.497797105	-0.285898188	0.015152046	0.996416678	RPL29	3	51993522	51995942	-	2058	protein_coding	ribosomal protein L29 [Source:HGNC Symbol;Acc:HGNC:10331]	-
ENSG00000176946	1937.20731	1931.211975	1771.629951	1651.371692	1610.397511	1628.397606	1880.016412	1630.055603	-4.858518035	-0.205804108	0.028971225	0.996416678	THAP4	2	241584405	241637449	-	3147	protein_coding	THAP domain containing 4 [Source:HGNC Symbol;Acc:HGNC:23187]	THAP
ENSG00000135837	916.9312841	970.7641389	1028.818762	1193.370219	1069.687235	1120.669603	972.171395	1127.909019	4.664872973	0.214324718	0.043553575	0.996416678	CEP350	1	179954738	180114880	+	14301	protein_coding	centrosomal protein 350 [Source:HGNC Symbol;Acc:HGNC:24238]	-
ENSG00000130396	2042.578418	2480.039309	2616.514513	2895.08259	2790.573464	2685.359893	2379.710747	2790.338649	4.354376584	0.22964971	0.033896142	0.996416678	AFDN	6	167826922	167972023	+	13720	protein_coding	afadin, adherens junction formation factor [Source:HGNC Symbol;Acc:HGNC:7137]	-
ENSG00000171307	1007.104637	974.8906602	893.3946813	818.2828051	816.4431824	825.29932	958.4633261	820.0084358	-4.442776344	-0.225047171	0.035057301	0.996416678	ZDHHC16	10	97446131	97457370	+	3078	protein_coding	zinc finger DHHC-type containing 16 [Source:HGNC Symbol;Acc:HGNC:20714]	-
ENSG00000156976	5080.103269	5174.657727	5358.346833	5691.457967	6345.767969	5666.090068	5204.369276	5901.105334	5.516879825	0.181256595	0.041707199	0.996416678	EIF4A2	3	186783205	186789900	+	6133	protein_coding	eukaryotic translation initiation factor 4A2 [Source:HGNC Symbol;Acc:HGNC:3284]	-
ENSG00000167766	373.8647998	406.4623493	476.0055372	493.5360706	551.4658142	497.1101167	418.7775621	514.0373339	3.381931704	0.295610654	0.029684585	0.996416678	ZNF83	19	52594060	52690496	-	8028	protein_coding	zinc finger protein 83 [Source:HGNC Symbol;Acc:HGNC:13158]	zf-C2H2
ENSG00000196683	1604.883043	1246.209437	1113.711469	1035.438676	890.7541786	1074.33701	1321.601316	1000.176621	-2.487362701	-0.402028532	0.003328456	0.996416678	TOMM7	7	22812628	22822852	-	1751	protein_coding	translocase of outer mitochondrial membrane 7 [Source:HGNC Symbol;Acc:HGNC:21648]	-
ENSG00000139278	158.0566633	164.0292222	173.8279244	140.1642441	128.0886909	111.9704341	165.3046033	126.741123	-2.609316012	-0.383615075	0.04489002	0.996416678	GLIPR1	12	75480680	75503853	+	6273	protein_coding	GLI pathogenesis related 1 [Source:HGNC Symbol;Acc:HGNC:17001]	-
ENSG00000121766	634.2530208	429.1582166	543.7175775	435.2988143	453.6881876	416.9933406	535.709605	435.3267808	-3.340544597	-0.299598733	0.044172243	0.996416678	ZCCHC17	1	31296982	31364953	+	1921	protein_coding	zinc finger CCHC-type containing 17 [Source:HGNC Symbol;Acc:HGNC:30246]	-
ENSG00000205544	214.7949527	109.3528148	148.5622377	112.5262241	118.3109282	108.1093846	157.5700017	112.982179	-2.083777572	-0.480373613	0.042816937	0.996416678	TMEM256	17	7402975	7404137	-	707	protein_coding	transmembrane protein 256 [Source:HGNC Symbol;Acc:HGNC:28618]	-
ENSG00000197345	1309.033391	934.6570774	987.3830357	844.933753	777.3321317	854.2571909	1077.024501	825.5076919	-2.606219697	-0.383765617	0.004055513	0.996416678	MRPL21	11	68891276	68903835	-	2825	protein_coding	mitochondrial ribosomal protein L21 [Source:HGNC Symbol;Acc:HGNC:14479]	-
ENSG00000178741	2514.722041	2127.221737	2088.966975	1858.656842	1648.530785	2031.877273	2243.636918	1846.354967	-3.556702738	-0.281143858	0.013191002	0.996416678	COX5A	15	74919791	74938168	-	1411	protein_coding	cytochrome c oxidase subunit 5A [Source:HGNC Symbol;Acc:HGNC:2267]	-
ENSG00000135617	601.8311411	454.9489748	488.1330668	451.0919686	367.6438761	371.6260096	514.9710609	396.7872848	-2.658686589	-0.376403943	0.010793548	0.996416678	PRADC1	2	73228006	73233238	-	1407	protein_coding	protease associated domain containing 1 [Source:HGNC Symbol;Acc:HGNC:16047]	-
ENSG00000117410	1995.971966	1658.861568	1685.726616	1385.849286	1557.597592	1511.60086	1780.186717	1485.015913	-3.823358142	-0.2615539	0.016036553	0.996416678	ATP6V0B	1	43974487	43978295	+	3535	protein_coding	ATPase H+ transporting V0 subunit b [Source:HGNC Symbol;Acc:HGNC:861]	-
ENSG00000116898	1594.751206	1161.61575	1273.390609	1161.78391	1130.309364	1106.190667	1343.252521	1132.761314	-4.066914653	-0.245984152	0.046478477	0.996416678	MRPS15	1	36455718	36464437	-	2916	protein_coding	mitochondrial ribosomal protein S15 [Source:HGNC Symbol;Acc:HGNC:14504]	-
ENSG00000197153	1.013183739	7.221412298	13.13815708	1.974144283	0.977776266	0	7.124251038	0.983973516	-0.350134299	-2.862545546	0.030906886	0.996416678	HIST1H3J	6	27890382	27893106	-	775	protein_coding	histone cluster 1 H3 family member j [Source:HGNC Symbol;Acc:HGNC:4774]	-
ENSG00000138246	1244.189632	1256.52574	1395.676533	1595.10858	1458.842189	1429.553559	1298.797301	1494.501443	4.938564302	0.202400624	0.049655427	0.996416678	DNAJC13	3	132417526	132539032	+	9606	protein_coding	DnaJ heat shock protein family (Hsp40) member C13 [Source:HGNC Symbol;Acc:HGNC:30343]	-
ENSG00000051523	4788.306352	3998.599152	4175.912696	3642.296201	3766.394178	3602.359137	4320.9394	3670.349839	-4.247593631	-0.235451815	0.014929091	0.996416678	CYBA	16	88643283	88651152	-	3357	protein_coding	cytochrome b-245 alpha chain [Source:HGNC Symbol;Acc:HGNC:2577]	-
ENSG00000182718	43658.08733	35096.06377	34929.30653	31898.22332	33514.2593	31937.63579	37894.48588	32450.03947	-4.468920213	-0.223769669	0.028073511	0.996416678	ANXA2	15	60347134	60402883	-	8824	protein_coding	annexin A2 [Source:HGNC Symbol;Acc:HGNC:537]	-
ENSG00000105676	1779.150646	1589.742336	1468.44171	1355.25005	1409.953376	1407.352525	1612.444897	1390.851984	-4.688650965	-0.213265291	0.041924861	0.996416678	ARMC6	19	19033575	19060311	+	4052	protein_coding	armadillo repeat containing 6 [Source:HGNC Symbol;Acc:HGNC:25049]	-
ENSG00000166710	12822.8534	9204.205789	10680.31108	9507.478865	9186.208022	9182.540855	10902.45676	9292.075914	-4.33688163	-0.230595848	0.041658698	0.996416678	B2M	15	44711487	44718877	+	6079	protein_coding	beta-2-microglobulin [Source:HGNC Symbol;Acc:HGNC:914]	-
ENSG00000006327	4855.176479	4121.363161	4009.159164	3735.080983	3611.905528	3544.443395	4328.566268	3630.476635	-3.941193009	-0.253751578	0.010625508	0.996416678	TNFRSF12A	16	3018445	3022383	+	1848	protein_coding	TNF receptor superfamily member 12A [Source:HGNC Symbol;Acc:HGNC:18152]	-
ENSG00000261236	4651.526547	4754.784183	4432.612072	3787.395806	4213.237932	3768.384263	4612.974267	3923.006	-4.278299945	-0.233729451	0.009974444	0.996416678	BOP1	8	144262102	144291370	-	3716	protein_coding	block of proliferation 1 [Source:HGNC Symbol;Acc:HGNC:15519]	-
ENSG00000197019	646.4112257	492.0876666	527.547538	428.3893093	462.488174	451.7427857	555.3488101	447.5400897	-3.211538111	-0.311465297	0.022485711	0.996416678	SERTAD1	19	40421592	40426025	-	2114	protein_coding	SERTA domain containing 1 [Source:HGNC Symbol;Acc:HGNC:17932]	-
ENSG00000172167	391.0889234	313.6156198	354.7302411	416.5444436	387.1994015	496.1448544	353.1449281	433.2962332	3.388758532	0.295074205	0.046264029	0.996416678	MTBP	8	120445400	120542133	+	8326	protein_coding	MDM2 binding protein [Source:HGNC Symbol;Acc:HGNC:7417]	-
ENSG00000095015	429.5899055	460.1071264	456.8036153	575.4630584	509.4214348	549.2342843	448.8335491	544.7062591	3.580406089	0.279303324	0.023935952	0.996416678	MAP3K1	5	56815574	56896152	+	7716	protein_coding	mitogen-activated protein kinase kinase kinase 1 [Source:HGNC Symbol;Acc:HGNC:6848]	-
ENSG00000163468	9917.04244	8385.091308	8151.721153	7752.464598	7765.499107	7674.801045	8817.951634	7730.921583	-5.268616193	-0.189809936	0.049752008	0.996416678	CCT3	1	156308968	156367873	-	4018	protein_coding	chaperonin containing TCP1 subunit 3 [Source:HGNC Symbol;Acc:HGNC:1616]	-
ENSG00000167775	3693.05473	3192.895866	3242.092916	2627.58604	2864.88446	2719.144075	3376.014504	2737.204859	-3.304499497	-0.302629165	0.001771925	0.996416678	CD320	19	8302127	8308356	-	2277	protein_coding	CD320 molecule [Source:HGNC Symbol;Acc:HGNC:16692]	-
ENSG00000127980	451.8799477	568.4283109	562.9194994	598.1657176	716.7100032	630.3163228	527.742586	648.3973479	3.366507075	0.297152037	0.026560596	0.996416678	PEX1	7	92487020	92528531	-	7849	protein_coding	peroxisomal biogenesis factor 1 [Source:HGNC Symbol;Acc:HGNC:8850]	-
ENSG00000138326	11844.11791	8519.203251	9471.600625	8146.306382	8352.164867	8315.735253	9944.973929	8271.402168	-3.761722375	-0.265847308	0.019826969	0.996416678	RPS24	10	78033732	78056813	+	7857	protein_coding	ribosomal protein S24 [Source:HGNC Symbol;Acc:HGNC:10411]	-
ENSG00000272047	761.9141719	591.1241781	590.206441	543.8767499	530.9325126	529.929037	647.7482637	534.9127665	-3.621487789	-0.276230715	0.037051903	0.996416678	GTF2H5	6	158168350	158199344	+	7565	protein_coding	general transcription factor IIH subunit 5 [Source:HGNC Symbol;Acc:HGNC:21157]	-
ENSG00000115020	957.4586336	980.0488119	1009.61684	1194.357291	1106.842733	1126.461177	982.3747618	1142.553734	4.588911234	0.217874889	0.031785409	0.996416678	PIKFYVE	2	208266267	208358751	+	10832	protein_coding	phosphoinositide kinase, FYVE-type zinc finger containing [Source:HGNC Symbol;Acc:HGNC:23785]	-
ENSG00000115216	3321.216297	2981.411649	3090.498796	2707.538884	2586.218224	2694.047254	3131.042247	2662.601454	-4.277041479	-0.233828721	0.009973739	0.996416678	NRBP1	2	27427790	27442259	+	5329	protein_coding	nuclear receptor binding protein 1 [Source:HGNC Symbol;Acc:HGNC:7993]	-
ENSG00000198736	807.5074402	595.2506994	600.3127157	516.2387299	513.3325398	543.4427101	667.6902851	524.3379933	-2.867943019	-0.348733754	0.012299159	0.996416678	MSRB1	16	1938210	1943326	-	2157	protein_coding	methionine sulfoxide reductase B1 [Source:HGNC Symbol;Acc:HGNC:14133]	-
ENSG00000130725	4686.987978	3727.280376	3605.918804	3473.506865	3265.77273	3552.165494	4006.729053	3430.481696	-4.464010998	-0.224022479	0.043813137	0.996416678	UBE2M	19	58555712	58558960	-	1831	protein_coding	ubiquitin conjugating enzyme E2 M [Source:HGNC Symbol;Acc:HGNC:12491]	-
ENSG00000118412	685.9253915	663.3383011	771.1087577	826.1793823	851.643128	830.1256318	706.7908168	835.982714	4.128992773	0.242090885	0.031434875	0.996416678	CASP8AP2	6	89829894	89874436	+	8171	protein_coding	caspase 8 associated protein 2 [Source:HGNC Symbol;Acc:HGNC:1510]	-
ENSG00000179632	5285.779568	4515.445947	4343.676855	4135.832272	4136.971383	3971.08936	4714.967457	4081.297671	-4.802615495	-0.208235956	0.035037438	0.996416678	MAF1	8	144104499	144107611	+	2377	protein_coding	MAF1 homolog, negative regulator of RNA polymerase III [Source:HGNC Symbol;Acc:HGNC:24966]	-
ENSG00000142230	6885.596692	5883.387762	5823.235468	5504.901332	5010.125589	5710.492137	6197.406641	5408.506353	-5.090757825	-0.196436179	0.049560698	0.996416678	SAE1	19	47113274	47210636	+	3396	protein_coding	SUMO1 activating enzyme subunit 1 [Source:HGNC Symbol;Acc:HGNC:30660]	-
ENSG00000111669	19666.90956	16423.55483	15669.77888	14317.48141	15133.04327	15562.92507	17253.41442	15004.48325	-4.963068243	-0.201486791	0.046926634	0.996416678	TPI1	12	6867119	6870948	+	2700	protein_coding	triosephosphate isomerase 1 [Source:HGNC Symbol;Acc:HGNC:12009]	-
ENSG00000175793	3197.607881	3001.012625	2811.565615	2503.21495	2694.75139	2633.235725	3003.395374	2610.400688	-4.942588514	-0.202305025	0.030722943	0.996416678	SFN	1	26863138	26864457	+	1320	protein_coding	stratifin [Source:HGNC Symbol;Acc:HGNC:10773]	-
ENSG00000197714	101.3183739	127.9221607	101.0627467	193.4661397	128.0886909	147.6851415	110.1010938	156.413324	1.974198755	0.506651932	0.020592128	0.996416678	ZNF460	19	57280051	57293569	+	3505	protein_coding	zinc finger protein 460 [Source:HGNC Symbol;Acc:HGNC:21628]	zf-C2H2
ENSG00000148834	2343.493989	1582.520924	1687.747871	1465.80213	1414.842257	1531.871369	1871.254261	1470.838586	-2.878802377	-0.347404022	0.009952096	0.996416678	GSTO1	10	104235356	104267459	+	1691	protein_coding	glutathione S-transferase omega 1 [Source:HGNC Symbol;Acc:HGNC:13312]	-
ENSG00000119185	2573.486698	1877.567197	2050.563132	1897.152656	1738.486202	1845.581637	2167.205676	1827.073498	-4.060066138	-0.246357023	0.040086667	0.996416678	ITGB1BP1	2	9403475	9423547	-	6678	protein_coding	integrin subunit beta 1 binding protein 1 [Source:HGNC Symbol;Acc:HGNC:23927]	-
ENSG00000114796	200.6103804	249.6545394	286.0075733	310.9277245	324.6217204	307.9186937	245.4241644	314.4893795	2.795373146	0.357710296	0.027166905	0.996416678	KLHL24	3	183635568	183684477	+	8650	protein_coding	kelch like family member 24 [Source:HGNC Symbol;Acc:HGNC:25947]	-
ENSG00000184076	1288.769716	982.1120725	967.1704864	832.1018151	845.7764704	905.4160961	1079.350758	861.0981272	-3.068292021	-0.325922298	0.010784781	0.996416678	UQCR10	22	29767369	29770413	+	975	protein_coding	ubiquinol-cytochrome c reductase, complex III subunit X [Source:HGNC Symbol;Acc:HGNC:30863]	-
ENSG00000131437	554.2115054	509.6253822	596.2702058	677.1314889	623.8212579	659.2741936	553.3690311	653.4089802	4.171109316	0.239591677	0.0456619	0.996416678	KIF3A	5	132692628	132737638	-	6860	protein_coding	kinesin family member 3A [Source:HGNC Symbol;Acc:HGNC:6319]	-
ENSG00000262919	791.2965004	681.907647	618.5040101	552.7603991	555.3769193	625.4900109	697.2360525	577.8757764	-3.691565643	-0.270795809	0.035868255	0.996416678	CCNQ	X	153587919	153600045	-	1730	protein_coding	cyclin Q [Source:HGNC Symbol;Acc:HGNC:28434]	-
ENSG00000152944	849.0479735	537.479401	648.8228341	558.682832	520.1769737	532.8248241	678.4500696	537.2282099	-2.969936092	-0.336890949	0.027291747	0.996416678	MED21	12	27022546	27066343	+	3224	protein_coding	mediator complex subunit 21 [Source:HGNC Symbol;Acc:HGNC:11473]	-
ENSG00000221886	82.06788288	79.43553528	72.76517766	99.69428627	134.9331248	97.49149862	78.08953194	110.7063032	1.985954157	0.503542514	0.034049593	0.996416678	ZBED8	5	160393148	160400097	-	2925	protein_coding	zinc finger BED-type containing 8 [Source:HGNC Symbol;Acc:HGNC:30804]	-
ENSG00000088986	5323.267366	4041.927626	4176.923323	3789.36995	3754.660863	3903.520994	4514.039439	3815.850602	-4.125168584	-0.242430021	0.029637887	0.996416678	DYNLL1	12	120469850	120498493	+	2957	protein_coding	dynein light chain LC8-type 1 [Source:HGNC Symbol;Acc:HGNC:15476]	-
ENSG00000128311	648.4375931	577.7129838	486.1118119	457.0144014	455.6437401	440.1596373	570.7541296	450.9392596	-2.941727839	-0.339930867	0.012074304	0.996416678	TST	22	37010859	37020183	-	1937	protein_coding	thiosulfate sulfurtransferase [Source:HGNC Symbol;Acc:HGNC:12388]	-
ENSG00000177556	1542.065651	1222.481939	1198.604176	1090.714716	1062.842802	1135.148538	1321.050589	1096.235352	-3.715701986	-0.269148062	0.023222076	0.996416678	ATOX1	5	151742316	151772532	-	5239	protein_coding	antioxidant 1 copper chaperone [Source:HGNC Symbol;Acc:HGNC:798]	-
ENSG00000099795	2413.403667	1883.756979	1854.501403	1593.134436	1583.997551	1584.960799	2050.554016	1587.364262	-2.707235362	-0.369412956	0.001369388	0.996416678	NDUFB7	19	14566078	14572062	-	531	protein_coding	NADH:ubiquinone oxidoreductase subunit B7 [Source:HGNC Symbol;Acc:HGNC:7702]	-
ENSG00000136933	634.2530208	631.3577609	592.2276959	539.9284613	495.732567	511.5890522	619.2794925	515.7500268	-3.789045918	-0.263930934	0.024984226	0.996416678	RABEPK	9	125200542	125234158	+	3401	protein_coding	Rab9 effector protein with kelch motifs [Source:HGNC Symbol;Acc:HGNC:16896]	-
ENSG00000105647	0	0	0	4.935360706	2.933328799	5.791574175	0	4.553421227	#DIV/0!	4.603490479	0.007680681	0.996416678	PIK3R2	19	18153118	18170540	+	4524	protein_coding	phosphoinositide-3-kinase regulatory subunit 2 [Source:HGNC Symbol;Acc:HGNC:8980]	-
ENSG00000159199	1738.623297	1326.676602	1421.952847	1205.215085	1188.97594	1268.354744	1495.750915	1220.84859	-3.413136357	-0.293025581	0.012396933	0.996416678	ATP5MC1	17	48892765	48895871	+	2615	protein_coding	ATP synthase membrane subunit c locus 1 [Source:HGNC Symbol;Acc:HGNC:841]	-
ENSG00000174775	3214.832005	2969.032085	2829.756909	2635.482617	2528.529425	2639.992562	3004.540333	2601.334868	-4.810186195	-0.207891991	0.024723659	0.996416678	HRAS	11	532242	537287	-	1854	protein_coding	HRas proto-oncogene, GTPase [Source:HGNC Symbol;Acc:HGNC:5173]	-
ENSG00000197982	1032.43423	760.3115519	817.5976212	779.7869916	656.0878747	645.7605206	870.1144678	693.8784623	-3.062578709	-0.326714005	0.017134251	0.996416678	C1orf122	1	37806979	37809454	+	2231	protein_coding	chromosome 1 open reading frame 122 [Source:HGNC Symbol;Acc:HGNC:24789]	-
ENSG00000120327	83.08106662	145.4598763	141.4878454	170.7634804	191.6441482	156.3725027	123.3429295	172.9267105	2.051342183	0.487706812	0.028303046	0.996416678	PCDHB14	5	141222932	141227759	+	4828	protein_coding	protocadherin beta 14 [Source:HGNC Symbol;Acc:HGNC:8685]	-
ENSG00000135940	2008.130171	1371.036706	1439.133514	1252.594547	1394.308956	1299.24314	1606.10013	1315.382214	-3.471260751	-0.288126596	0.034169739	0.996416678	COX5B	2	97646040	97648383	+	1441	protein_coding	cytochrome c oxidase subunit 5B [Source:HGNC Symbol;Acc:HGNC:2269]	-
ENSG00000159176	3454.956551	3128.934786	3027.839893	2678.913791	2773.951268	2908.335498	3203.91041	2787.066852	-4.972991717	-0.201068708	0.033213329	0.996416678	CSRP1	1	201483530	201509456	-	10318	protein_coding	cysteine and glycine rich protein 1 [Source:HGNC Symbol;Acc:HGNC:2469]	-
ENSG00000170270	366.7725136	236.2433452	275.9012986	238.8714582	201.4219109	222.0103434	292.9723858	220.7679041	-2.449574016	-0.408541308	0.023475806	0.996416678	GON7	14	93202894	93207094	-	1154	protein_coding	GON7, KEOPS complex subunit [Source:HGNC Symbol;Acc:HGNC:20356]	-
ENSG00000119333	3674.817422	3625.148974	3396.718918	3016.492464	3336.172621	3030.923818	3565.561771	3127.862968	-5.2923469	-0.188943906	0.039285819	0.996416678	WDR34	9	128633661	128656787	-	2604	protein_coding	WD repeat domain 34 [Source:HGNC Symbol;Acc:HGNC:28296]	-
ENSG00000172172	1339.428903	853.1582815	971.2129963	868.6234843	749.9543963	885.1455865	1054.60006	834.574489	-2.962232214	-0.337663419	0.024591248	0.996416678	MRPL13	8	120380761	120445402	-	4209	protein_coding	mitochondrial ribosomal protein L13 [Source:HGNC Symbol;Acc:HGNC:14278]	-
ENSG00000189180	497.473216	588.0292871	628.6102848	695.8858596	689.3322678	659.2741936	571.3709293	681.4974403	3.932663321	0.254262747	0.041463606	0.996416678	ZNF33A	10	38010650	38065088	+	7523	protein_coding	zinc finger protein 33A [Source:HGNC Symbol;Acc:HGNC:13096]	zf-C2H2
ENSG00000105671	1631.22582	1444.28246	1425.995357	1284.180856	1227.109214	1289.590516	1500.501212	1266.960195	-4.097130085	-0.244092576	0.016652084	0.996416678	DDX49	19	18919675	18928633	+	2780	protein_coding	DEAD-box helicase 49 [Source:HGNC Symbol;Acc:HGNC:18684]	-
ENSG00000115350	1480.261443	1005.83957	1084.403273	1018.65845	909.3319277	891.902423	1190.168095	939.9642668	-2.936965116	-0.340614145	0.014966449	0.996416678	POLE4	2	74958492	74970128	+	2151	protein_coding	DNA polymerase epsilon 4, accessory subunit [Source:HGNC Symbol;Acc:HGNC:18755]	-
ENSG00000129159	1.013183739	0	0	2.961216424	4.888881332	3.86104945	0.337727913	3.903715735	0.283212734	3.419578784	0.047604707	0.996416678	KCNC1	11	17734774	17856804	+	14417	protein_coding	potassium voltage-gated channel subfamily C member 1 [Source:HGNC Symbol;Acc:HGNC:6233]	-
ENSG00000109255	649.4507769	465.2652781	449.729223	367.1908366	438.0437673	447.8817362	521.4817593	417.7054467	-3.123722842	-0.320087117	0.042990436	0.996416678	NMU	4	55595229	55636698	-	975	protein_coding	neuromedin U [Source:HGNC Symbol;Acc:HGNC:7859]	-
ENSG00000171295	143.872091	200.1362837	162.7110223	212.2205104	263.9995919	237.4545412	168.9064656	237.8915478	2.023965943	0.494568062	0.006523624	0.996416678	ZNF440	19	11814284	11835201	+	6427	protein_coding	zinc finger protein 440 [Source:HGNC Symbol;Acc:HGNC:20874]	zf-C2H2
ENSG00000197321	1226.965508	1592.837227	1608.918928	1834.967111	1709.152914	1673.764937	1476.240554	1739.294987	4.226992752	0.236587121	0.045502064	0.996416678	SVIL	10	29457338	29736781	-	9937	protein_coding	supervillin [Source:HGNC Symbol;Acc:HGNC:11480]	-
ENSG00000161547	2908.850515	2958.715782	3088.477541	3134.941121	3660.794341	3447.917159	2985.347946	3414.550874	5.160045524	0.193809822	0.040851954	0.996416678	SRSF2	17	76734115	76737374	-	3017	protein_coding	serine and arginine rich splicing factor 2 [Source:HGNC Symbol;Acc:HGNC:10783]	-
ENSG00000174744	1278.637879	1009.966091	1062.169468	914.0288028	923.9985717	908.3118832	1116.92448	915.4464192	-3.484511304	-0.287061704	0.013555314	0.996416678	BRMS1	11	66337333	66345125	-	2514	protein_coding	BRMS1, transcriptional repressor and anoikis regulator [Source:HGNC Symbol;Acc:HGNC:17262]	-
ENSG00000177954	9903.871051	7495.825965	8170.923075	6106.028266	6317.412457	6408.376825	8523.54003	6277.272516	-2.265955678	-0.44132445	4.12E-05	0.160513516	RPS27	1	153990755	153992155	+	1035	protein_coding	ribosomal protein S27 [Source:HGNC Symbol;Acc:HGNC:10416]	-
ENSG00000108107	20258.60887	15168.06072	16859.28741	14982.76803	13887.35631	14853.45724	17428.65233	14574.52719	-3.875789692	-0.258019455	0.017325252	0.996416678	RPL28	19	55385345	55403250	+	6933	protein_coding	ribosomal protein L28 [Source:HGNC Symbol;Acc:HGNC:10330]	-
ENSG00000153201	1619.067615	1868.282525	1934.340973	2233.744256	2124.707827	2067.591981	1807.230371	2142.014688	4.078503827	0.245178536	0.016475129	0.996416678	RANBP2	2	108719481	108785811	+	12302	protein_coding	RAN binding protein 2 [Source:HGNC Symbol;Acc:HGNC:9848]	-
ENSG00000174547	1584.619368	1265.810413	1206.689196	1086.766428	1100.976076	1095.572782	1352.372992	1094.438428	-3.27544189	-0.305330683	0.010222278	0.996416678	MRPL11	11	66435075	66466738	-	2539	protein_coding	mitochondrial ribosomal protein L11 [Source:HGNC Symbol;Acc:HGNC:14042]	-
ENSG00000138175	903.7598954	594.2190691	659.9397363	597.1786455	535.821394	581.0879423	719.3062336	571.3626606	-3.010240691	-0.332334358	0.026756738	0.996416678	ARL3	10	102673731	102714407	-	3844	protein_coding	ADP ribosylation factor like GTPase 3 [Source:HGNC Symbol;Acc:HGNC:694]	-
ENSG00000114767	1479.248259	1322.550081	1257.22057	1093.675933	1147.909337	1167.967459	1353.006303	1136.517576	-3.975375493	-0.251522423	0.017114406	0.996416678	RRP9	3	51933430	51941941	-	1578	protein_coding	ribosomal RNA processing 9, U3 small nucleolar RNA binding protein [Source:HGNC Symbol;Acc:HGNC:16829]	-
ENSG00000105193	24203.94635	17842.04653	17921.45688	16283.72911	16222.28603	17446.15194	19989.14992	16650.72236	-3.793161159	-0.263634099	0.023980105	0.996416678	RPS16	19	39433207	39435948	-	2603	protein_coding	ribosomal protein S16 [Source:HGNC Symbol;Acc:HGNC:10396]	-
ENSG00000117419	1623.12035	1349.372469	1273.390609	1258.51698	1156.709323	1159.280097	1415.294476	1191.502134	-4.027050082	-0.248378175	0.031273082	0.996416678	ERI3	1	44221070	44355260	-	2785	protein_coding	ERI1 exoribonuclease family member 3 [Source:HGNC Symbol;Acc:HGNC:17276]	-
ENSG00000111678	591.6993037	532.3212494	490.1543217	388.9064237	446.8437537	430.5070137	538.0582916	422.0857304	-2.855295709	-0.350136328	0.007868635	0.996416678	C12orf57	12	6942978	6946003	+	1806	protein_coding	chromosome 12 open reading frame 57 [Source:HGNC Symbol;Acc:HGNC:29521]	-
ENSG00000084093	942.2608775	830.4624143	952.0110744	1106.50787	1085.331656	1120.669603	908.2447887	1104.16971	3.548504695	0.281709113	0.008097079	0.996416678	REST	4	56907876	56966678	+	7983	protein_coding	RE1 silencing transcription factor [Source:HGNC Symbol;Acc:HGNC:9966]	zf-C2H2
ENSG00000183530	652.4903281	897.5183856	818.6082487	943.6409671	1068.709459	891.902423	789.5389875	968.0842831	3.399947967	0.294207317	0.02696239	0.996416678	PRR14L	22	31676256	31750140	-	11809	protein_coding	proline rich 14 like [Source:HGNC Symbol;Acc:HGNC:28738]	-
ENSG00000224877	1081.06705	879.98067	823.661386	747.213611	706.9322406	772.2098901	928.2363686	742.1185805	-3.097485659	-0.322848183	0.009982713	0.996416678	NDUFAF8	17	81239239	81241281	+	1376	protein_coding	NADH:ubiquinone oxidoreductase complex assembly factor 8 [Source:HGNC Symbol;Acc:HGNC:33551]	-
ENSG00000152409	462.0117851	426.0633256	477.0161647	549.7991827	532.8880652	536.6858736	455.0304251	539.7910405	4.057815458	0.246292529	0.043755891	0.996416678	JMY	5	79236189	79327215	+	9042	protein_coding	junction mediating and regulatory protein, p53 cofactor [Source:HGNC Symbol;Acc:HGNC:28916]	-
ENSG00000117262	482.2754599	255.8443214	259.7312591	172.7376247	164.2664127	207.531408	332.6170135	181.5118151	-1.144428601	-0.873791553	7.71E-05	0.263033913	GPR89A	1	145607990	145670648	+	5557	protein_coding	G protein-coupled receptor 89A [Source:HGNC Symbol;Acc:HGNC:31984]	-
ENSG00000134825	1372.863967	924.3407741	1027.808134	860.7269072	912.2652565	832.0561565	1108.337625	868.3494401	-2.840507271	-0.352157559	0.0112261	0.996416678	TMEM258	11	61768501	61792802	-	3068	protein_coding	transmembrane protein 258 [Source:HGNC Symbol;Acc:HGNC:1164]	-
ENSG00000119737	57.75147314	86.65694758	80.8501974	115.4874405	108.5331656	102.3178104	75.08620604	108.7794722	1.869904992	0.535022884	0.026265066	0.996416678	GPR75	2	53852913	53859989	-	2115	protein_coding	G protein-coupled receptor 75 [Source:HGNC Symbol;Acc:HGNC:4526]	-
ENSG00000123636	228.9795251	249.6545394	260.7418866	334.6174559	301.15509	337.8418269	246.4586504	324.5381243	2.518623036	0.397075076	0.007391058	0.996416678	BAZ2B	2	159318979	159616692	-	20370	protein_coding	bromodomain adjacent to zinc finger domain 2B [Source:HGNC Symbol;Acc:HGNC:963]	MBD
ENSG00000105677	2247.241534	1844.555027	1789.821245	1617.81124	1671.019639	1722.028055	1960.539269	1670.286311	-4.326099355	-0.231157202	0.035358065	0.996416678	TMEM147	19	35545595	35547526	+	1932	protein_coding	transmembrane protein 147 [Source:HGNC Symbol;Acc:HGNC:30414]	-
ENSG00000136942	21873.62375	14795.64217	16411.57944	13567.30658	13418.0237	13237.60804	17693.61512	13407.64611	-2.498920022	-0.400180625	0.001218051	0.996416678	RPL35	9	124857880	124861981	-	1535	protein_coding	ribosomal protein L35 [Source:HGNC Symbol;Acc:HGNC:10344]	-
ENSG00000101400	1609.948962	1280.253237	1349.187669	1212.12459	1227.109214	1164.106409	1413.129956	1201.113404	-4.263996362	-0.234603275	0.036649002	0.996416678	SNTA1	20	33407955	33443892	-	2342	protein_coding	syntrophin alpha 1 [Source:HGNC Symbol;Acc:HGNC:11167]	-
ENSG00000214253	2176.318672	1679.494174	1705.939165	1433.228749	1476.442162	1438.24092	1853.917337	1449.303944	-2.815182692	-0.35525773	0.002161289	0.996416678	FIS1	7	101239458	101252316	-	1795	protein_coding	fission, mitochondrial 1 [Source:HGNC Symbol;Acc:HGNC:21689]	-
ENSG00000183648	548.132403	513.7519035	455.7929878	352.3847544	381.3327439	393.8270439	505.8924314	375.8481807	-2.332738917	-0.428523908	0.001283026	0.996416678	NDUFB1	14	92116122	92121917	-	2263	protein_coding	NADH:ubiquinone oxidoreductase subunit B1 [Source:HGNC Symbol;Acc:HGNC:7695]	-
ENSG00000083845	26413.70008	18262.9517	19389.89859	16547.27738	16350.37473	16615.06105	21355.51679	16504.23772	-2.689818441	-0.371777118	0.002375369	0.996416678	RPS5	19	58386400	58394806	+	3617	protein_coding	ribosomal protein S5 [Source:HGNC Symbol;Acc:HGNC:10426]	-
ENSG00000161981	972.6563897	732.4575331	720.5773843	723.5238796	605.2435089	639.003684	808.563769	655.9236908	-3.313084033	-0.301963771	0.029377363	0.996416678	SNRNP25	16	53010	57669	+	3060	protein_coding	small nuclear ribonucleoprotein U11/U12 subunit 25 [Source:HGNC Symbol;Acc:HGNC:14161]	-
ENSG00000120129	3003.076603	2932.925023	2693.322201	2536.775403	2637.06259	2375.510674	2876.441276	2516.449556	-5.184158445	-0.192904597	0.041315602	0.996416678	DUSP1	5	172768090	172771195	-	2019	protein_coding	dual specificity phosphatase 1 [Source:HGNC Symbol;Acc:HGNC:3064]	-
ENSG00000010438	499.4995835	336.311487	407.2828694	332.6433116	297.243985	318.5365796	414.3646466	316.1412921	-2.561925347	-0.390585423	0.014022621	0.996416678	PRSS3	9	33750466	33799231	+	1664	protein_coding	serine protease 3 [Source:HGNC Symbol;Acc:HGNC:9486]	-
ENSG00000170242	1206.701833	1139.951513	1206.689196	1385.849286	1483.286596	1447.893544	1184.447514	1439.009809	3.560465442	0.280839784	0.004062892	0.996416678	USP47	11	11841423	11959323	+	11158	protein_coding	ubiquitin specific peptidase 47 [Source:HGNC Symbol;Acc:HGNC:20076]	-
ENSG00000104093	446.814029	556.0487469	507.3349887	617.9071605	640.4434545	557.9216456	503.3992549	605.4240868	3.755967394	0.266312718	0.039789993	0.996416678	DMXL2	15	51447711	51622833	-	13807	protein_coding	Dmx like 2 [Source:HGNC Symbol;Acc:HGNC:2938]	-
ENSG00000101596	2353.625826	2324.26313	2487.154197	2818.090963	2520.707215	2832.079772	2388.347718	2723.625983	5.276607452	0.189501908	0.044741276	0.996416678	SMCHD1	18	2655738	2805017	+	12435	protein_coding	structural maintenance of chromosomes flexible hinge domain containing 1 [Source:HGNC Symbol;Acc:HGNC:29090]	-
ENSG00000132254	2682.910542	2319.104978	2195.082859	1990.924509	2090.485657	2146.743494	2399.032793	2076.05122	-4.793614746	-0.208597004	0.04417961	0.996416678	ARFIP2	11	6474683	6481479	-	5312	protein_coding	ADP ribosylation factor interacting protein 2 [Source:HGNC Symbol;Acc:HGNC:17160]	-
ENSG00000181649	2596.789924	2207.688903	2134.445211	2062.980775	2011.28578	1940.177349	2312.974679	2004.814635	-4.847765124	-0.206318605	0.046639651	0.996416678	PHLDA2	11	2928273	2929455	-	955	protein_coding	pleckstrin homology like domain family A member 2 [Source:HGNC Symbol;Acc:HGNC:12385]	-
ENSG00000166595	1782.190197	1392.700943	1343.123904	1275.297207	1219.287004	1213.33479	1506.005015	1235.973	-3.507795329	-0.285132887	0.017817798	0.996416678	CIAO2B	16	66932055	66934423	-	1070	protein_coding	cytosolic iron-sulfur assembly component 2B [Source:HGNC Symbol;Acc:HGNC:24261]	-
ENSG00000163923	881.4698532	510.6570125	612.4402453	498.4714314	527.0214076	568.5395316	668.189037	531.3441235	-3.024713804	-0.330693126	0.048748995	0.996416678	RPL39L	3	187120948	187180908	-	1060	protein_coding	ribosomal protein L39 like [Source:HGNC Symbol;Acc:HGNC:17094]	-
ENSG00000099800	1878.442653	1490.705824	1505.834927	1322.676669	1325.864617	1466.233529	1624.994468	1371.591605	-4.088577769	-0.244581669	0.034669794	0.996416678	TIMM13	19	2425624	2427894	-	1973	protein_coding	translocase of inner mitochondrial membrane 13 [Source:HGNC Symbol;Acc:HGNC:11816]	-
ENSG00000125534	2059.802542	1604.18516	1824.182579	1645.44926	1437.331112	1559.863978	1829.390094	1547.548116	-4.142871428	-0.24145852	0.033903593	0.996416678	PPDPF	20	63520724	63522206	+	1094	protein_coding	pancreatic progenitor cell differentiation and proliferation factor [Source:HGNC Symbol;Acc:HGNC:16142]	-
ENSG00000179091	8032.520685	6661.23703	6827.79917	5779.307387	6127.723861	5752.963681	7173.852295	5886.664976	-3.505112855	-0.285310474	0.003500792	0.996416678	CYC1	8	144095027	144097525	+	1975	protein_coding	cytochrome c1 [Source:HGNC Symbol;Acc:HGNC:2579]	-
ENSG00000163541	1932.141391	1503.085388	1580.621359	1389.797575	1454.931084	1451.754593	1671.949379	1432.161084	-4.477530458	-0.223374922	0.048765999	0.996416678	SUCLG1	2	84423523	84460045	-	4286	protein_coding	succinate-CoA ligase alpha subunit [Source:HGNC Symbol;Acc:HGNC:11449]	-
ENSG00000131188	308.0078567	278.5401886	296.113848	212.2205104	201.4219109	273.1692486	294.2206311	228.9372233	-2.762840318	-0.361703517	0.027537689	0.996416678	PRR7	5	177446445	177456286	+	1772	protein_coding	proline rich 7, synaptic [Source:HGNC Symbol;Acc:HGNC:28130]	-
ENSG00000077348	1750.781501	1432.934526	1452.271671	1230.87896	1290.664672	1317.583125	1545.329233	1279.708919	-3.675139111	-0.272110031	0.013338992	0.996416678	EXOSC5	19	41386374	41397479	-	1488	protein_coding	exosome component 5 [Source:HGNC Symbol;Acc:HGNC:24662]	-
ENSG00000241343	136.7798048	220.7688903	224.3592978	245.7809632	302.1328663	245.1766401	193.9693309	264.3634899	2.238667048	0.44686392	0.022593248	0.996416678	RPL36A	X	101390824	101396154	+	3964	protein_coding	ribosomal protein L36a [Source:HGNC Symbol;Acc:HGNC:10359]	-
ENSG00000006015	916.9312841	894.4234946	804.4594641	745.2394667	785.1543419	688.2320645	871.9380809	739.5419577	-4.208866025	-0.237618395	0.037344598	0.996416678	REX1BD	19	18588685	18592336	+	3370	protein_coding	required for excision 1-B domain containing [Source:HGNC Symbol;Acc:HGNC:26098]	-
ENSG00000108106	14037.66071	10602.06488	11332.16579	10045.43318	8672.875482	9940.27181	11990.63046	9552.860158	-3.04968362	-0.327911247	0.003871034	0.996416678	UBE2S	19	55399745	55407777	-	2788	protein_coding	ubiquitin conjugating enzyme E2 S [Source:HGNC Symbol;Acc:HGNC:17895]	-
ENSG00000138193	393.1152908	515.8151641	501.2712239	587.3079241	627.732363	557.9216456	470.0672263	590.9873109	3.027916875	0.330342086	0.01528618	0.996416678	PLCE1	10	94030812	94332823	+	12930	protein_coding	phospholipase C epsilon 1 [Source:HGNC Symbol;Acc:HGNC:17175]	-
ENSG00000189306	2803.479407	2558.443214	2350.719489	2201.170875	2184.352179	2266.436027	2570.880703	2217.319694	-4.685028517	-0.213431588	0.029814802	0.996416678	RRP7A	22	42509968	42519802	-	4082	protein_coding	ribosomal RNA processing 7 homolog A [Source:HGNC Symbol;Acc:HGNC:24286]	-
ENSG00000173171	408.3130469	340.4380083	304.1988677	309.9406524	277.6884596	253.8640014	350.9833077	280.4977045	-3.092017305	-0.323632199	0.040791075	0.996416678	MTX1	1	155208699	155213824	+	3278	protein_coding	metaxin 1 [Source:HGNC Symbol;Acc:HGNC:7504]	-
ENSG00000106399	1187.451342	826.335893	976.2661336	764.9809095	813.5098536	812.7509093	996.6844563	797.0805575	-3.101628352	-0.322500474	0.015205992	0.996416678	RPA3	7	7636518	7718607	-	3232	protein_coding	replication protein A3 [Source:HGNC Symbol;Acc:HGNC:10291]	-
ENSG00000122862	1832.849384	1201.849332	1550.302535	1220.021167	1085.331656	1241.327398	1528.333751	1182.22674	-2.699398712	-0.370534833	0.007221211	0.996416678	SRGN	10	69088106	69104811	+	1220	protein_coding	serglycin [Source:HGNC Symbol;Acc:HGNC:9361]	-
ENSG00000066279	2164.160467	2458.375072	2619.546396	2829.935829	2868.795565	2646.749398	2414.027312	2781.826931	4.887808471	0.204575852	0.04301196	0.996416678	ASPM	1	197084128	197146694	-	10887	protein_coding	abnormal spindle microtubule assembly [Source:HGNC Symbol;Acc:HGNC:19048]	-
ENSG00000143106	4726.502144	3423.98106	3627.141981	3343.213343	3025.239768	3475.909768	3925.875061	3281.454293	-3.865796219	-0.258695905	0.033667903	0.996416678	PSMA5	1	109399031	109426427	-	5724	protein_coding	proteasome subunit alpha 5 [Source:HGNC Symbol;Acc:HGNC:9534]	-
ENSG00000204438	646.4112257	493.1192969	485.1011844	419.5056601	444.8882012	470.0827706	541.5439023	444.8255439	-3.523128201	-0.283832651	0.046281953	0.996416678	GPANK1	6	31661229	31666283	-	3528	protein_coding	G-patch domain and ankyrin repeats 1 [Source:HGNC Symbol;Acc:HGNC:13920]	-
ENSG00000008869	457.9590502	564.3017896	556.8557346	665.2866232	636.5323494	596.5321401	526.3721914	632.7837042	3.764646716	0.265640855	0.037499647	0.996416678	HEATR5B	2	36968383	37084342	-	8206	protein_coding	HEAT repeat containing 5B [Source:HGNC Symbol;Acc:HGNC:29273]	-
ENSG00000135390	2858.191329	2591.455385	2491.196707	2095.554156	2330.040843	2424.739055	2646.947807	2283.444684	-4.692238281	-0.213079698	0.034796353	0.996416678	ATP5MC2	12	53632726	53677408	-	3991	protein_coding	ATP synthase membrane subunit c locus 2 [Source:HGNC Symbol;Acc:HGNC:842]	-
ENSG00000173588	138.8061723	170.2190042	149.5728652	192.4790676	219.9996599	206.5661456	152.8660139	206.348291	2.310462395	0.433167064	0.014696999	0.996416678	CEP83	12	94306449	94459988	-	6925	protein_coding	centrosomal protein 83 [Source:HGNC Symbol;Acc:HGNC:17966]	-
ENSG00000221983	15003.22481	11322.14285	11267.48563	10633.72818	10030.02894	10980.82464	12530.9511	10548.19392	-4.024146163	-0.248503904	0.029919178	0.996416678	UBA52	19	18571730	18577550	+	4306	protein_coding	ubiquitin A-52 residue ribosomal protein fusion product 1 [Source:HGNC Symbol;Acc:HGNC:12458]	-
ENSG00000158042	3307.031725	2308.788675	2287.049959	2002.769375	1731.641768	2075.31408	2634.29012	1936.575074	-2.252725066	-0.443922354	0.001225703	0.996416678	MRPL17	11	6680782	6683401	-	2276	protein_coding	mitochondrial ribosomal protein L17 [Source:HGNC Symbol;Acc:HGNC:14053]	-
ENSG00000125775	25.32959348	16.50608525	17.18066695	5.922432848	12.71109146	7.722098901	19.67211523	8.785207737	-0.85984243	-1.163005594	0.044763998	0.996416678	SDCBP2	20	1309909	1329239	-	2653	protein_coding	syndecan binding protein 2 [Source:HGNC Symbol;Acc:HGNC:15756]	-
ENSG00000175416	3689.001995	3053.625772	3130.923894	2851.651416	2633.151485	2804.087163	3291.183887	2762.963355	-3.962118848	-0.252416443	0.01311163	0.996416678	CLTB	5	176392455	176416569	-	2039	protein_coding	clathrin light chain B [Source:HGNC Symbol;Acc:HGNC:2091]	-
ENSG00000167515	1069.922029	921.2458832	881.2671516	736.3558174	722.5766608	849.4308791	957.4783545	769.4544524	-3.170537403	-0.315327986	0.009250896	0.996416678	TRAPPC2L	16	88856220	88862686	+	4463	protein_coding	trafficking protein particle complex 2 like [Source:HGNC Symbol;Acc:HGNC:30887]	-
ENSG00000105355	4812.622762	4242.06391	3991.978497	3878.206443	3592.350003	3879.389435	4348.888389	3783.315294	-4.975231535	-0.200997916	0.041539425	0.996416678	PLIN3	19	4838341	4867768	-	2813	protein_coding	perilipin 3 [Source:HGNC Symbol;Acc:HGNC:16893]	-
ENSG00000283267	0	0	0	4.935360706	0	6.756836538	0	3.897399081	#DIV/0!	4.379266353	0.025179421	0.996416678	FAM237B	7	90316503	90321308	-	3877	protein_coding	family with sequence similarity 237 member B [Source:HGNC Symbol;Acc:HGNC:53217]	-
ENSG00000131187	151.9775609	161.9659615	150.5834927	119.4357291	112.4442706	116.7967459	154.8423384	116.2255819	-2.416203926	-0.413790322	0.031120539	0.996416678	F12	5	177402140	177409576	-	2769	protein_coding	coagulation factor XII [Source:HGNC Symbol;Acc:HGNC:3530]	-
ENSG00000172590	2297.900721	1808.447965	2033.382465	1652.358765	1609.419734	1743.263827	2046.57705	1668.347442	-3.392208344	-0.294830005	0.006867173	0.996416678	MRPL52	14	22829879	22835037	+	3213	protein_coding	mitochondrial ribosomal protein L52 [Source:HGNC Symbol;Acc:HGNC:16655]	-
ENSG00000164659	270.5200584	322.9002928	308.2413776	372.1261973	416.5326895	355.2165494	300.5539096	381.2918121	2.913143767	0.343352071	0.017511691	0.996416678	KIAA1324L	7	86876906	87059699	-	8115	protein_coding	KIAA1324 like [Source:HGNC Symbol;Acc:HGNC:21945]	-
ENSG00000097096	334.350634	372.4185485	417.3891441	515.2516578	461.5103977	426.6459643	374.7194422	467.8026732	3.124128442	0.319903637	0.023182226	0.996416678	SYDE2	1	85156873	85201046	-	6451	protein_coding	synapse defective Rho GTPase homolog 2 [Source:HGNC Symbol;Acc:HGNC:25841]	-
ENSG00000125743	7118.628952	5046.735566	5427.0695	4688.592671	4636.615055	4910.289638	5864.144673	4745.165788	-3.273727455	-0.305475635	0.010864687	0.996416678	SNRPD2	19	45687454	45692569	-	1608	protein_coding	small nuclear ribonucleoprotein D2 polypeptide [Source:HGNC Symbol;Acc:HGNC:11159]	-
ENSG00000103187	11677.95578	9570.434555	9845.532788	9214.318439	8433.320297	9395.863837	10364.64104	9014.500858	-4.966460579	-0.201356382	0.04538953	0.996416678	COTL1	16	84565594	84618077	-	6762	protein_coding	coactosin like F-actin binding protein 1 [Source:HGNC Symbol;Acc:HGNC:18304]	-
ENSG00000119927	360.6934112	446.6959321	418.3997715	437.2729586	533.8658414	516.415364	408.5963716	495.851388	3.58125911	0.279480934	0.045511741	0.996416678	GPAM	10	112149864	112215377	-	9808	protein_coding	glycerol-3-phosphate acyltransferase, mitochondrial [Source:HGNC Symbol;Acc:HGNC:24865]	-
ENSG00000113971	52.68555444	84.59368692	74.78643259	102.6555027	136.8886773	79.15151373	70.68855799	106.2318979	1.701639883	0.587833798	0.030626701	0.996416678	NPHP3	3	132680609	132722442	-	9701	protein_coding	nephrocystin 3 [Source:HGNC Symbol;Acc:HGNC:7907]	-
ENSG00000173230	1467.090054	1556.730165	1717.056067	1819.173956	1914.485929	1761.603812	1580.292096	1831.754566	4.694065109	0.212999863	0.035464066	0.996416678	GOLGB1	3	121663199	121749767	-	11865	protein_coding	golgin B1 [Source:HGNC Symbol;Acc:HGNC:4429]	-
ENSG00000184110	751.7823345	494.1509272	362.8152608	1571.418849	921.0652429	1306.965239	536.2495075	1266.48311	0.806548194	1.239839518	0.00091406	0.996416678	EIF3C	16	28688558	28735730	+	6982	protein_coding	eukaryotic translation initiation factor 3 subunit C [Source:HGNC Symbol;Acc:HGNC:3279]	-
ENSG00000114391	9910.963338	6533.314869	7461.462592	6300.481478	6098.390573	6826.335428	7968.580266	6408.402493	-3.181087087	-0.314367537	0.015475691	0.996416678	RPL24	3	101681091	101686782	-	2682	protein_coding	ribosomal protein L24 [Source:HGNC Symbol;Acc:HGNC:10325]	-
ENSG00000108826	983.8014108	735.5524241	742.8111886	662.3254068	678.5767288	707.5373118	820.7216745	682.8131491	-3.767866094	-0.2654397	0.044801633	0.996416678	MRPL27	17	50367857	50373214	-	3027	protein_coding	mitochondrial ribosomal protein L27 [Source:HGNC Symbol;Acc:HGNC:14483]	-
ENSG00000159086	618.042081	763.4064429	734.7261689	813.3474444	895.64306	847.5003543	705.3915643	852.1636196	3.666950823	0.272817717	0.022561963	0.996416678	PAXBP1	21	32733899	32771858	-	7212	protein_coding	PAX3 and PAX7 binding protein 1 [Source:HGNC Symbol;Acc:HGNC:13579]	Others
ENSG00000079459	6107.47158	5075.621215	5019.786631	4376.677875	4322.748873	4461.44264	5400.959809	4386.956463	-3.333384182	-0.300003377	0.00261781	0.996416678	FDFT1	8	11795573	11839309	+	5202	protein_coding	farnesyl-diphosphate farnesyltransferase 1 [Source:HGNC Symbol;Acc:HGNC:3629]	-
ENSG00000196406	352.5879413	269.2555157	316.3263973	231.9619532	234.6663039	232.6282294	312.7232848	233.0854955	-2.358338093	-0.424256086	0.006783813	0.996416678	SPANXD	X	141697411	141698739	-	682	protein_coding	SPANX family member D [Source:HGNC Symbol;Acc:HGNC:14332]	-
ENSG00000134294	3896.704661	4061.528602	4156.710774	4480.320449	4539.815205	4606.231994	4038.314679	4542.122549	5.895764188	0.16962035	0.044139089	0.996416678	SLC38A2	12	46358189	46372867	-	6602	protein_coding	solute carrier family 38 member 2 [Source:HGNC Symbol;Acc:HGNC:13448]	-
ENSG00000178297	28.3691447	40.2335828	32.34007896	63.17261704	60.62212851	42.47154395	33.64760215	55.4220965	1.388970705	0.720072536	0.031228918	0.996416678	TMPRSS9	19	2360238	2426239	+	4328	protein_coding	transmembrane serine protease 9 [Source:HGNC Symbol;Acc:HGNC:30079]	-
ENSG00000143669	152.9907446	156.8078099	154.6260025	212.2205104	205.3330159	177.6082747	154.8081857	198.387267	2.794563207	0.357648979	0.042144082	0.996416678	LYST	1	235661041	235883640	-	19614	protein_coding	lysosomal trafficking regulator [Source:HGNC Symbol;Acc:HGNC:1968]	-
ENSG00000186141	855.127076	753.0901396	721.5880118	603.1010783	621.8657054	666.9962925	776.6017425	630.6543588	-3.329721508	-0.300264793	0.011360975	0.996416678	POLR3C	1	145824088	145842505	+	2793	protein_coding	RNA polymerase III subunit C [Source:HGNC Symbol;Acc:HGNC:30076]	-
ENSG00000175756	3144.922327	2401.635404	2430.559059	2121.218032	2157.95222	2191.145563	2659.03893	2156.771938	-3.310915471	-0.302052894	0.008453385	0.996416678	AURKAIP1	1	1373730	1375495	-	1669	protein_coding	aurora kinase A interacting protein 1 [Source:HGNC Symbol;Acc:HGNC:24114]	-
ENSG00000153207	1966.589638	2287.124438	2372.953294	2669.04307	2517.773886	2593.659968	2208.889123	2593.492308	4.318253791	0.23158194	0.021757708	0.996416678	AHCTF1	1	246839098	246931967	-	9598	protein_coding	AT-hook containing transcription factor 1 [Source:HGNC Symbol;Acc:HGNC:24618]	-
ENSG00000128626	1819.677996	1362.783664	1300.677551	1228.904816	1089.242761	1270.285269	1494.379737	1196.144282	-3.113757618	-0.321171924	0.015061546	0.996416678	MRPS12	19	38930548	38933162	+	2144	protein_coding	mitochondrial ribosomal protein S12 [Source:HGNC Symbol;Acc:HGNC:10380]	-
ENSG00000153339	946.3136125	963.5427266	1011.638095	1155.861477	1119.553825	1115.843291	973.831478	1130.419531	4.648692337	0.215072879	0.03278263	0.996416678	TRAPPC8	18	31829173	31953136	-	9214	protein_coding	trafficking protein particle complex 8 [Source:HGNC Symbol;Acc:HGNC:29169]	-
ENSG00000198034	20084.34126	15732.36251	14940.10585	14009.5149	13797.40089	15165.23698	16918.93654	14324.05092	-4.163208833	-0.240198892	0.033176871	0.996416678	RPS4X	X	72255679	72277300	-	2982	protein_coding	ribosomal protein S4 X-linked [Source:HGNC Symbol;Acc:HGNC:10424]	-
ENSG00000174851	1599.817124	1290.569541	1321.900727	1181.525353	1151.820442	1269.320007	1404.095797	1200.888601	-4.433822147	-0.225551601	0.046890163	0.996416678	YIF1A	11	66284580	66289170	-	2370	protein_coding	Yip1 interacting factor homolog A, membrane trafficking protein [Source:HGNC Symbol;Acc:HGNC:16688]	-
ENSG00000135679	994.946432	992.4283758	1008.606213	1226.930672	1142.042679	1207.543216	998.6603401	1192.172189	3.91348628	0.255511219	0.010574683	0.996416678	MDM2	12	68808176	68850686	+	13284	protein_coding	MDM2 proto-oncogene [Source:HGNC Symbol;Acc:HGNC:6973]	-
ENSG00000183207	9920.081991	8835.913762	8088.051622	7233.264651	7693.143664	7718.237851	8948.015792	7548.215389	-4.074444807	-0.245425773	0.011577845	0.996416678	RUVBL2	19	48993448	49015995	+	3670	protein_coding	RuvB like AAA ATPase 2 [Source:HGNC Symbol;Acc:HGNC:10475]	-
ENSG00000116406	688.9649427	726.2677511	739.7793062	819.2698773	823.2876163	900.5897843	718.3373333	847.7157593	4.185517005	0.239000897	0.029871306	0.996416678	EDEM3	1	184690231	184754913	-	7804	protein_coding	ER degradation enhancing alpha-mannosidase like protein 3 [Source:HGNC Symbol;Acc:HGNC:16787]	-
ENSG00000128185	1190.490894	896.4867553	846.9058178	782.748208	727.4655422	830.1256318	977.9611556	780.1131273	-3.066602189	-0.326102633	0.016676385	0.996416678	DGCR6L	22	20314276	20320080	-	1154	protein_coding	DiGeorge syndrome critical region gene 6 like [Source:HGNC Symbol;Acc:HGNC:18551]	-
ENSG00000179271	2923.035088	1993.109794	1996.999876	1767.846205	1770.752818	1796.353257	2304.381586	1778.317427	-2.674749628	-0.37389705	0.00575641	0.996416678	GADD45GIP1	19	12953119	12957236	-	1782	protein_coding	GADD45G interacting protein 1 [Source:HGNC Symbol;Acc:HGNC:29996]	-
ENSG00000214967	3.039551218	2.063260657	3.031882402	27.63801996	4.888881332	2.895787088	2.711564759	11.80756279	0.471139485	2.119849334	0.029588149	0.996416678	NPIPA7	16	16379055	16393954	+	1401	protein_coding	nuclear pore complex interacting protein family member A7 [Source:HGNC Symbol;Acc:HGNC:41982]	-
ENSG00000231500	35767.41236	27155.60513	26809.92546	22732.27141	22816.40917	23909.54872	29910.98098	23152.7431	-2.706417846	-0.369493216	0.000999371	0.996416678	RPS18	6	33272010	33276510	+	1898	protein_coding	ribosomal protein S18 [Source:HGNC Symbol;Acc:HGNC:10401]	-
ENSG00000006757	331.3110827	252.7494304	297.1244754	233.9360975	236.6218565	229.7324423	293.7283295	233.4301321	-3.016667552	-0.33175645	0.036065457	0.996416678	PNPLA4	X	7898247	7927739	-	3441	protein_coding	patatin like phospholipase domain containing 4 [Source:HGNC Symbol;Acc:HGNC:24887]	-
ENSG00000198707	372.8516161	287.8248616	383.0278102	404.6995779	445.8659774	443.0554244	347.9014293	431.2069933	3.228910687	0.3094684	0.034566617	0.996416678	CEP290	12	88049014	88142216	-	10388	protein_coding	centrosomal protein 290 [Source:HGNC Symbol;Acc:HGNC:29021]	-
ENSG00000150991	15707.38751	12636.43989	14430.74961	11337.51061	10319.45071	11313.84015	14258.19234	10990.26716	-2.662657549	-0.375574105	0.000169426	0.420298753	UBC	12	124911604	124917368	-	3898	protein_coding	ubiquitin C [Source:HGNC Symbol;Acc:HGNC:12468]	-
ENSG00000070018	900.7203442	997.5865274	1040.946292	1264.439413	1139.10935	1158.314835	979.7510544	1187.287866	3.607729507	0.277148479	0.010320944	0.996416678	LRP6	12	12116025	12267012	-	10337	protein_coding	LDL receptor related protein 6 [Source:HGNC Symbol;Acc:HGNC:6698]	-
ENSG00000241945	22.29004226	14.4428246	6.063764805	67.12090561	17.59997279	17.37472253	14.26554389	34.03186698	0.797224671	1.253605886	0.031257942	0.996416678	PWP2	21	44107290	44131181	+	6922	protein_coding	PWP2, small subunit processome component [Source:HGNC Symbol;Acc:HGNC:9711]	-
ENSG00000122986	1.013183739	0	4.04250987	6.909504989	4.888881332	13.51367308	1.685231203	8.437353132	0.430321494	2.319079134	0.034766479	0.996416678	HVCN1	12	110627841	110704950	-	3688	protein_coding	hydrogen voltage gated channel 1 [Source:HGNC Symbol;Acc:HGNC:28240]	-
ENSG00000147437	27.35596096	40.2335828	48.51011844	50.34067921	79.19987757	56.95047939	38.6998874	62.16367872	1.462538866	0.683829527	0.038368904	0.996416678	GNRH1	8	25419260	25424654	-	1762	protein_coding	gonadotropin releasing hormone 1 [Source:HGNC Symbol;Acc:HGNC:4419]	-
ENSG00000082512	330.297899	416.7786526	382.0171827	429.3763815	474.2214892	461.3954093	376.3645781	454.99776	3.653253772	0.273962029	0.046419645	0.996416678	TRAF5	1	211326615	211374946	+	9022	protein_coding	TNF receptor associated factor 5 [Source:HGNC Symbol;Acc:HGNC:12035]	-
ENSG00000089157	85583.63046	60163.64912	62959.05934	56835.6139	54631.29333	58246.82674	69568.77964	56571.24466	-3.351531024	-0.298372197	0.013400375	0.996416678	RPLP0	12	120196686	120201235	-	4001	protein_coding	ribosomal protein lateral stalk subunit P0 [Source:HGNC Symbol;Acc:HGNC:10371]	-
ENSG00000165752	1050.671538	970.7641389	916.639113	846.9078972	872.1764296	797.3067115	979.3582632	838.7970128	-4.47397284	-0.223561638	0.040989168	0.996416678	STK32C	10	132207492	132331847	-	3543	protein_coding	serine/threonine kinase 32C [Source:HGNC Symbol;Acc:HGNC:21332]	-
ENSG00000188738	7.092286175	25.79075821	10.10627467	25.66387567	45.95548452	19.30524725	14.32977302	30.30820248	0.925332571	1.082721392	0.043643513	0.996416678	FSIP2	2	185738895	185833290	+	23494	protein_coding	fibrous sheath interacting protein 2 [Source:HGNC Symbol;Acc:HGNC:21675]	-
ENSG00000105640	25002.33513	17972.03195	18753.20329	17189.86134	16752.24077	16801.35668	20575.85679	16914.48626	-3.537404459	-0.282698723	0.015631541	0.996416678	RPL18A	19	17859876	17864153	+	3527	protein_coding	ribosomal protein L18a [Source:HGNC Symbol;Acc:HGNC:10311]	-
ENSG00000164283	19.25049105	9.284672955	15.15941201	8.883649272	3.911105065	3.86104945	14.56485867	5.551934596	-0.718685494	-1.394162366	0.047028941	0.996416678	ESM1	5	54977864	55022671	-	2695	protein_coding	endothelial cell specific molecule 1 [Source:HGNC Symbol;Acc:HGNC:3466]	-
ENSG00000147488	0	0	0	2.961216424	11.7333152	4.826311813	0	6.506947811	#DIV/0!	5.118441399	0.001516122	0.996416678	ST18	8	52110839	52460959	-	14396	protein_coding	ST18, C2H2C-type zinc finger [Source:HGNC Symbol;Acc:HGNC:18695]	zf-C2HC
ENSG00000138495	677.8199216	478.6764723	500.2605964	431.3505257	404.7993743	466.2217211	552.2523301	434.1238737	-2.880011481	-0.347274557	0.020681817	0.996416678	COX17	3	119654513	119677454	-	2172	protein_coding	cytochrome c oxidase copper chaperone COX17 [Source:HGNC Symbol;Acc:HGNC:2264]	-
ENSG00000164919	2483.313345	1862.092743	2112.211407	1799.432514	1688.619612	1959.482596	2152.539165	1815.844907	-4.07500451	-0.245424666	0.037507496	0.996416678	COX6C	8	99873200	99894062	-	3066	protein_coding	cytochrome c oxidase subunit 6C [Source:HGNC Symbol;Acc:HGNC:2285]	-
