# Supplementary material for: Transcriptome Analysis and Autophagy Investigation of LoVo Cells Stimulated with Exosomes Derived from T. asiatica Adult Worms
Source: Microorganisms. 2021 May 5;9(5):994. doi: 10.3390/microorganisms9050994 (PMC8147967; doi:10.3390/microorganisms9050994)
Supplement: Supplementary file 1 [file microorganisms-09-00994-s001.zip › Additional file 2 Tas_exovsNC_KEGGenrich.xls]

KEGGID	Description	GeneRatio	BgRatio	pvalue	padj	geneID	geneName	keggID	Count	Up	Up_Gene_id	Down	Down_Gene_id
hsa04723	Retrograde endocannabinoid signaling	8/171	11/292	0.258868132	0.783597452	ENSG00000164258/ENSG00000184752/ENSG00000119421/ENSG00000168653/ENSG00000189043/ENSG00000147123/ENSG00000099795/ENSG00000183648	NDUFS4/NDUFA12/NDUFA8/NDUFS5/NDUFA4/NDUFB11/NDUFB7/NDUFB1	hsa:4724/hsa:55967/hsa:4702/hsa:4725/hsa:4697/hsa:54539/hsa:4713/hsa:4707	8	1	ENSG00000183648	7	ENSG00000164258/ENSG00000184752/ENSG00000119421/ENSG00000168653/ENSG00000189043/ENSG00000147123/ENSG00000099795
hsa05166	Human T-cell leukemia virus 1 infection	8/171	11/292	0.258868132	0.783597452	ENSG00000169100/ENSG00000078668/ENSG00000164400/ENSG00000100300/ENSG00000095015/ENSG00000105647/ENSG00000174775/ENSG00000115350	SLC25A6/VDAC3/CSF2/TSPO/MAP3K1/PIK3R2/HRAS/POLE4	hsa:293/hsa:7419/hsa:1437/hsa:706/hsa:4214/hsa:5296/hsa:3265/hsa:56655	8	0		8	ENSG00000169100/ENSG00000078668/ENSG00000164400/ENSG00000100300/ENSG00000095015/ENSG00000105647/ENSG00000174775/ENSG00000115350
hsa05200	Pathways in cancer	9/171	13/292	0.309747767	0.783597452	ENSG00000007171/ENSG00000015475/ENSG00000154582/ENSG00000148834/ENSG00000105647/ENSG00000174775/ENSG00000135679/ENSG00000070018/ENSG00000082512	NOS2/BID/ELOC/GSTO1/PIK3R2/HRAS/MDM2/LRP6/TRAF5	hsa:4843/hsa:637/hsa:6921/hsa:9446/hsa:5296/hsa:3265/hsa:4193/hsa:4040/hsa:7188	9	3	ENSG00000135679/ENSG00000070018/ENSG00000082512	6	ENSG00000007171/ENSG00000015475/ENSG00000154582/ENSG00000148834/ENSG00000105647/ENSG00000174775
hsa00190	Oxidative phosphorylation	21/171	33/292	0.332454421	0.783597452	ENSG00000164258/ENSG00000184752/ENSG00000119421/ENSG00000171130/ENSG00000173660/ENSG00000156467/ENSG00000124172/ENSG00000168653/ENSG00000189043/ENSG00000147123/ENSG00000178741/ENSG00000117410/ENSG00000184076/ENSG00000099795/ENSG00000159199/ENSG00000135940/ENSG00000183648/ENSG00000179091/ENSG00000135390/ENSG00000138495/ENSG00000164919	NDUFS4/NDUFA12/NDUFA8/ATP6V0E2/UQCRH/UQCRB/ATP5F1E/NDUFS5/NDUFA4/NDUFB11/COX5A/ATP6V0B/UQCR10/NDUFB7/ATP5MC1/COX5B/NDUFB1/CYC1/ATP5MC2/COX17/COX6C	hsa:4724/hsa:55967/hsa:4702/hsa:155066/hsa:7388/hsa:7381/hsa:514/hsa:4725/hsa:4697/hsa:54539/hsa:9377/hsa:533/hsa:29796/hsa:4713/hsa:516/hsa:1329/hsa:4707/hsa:1537/hsa:517/hsa:10063/hsa:1345	21	5	ENSG00000183648/ENSG00000179091/ENSG00000135390/ENSG00000138495/ENSG00000164919	16	ENSG00000164258/ENSG00000184752/ENSG00000119421/ENSG00000171130/ENSG00000173660/ENSG00000156467/ENSG00000124172/ENSG00000168653/ENSG00000189043/ENSG00000147123/ENSG00000178741/ENSG00000117410/ENSG00000184076/ENSG00000099795/ENSG00000159199/ENSG00000135940
hsa05016	Huntington disease	23/171	37/292	0.386049864	0.783597452	ENSG00000169100/ENSG00000164258/ENSG00000078668/ENSG00000184752/ENSG00000119421/ENSG00000173660/ENSG00000005075/ENSG00000156467/ENSG00000124172/ENSG00000168653/ENSG00000189043/ENSG00000147123/ENSG00000178741/ENSG00000184076/ENSG00000099795/ENSG00000159199/ENSG00000135940/ENSG00000084093/ENSG00000183648/ENSG00000179091/ENSG00000135390/ENSG00000175416/ENSG00000164919	SLC25A6/NDUFS4/VDAC3/NDUFA12/NDUFA8/UQCRH/POLR2J/UQCRB/ATP5F1E/NDUFS5/NDUFA4/NDUFB11/COX5A/UQCR10/NDUFB7/ATP5MC1/COX5B/REST/NDUFB1/CYC1/ATP5MC2/CLTB/COX6C	hsa:293/hsa:4724/hsa:7419/hsa:55967/hsa:4702/hsa:7388/hsa:5439/hsa:7381/hsa:514/hsa:4725/hsa:4697/hsa:54539/hsa:9377/hsa:29796/hsa:4713/hsa:516/hsa:1329/hsa:5978/hsa:4707/hsa:1537/hsa:517/hsa:1212/hsa:1345	23	5	ENSG00000183648/ENSG00000179091/ENSG00000135390/ENSG00000175416/ENSG00000164919	18	ENSG00000169100/ENSG00000164258/ENSG00000078668/ENSG00000184752/ENSG00000119421/ENSG00000173660/ENSG00000005075/ENSG00000156467/ENSG00000124172/ENSG00000168653/ENSG00000189043/ENSG00000147123/ENSG00000178741/ENSG00000184076/ENSG00000099795/ENSG00000159199/ENSG00000135940/ENSG00000084093
hsa05010	Alzheimer disease	20/171	33/292	0.477267464	0.783597452	ENSG00000164258/ENSG00000111640/ENSG00000015475/ENSG00000184752/ENSG00000119421/ENSG00000173660/ENSG00000156467/ENSG00000124172/ENSG00000168653/ENSG00000189043/ENSG00000147123/ENSG00000178741/ENSG00000184076/ENSG00000099795/ENSG00000159199/ENSG00000135940/ENSG00000183648/ENSG00000179091/ENSG00000135390/ENSG00000164919	NDUFS4/GAPDH/BID/NDUFA12/NDUFA8/UQCRH/UQCRB/ATP5F1E/NDUFS5/NDUFA4/NDUFB11/COX5A/UQCR10/NDUFB7/ATP5MC1/COX5B/NDUFB1/CYC1/ATP5MC2/COX6C	hsa:4724/hsa:2597/hsa:637/hsa:55967/hsa:4702/hsa:7388/hsa:7381/hsa:514/hsa:4725/hsa:4697/hsa:54539/hsa:9377/hsa:29796/hsa:4713/hsa:516/hsa:1329/hsa:4707/hsa:1537/hsa:517/hsa:1345	20	4	ENSG00000183648/ENSG00000179091/ENSG00000135390/ENSG00000164919	16	ENSG00000164258/ENSG00000111640/ENSG00000015475/ENSG00000184752/ENSG00000119421/ENSG00000173660/ENSG00000156467/ENSG00000124172/ENSG00000168653/ENSG00000189043/ENSG00000147123/ENSG00000178741/ENSG00000184076/ENSG00000099795/ENSG00000159199/ENSG00000135940
hsa05012	Parkinson disease	20/171	33/292	0.477267464	0.783597452	ENSG00000169100/ENSG00000164258/ENSG00000078668/ENSG00000184752/ENSG00000119421/ENSG00000173660/ENSG00000156467/ENSG00000124172/ENSG00000168653/ENSG00000189043/ENSG00000147123/ENSG00000178741/ENSG00000184076/ENSG00000099795/ENSG00000159199/ENSG00000135940/ENSG00000183648/ENSG00000179091/ENSG00000135390/ENSG00000164919	SLC25A6/NDUFS4/VDAC3/NDUFA12/NDUFA8/UQCRH/UQCRB/ATP5F1E/NDUFS5/NDUFA4/NDUFB11/COX5A/UQCR10/NDUFB7/ATP5MC1/COX5B/NDUFB1/CYC1/ATP5MC2/COX6C	hsa:293/hsa:4724/hsa:7419/hsa:55967/hsa:4702/hsa:7388/hsa:7381/hsa:514/hsa:4725/hsa:4697/hsa:54539/hsa:9377/hsa:29796/hsa:4713/hsa:516/hsa:1329/hsa:4707/hsa:1537/hsa:517/hsa:1345	20	4	ENSG00000183648/ENSG00000179091/ENSG00000135390/ENSG00000164919	16	ENSG00000169100/ENSG00000164258/ENSG00000078668/ENSG00000184752/ENSG00000119421/ENSG00000173660/ENSG00000156467/ENSG00000124172/ENSG00000168653/ENSG00000189043/ENSG00000147123/ENSG00000178741/ENSG00000184076/ENSG00000099795/ENSG00000159199/ENSG00000135940
hsa04932	Non-alcoholic fatty liver disease (NAFLD)	17/171	28/292	0.487280826	0.783597452	ENSG00000164258/ENSG00000015475/ENSG00000184752/ENSG00000119421/ENSG00000173660/ENSG00000156467/ENSG00000168653/ENSG00000189043/ENSG00000147123/ENSG00000178741/ENSG00000184076/ENSG00000099795/ENSG00000105647/ENSG00000135940/ENSG00000183648/ENSG00000179091/ENSG00000164919	NDUFS4/BID/NDUFA12/NDUFA8/UQCRH/UQCRB/NDUFS5/NDUFA4/NDUFB11/COX5A/UQCR10/NDUFB7/PIK3R2/COX5B/NDUFB1/CYC1/COX6C	hsa:4724/hsa:637/hsa:55967/hsa:4702/hsa:7388/hsa:7381/hsa:4725/hsa:4697/hsa:54539/hsa:9377/hsa:29796/hsa:4713/hsa:5296/hsa:1329/hsa:4707/hsa:1537/hsa:1345	17	3	ENSG00000183648/ENSG00000179091/ENSG00000164919	14	ENSG00000164258/ENSG00000015475/ENSG00000184752/ENSG00000119421/ENSG00000173660/ENSG00000156467/ENSG00000168653/ENSG00000189043/ENSG00000147123/ENSG00000178741/ENSG00000184076/ENSG00000099795/ENSG00000105647/ENSG00000135940
hsa03010	Ribosome	41/171	70/292	0.556148171	0.783597452	ENSG00000177600/ENSG00000145592/ENSG00000198918/ENSG00000071082/ENSG00000197756/ENSG00000145425/ENSG00000109475/ENSG00000142534/ENSG00000167526/ENSG00000108298/ENSG00000130255/ENSG00000168028/ENSG00000188846/ENSG00000147403/ENSG00000197958/ENSG00000137547/ENSG00000125691/ENSG00000171858/ENSG00000008988/ENSG00000185088/ENSG00000163682/ENSG00000162244/ENSG00000197345/ENSG00000116898/ENSG00000138326…	RPLP2/RPL37/RPL39/RPL31/RPL37A/RPS3A/RPL34/RPS11/RPL13/RPL19/RPL36/RPSA/RPL14/RPL10/RPL12/MRPL15/RPL23/RPS21/RPS20/RPS27L/RPL9/RPL29/MRPL21/MRPS15/RPS24/MRPL13/RPS27/RPL28/MRPL11/RPS16/RPL35/RPS5/RPL36A/UBA52/MRPL17/RPL24/MRPL27/MRPS12/RPS4X/RPLP0/RPL18A	hsa:6181/hsa:6167/hsa:6170/hsa:6160/hsa:6168/hsa:6189/hsa:6164/hsa:6205/hsa:6137/hsa:6143/hsa:25873/hsa:3921/hsa:9045/hsa:6134/hsa:6136/hsa:29088/hsa:9349/hsa:6227/hsa:6224/hsa:51065/hsa:6133/hsa:6159/hsa:219927/hsa:64960/hsa:6229/hsa:28998/hsa:6232/hsa:6158/hsa:65003/hsa:6217/hsa:11224/hsa:6193/hsa:6173/hsa:7311/hsa:63875/hsa:6152/hsa:51264/hsa:6183/hsa:6191/hsa:6175/hsa:6142	41	11	ENSG00000136942/ENSG00000083845/ENSG00000241343/ENSG00000221983/ENSG00000158042/ENSG00000114391/ENSG00000108826/ENSG00000128626/ENSG00000198034/ENSG00000089157/ENSG00000105640	30	ENSG00000177600/ENSG00000145592/ENSG00000198918/ENSG00000071082/ENSG00000197756/ENSG00000145425/ENSG00000109475/ENSG00000142534/ENSG00000167526/ENSG00000108298/ENSG00000130255/ENSG00000168028/ENSG00000188846/ENSG00000147403/ENSG00000197958/ENSG00000137547/ENSG00000125691/ENSG00000171858/ENSG00000008988/ENSG00000185088/ENSG00000163682/ENSG00000162244/ENSG00000197345/ENSG00000116898/ENSG00000138326…
hsa04714	Thermogenesis	21/171	36/292	0.586093264	0.783597452	ENSG00000164258/ENSG00000184752/ENSG00000119421/ENSG00000173660/ENSG00000073584/ENSG00000156467/ENSG00000124172/ENSG00000168653/ENSG00000189043/ENSG00000147123/ENSG00000178741/ENSG00000184076/ENSG00000099795/ENSG00000159199/ENSG00000174775/ENSG00000135940/ENSG00000183648/ENSG00000179091/ENSG00000135390/ENSG00000138495/ENSG00000164919	NDUFS4/NDUFA12/NDUFA8/UQCRH/SMARCE1/UQCRB/ATP5F1E/NDUFS5/NDUFA4/NDUFB11/COX5A/UQCR10/NDUFB7/ATP5MC1/HRAS/COX5B/NDUFB1/CYC1/ATP5MC2/COX17/COX6C	hsa:4724/hsa:55967/hsa:4702/hsa:7388/hsa:6605/hsa:7381/hsa:514/hsa:4725/hsa:4697/hsa:54539/hsa:9377/hsa:29796/hsa:4713/hsa:516/hsa:3265/hsa:1329/hsa:4707/hsa:1537/hsa:517/hsa:10063/hsa:1345	21	5	ENSG00000183648/ENSG00000179091/ENSG00000135390/ENSG00000138495/ENSG00000164919	16	ENSG00000164258/ENSG00000184752/ENSG00000119421/ENSG00000173660/ENSG00000073584/ENSG00000156467/ENSG00000124172/ENSG00000168653/ENSG00000189043/ENSG00000147123/ENSG00000178741/ENSG00000184076/ENSG00000099795/ENSG00000159199/ENSG00000174775/ENSG00000135940
hsa01100	Metabolic pathways	48/171	83/292	0.615683712	0.783597452	ENSG00000007171/ENSG00000184207/ENSG00000164258/ENSG00000111640/ENSG00000139410/ENSG00000163931/ENSG00000184752/ENSG00000129562/ENSG00000119421/ENSG00000108839/ENSG00000171130/ENSG00000101444/ENSG00000114054/ENSG00000173660/ENSG00000005075/ENSG00000136628/ENSG00000169738/ENSG00000156467/ENSG00000197121/ENSG00000124172/ENSG00000168653/ENSG00000108479/ENSG00000117448/ENSG00000189043/ENSG00000147123…	NOS2/PGP/NDUFS4/GAPDH/SDSL/TKT/NDUFA12/DAD1/NDUFA8/ALOX12/ATP6V0E2/AHCY/PCCB/UQCRH/POLR2J/EPRS/DCXR/UQCRB/PGAP1/ATP5F1E/NDUFS5/GALK1/AKR1A1/NDUFA4/NDUFB11/PTDSS1/SRM/ENO1/COX5A/ATP6V0B/PIKFYVE/TPI1/UQCR10/TST/NDUFB7/ATP5MC1/COX5B/POLE4/NDUFB1/CYC1/SUCLG1/PLCE1/ATP5MC2/GPAM/FDFT1/POLR3C/COX17/COX6C	hsa:4843/hsa:283871/hsa:4724/hsa:2597/hsa:113675/hsa:7086/hsa:55967/hsa:1603/hsa:4702/hsa:239/hsa:155066/hsa:191/hsa:5096/hsa:7388/hsa:5439/hsa:2058/hsa:51181/hsa:7381/hsa:80055/hsa:514/hsa:4725/hsa:2584/hsa:10327/hsa:4697/hsa:54539/hsa:9791/hsa:6723/hsa:2023/hsa:9377/hsa:533/hsa:200576/hsa:7167/hsa:29796/hsa:7263/hsa:4713/hsa:516/hsa:1329/hsa:56655/hsa:4707/hsa:1537/hsa:8802/hsa:51196/hsa:517/hs…	48	10	ENSG00000183648/ENSG00000179091/ENSG00000163541/ENSG00000138193/ENSG00000135390/ENSG00000119927/ENSG00000079459/ENSG00000186141/ENSG00000138495/ENSG00000164919	38	ENSG00000007171/ENSG00000184207/ENSG00000164258/ENSG00000111640/ENSG00000139410/ENSG00000163931/ENSG00000184752/ENSG00000129562/ENSG00000119421/ENSG00000108839/ENSG00000171130/ENSG00000101444/ENSG00000114054/ENSG00000173660/ENSG00000005075/ENSG00000136628/ENSG00000169738/ENSG00000156467/ENSG00000197121/ENSG00000124172/ENSG00000168653/ENSG00000108479/ENSG00000117448/ENSG00000189043/ENSG00000147123…
hsa04260	Cardiac muscle contraction	7/171	14/292	0.82779914	0.965765664	ENSG00000173660/ENSG00000156467/ENSG00000178741/ENSG00000184076/ENSG00000135940/ENSG00000179091/ENSG00000164919	UQCRH/UQCRB/COX5A/UQCR10/COX5B/CYC1/COX6C	hsa:7388/hsa:7381/hsa:9377/hsa:29796/hsa:1329/hsa:1537/hsa:1345	7	2	ENSG00000179091/ENSG00000164919	5	ENSG00000173660/ENSG00000156467/ENSG00000178741/ENSG00000184076/ENSG00000135940
hsa03040	Spliceosome	5/171	12/292	0.9337537	0.985756504	ENSG00000100410/ENSG00000170860/ENSG00000182004/ENSG00000161547/ENSG00000125743	PHF5A/LSM3/SNRPE/SRSF2/SNRPD2	hsa:84844/hsa:27258/hsa:6635/hsa:6427/hsa:6633	5	1	ENSG00000125743	4	ENSG00000100410/ENSG00000170860/ENSG00000182004/ENSG00000161547
hsa00230	Purine metabolism	3/171	10/292	0.985756504	0.985756504	ENSG00000005075/ENSG00000115350/ENSG00000186141	POLR2J/POLE4/POLR3C	hsa:5439/hsa:56655/hsa:10623	3	1	ENSG00000186141	2	ENSG00000005075/ENSG00000115350
