# Supplementary material for: Transcriptome Analysis and Autophagy Investigation of LoVo Cells Stimulated with Exosomes Derived from T. asiatica Adult Worms
Source: Microorganisms. 2021 May 5;9(5):994. doi: 10.3390/microorganisms9050994 (PMC8147967; doi:10.3390/microorganisms9050994)
Supplement: Supplementary file 1 [file microorganisms-09-00994-s001.zip › Additional file 3 exo_nc-ppi.xlsx]

## Sheet: Sheet1
node1_gene	node1_name	node1_protein	node2_gene	node2_name	node2_protein	score
ENSG00000083845	RPS5	9606.ENSP00000196551	ENSG00000105202	FBL	9606.ENSP00000221801	943
ENSG00000083845	RPS5	9606.ENSP00000196551	ENSG00000105640	RPL18A	9606.ENSP00000222247	999
ENSG00000083845	RPS5	9606.ENSP00000196551	ENSG00000105647	PIK3R2	9606.ENSP00000222254	506
ENSG00000083845	RPS5	9606.ENSP00000196551	ENSG00000108298	RPL19	9606.ENSP00000225430	999
ENSG00000083845	RPS5	9606.ENSP00000196551	ENSG00000108826	MRPL27	9606.ENSP00000225969	613
ENSG00000083845	RPS5	9606.ENSP00000196551	ENSG00000114767	RRP9	9606.ENSP00000232888	402
ENSG00000083845	RPS5	9606.ENSP00000196551	ENSG00000130255	RPL36	9606.ENSP00000252543	998
ENSG00000083845	RPS5	9606.ENSP00000196551	ENSG00000136942	RPL35	9606.ENSP00000259469	998
ENSG00000083845	RPS5	9606.ENSP00000196551	ENSG00000137547	MRPL15	9606.ENSP00000260102	980
ENSG00000083845	RPS5	9606.ENSP00000196551	ENSG00000142534	RPS11	9606.ENSP00000270625	999
ENSG00000083845	RPS5	9606.ENSP00000196551	ENSG00000145592	RPL37	9606.ENSP00000274242	968
ENSG00000083845	RPS5	9606.ENSP00000196551	ENSG00000241945	PWP2	9606.ENSP00000291576	420
ENSG00000083845	RPS5	9606.ENSP00000196551	ENSG00000161960	EIF4A1	9606.ENSP00000293831	940
ENSG00000083845	RPS5	9606.ENSP00000196551	ENSG00000172172	MRPL13	9606.ENSP00000306548	959
ENSG00000083845	RPS5	9606.ENSP00000196551	ENSG00000167526	RPL13	9606.ENSP00000307889	999
ENSG00000083845	RPS5	9606.ENSP00000196551	ENSG00000128626	MRPS12	9606.ENSP00000308845	996
ENSG00000083845	RPS5	9606.ENSP00000196551	ENSG00000174547	MRPL11	9606.ENSP00000308897	966
ENSG00000083845	RPS5	9606.ENSP00000196551	ENSG00000177600	RPLP2	9606.ENSP00000322419	998
ENSG00000083845	RPS5	9606.ENSP00000196551	ENSG00000156976	EIF4A2	9606.ENSP00000326381	939
ENSG00000083845	RPS5	9606.ENSP00000196551	ENSG00000185088	RPS27L	9606.ENSP00000331019	996
ENSG00000083845	RPS5	9606.ENSP00000196551	ENSG00000184110	EIF3C	9606.ENSP00000332604	918
ENSG00000083845	RPS5	9606.ENSP00000196551	ENSG00000184076	UQCR10	9606.ENSP00000332887	427
ENSG00000083845	RPS5	9606.ENSP00000196551	ENSG00000132507	EIF5A	9606.ENSP00000336702	722
ENSG00000083845	RPS5	9606.ENSP00000196551	ENSG00000147403	RPL10	9606.ENSP00000341730	996
ENSG00000083845	RPS5	9606.ENSP00000196551	ENSG00000150991	UBC	9606.ENSP00000344818	995
ENSG00000083845	RPS5	9606.ENSP00000196551	ENSG00000188846	RPL14	9606.ENSP00000345156	999
ENSG00000083845	RPS5	9606.ENSP00000196551	ENSG00000171858	RPS21	9606.ENSP00000345957	999
ENSG00000083845	RPS5	9606.ENSP00000196551	ENSG00000145425	RPS3A	9606.ENSP00000346050	999
ENSG00000083845	RPS5	9606.ENSP00000196551	ENSG00000168028	RPSA	9606.ENSP00000346067	999
ENSG00000083845	RPS5	9606.ENSP00000196551	ENSG00000197958	RPL12	9606.ENSP00000354739	999
ENSG00000083845	RPS5	9606.ENSP00000196551	ENSG00000198918	RPL39	9606.ENSP00000355315	995
ENSG00000083845	RPS5	9606.ENSP00000196551	ENSG00000136628	EPRS	9606.ENSP00000355890	545
ENSG00000083845	RPS5	9606.ENSP00000196551	ENSG00000177954	RPS27	9606.ENSP00000357555	999
ENSG00000083845	RPS5	9606.ENSP00000196551	ENSG00000116898	MRPS15	9606.ENSP00000362208	959
ENSG00000083845	RPS5	9606.ENSP00000196551	ENSG00000198034	RPS4X	9606.ENSP00000362744	999
ENSG00000083845	RPS5	9606.ENSP00000196551	ENSG00000242372	EIF6	9606.ENSP00000363559	928
ENSG00000083845	RPS5	9606.ENSP00000196551	ENSG00000114391	RPL24	9606.ENSP00000377640	999
ENSG00000083845	RPS5	9606.ENSP00000196551	ENSG00000125691	RPL23	9606.ENSP00000377865	999
ENSG00000083845	RPS5	9606.ENSP00000196551	ENSG00000109475	RPL34	9606.ENSP00000378160	994
ENSG00000083845	RPS5	9606.ENSP00000196551	ENSG00000071082	RPL31	9606.ENSP00000386717	999
ENSG00000083845	RPS5	9606.ENSP00000196551	ENSG00000221983	UBA52	9606.ENSP00000388107	994
ENSG00000083845	RPS5	9606.ENSP00000196551	ENSG00000231500	RPS18	9606.ENSP00000393241	992
ENSG00000083845	RPS5	9606.ENSP00000196551	ENSG00000241343	RPL36A	9606.ENSP00000404375	987
ENSG00000083845	RPS5	9606.ENSP00000196551	ENSG00000138326	RPS24	9606.ENSP00000414321	999
ENSG00000083845	RPS5	9606.ENSP00000196551	ENSG00000197756	RPL37A	9606.ENSP00000418082	999
ENSG00000083845	RPS5	9606.ENSP00000196551	ENSG00000162601	MYSM1	9606.ENSP00000418734	447
ENSG00000083845	RPS5	9606.ENSP00000196551	ENSG00000008988	RPS20	9606.ENSP00000429374	999
ENSG00000086504	MRPL28	9606.ENSP00000199706	ENSG00000164400	CSF2	9606.ENSP00000296871	440
ENSG00000086504	MRPL28	9606.ENSP00000199706	ENSG00000150991	UBC	9606.ENSP00000344818	483
ENSG00000086504	MRPL28	9606.ENSP00000199706	ENSG00000116898	MRPS15	9606.ENSP00000362208	431
ENSG00000099795	NDUFB7	9606.ENSP00000215565	ENSG00000108826	MRPL27	9606.ENSP00000225969	675
ENSG00000099795	NDUFB7	9606.ENSP00000215565	ENSG00000135940	COX5B	9606.ENSP00000258424	863
ENSG00000099795	NDUFB7	9606.ENSP00000215565	ENSG00000147123	NDUFB11	9606.ENSP00000276062	983
ENSG00000099795	NDUFB7	9606.ENSP00000215565	ENSG00000156467	UQCRB	9606.ENSP00000287022	969
ENSG00000099795	NDUFB7	9606.ENSP00000215565	ENSG00000164258	NDUFS4	9606.ENSP00000296684	992
ENSG00000099795	NDUFB7	9606.ENSP00000215565	ENSG00000164919	COX6C	9606.ENSP00000297564	784
ENSG00000099795	NDUFB7	9606.ENSP00000215565	ENSG00000173660	UQCRH	9606.ENSP00000309565	970
ENSG00000099795	NDUFB7	9606.ENSP00000215565	ENSG00000179091	CYC1	9606.ENSP00000317159	944
ENSG00000099795	NDUFB7	9606.ENSP00000215565	ENSG00000178741	COX5A	9606.ENSP00000317780	743
ENSG00000099795	NDUFB7	9606.ENSP00000215565	ENSG00000184752	NDUFA12	9606.ENSP00000330737	970
ENSG00000099795	NDUFB7	9606.ENSP00000215565	ENSG00000183648	NDUFB1	9606.ENSP00000330787	900
ENSG00000099795	NDUFB7	9606.ENSP00000215565	ENSG00000184076	UQCR10	9606.ENSP00000332887	944
ENSG00000099795	NDUFB7	9606.ENSP00000215565	ENSG00000189043	NDUFA4	9606.ENSP00000339720	942
ENSG00000099795	NDUFB7	9606.ENSP00000215565	ENSG00000150991	UBC	9606.ENSP00000344818	620
ENSG00000099795	NDUFB7	9606.ENSP00000215565	ENSG00000105379	ETFB	9606.ENSP00000346173	528
ENSG00000099795	NDUFB7	9606.ENSP00000215565	ENSG00000168653	NDUFS5	9606.ENSP00000362058	971
ENSG00000099795	NDUFB7	9606.ENSP00000215565	ENSG00000119421	NDUFA8	9606.ENSP00000362873	987
ENSG00000099800	TIMM13	9606.ENSP00000215570	ENSG00000106399	RPA3	9606.ENSP00000223129	446
ENSG00000099800	TIMM13	9606.ENSP00000215570	ENSG00000134809	TIMM10	9606.ENSP00000257245	998
ENSG00000099800	TIMM13	9606.ENSP00000215570	ENSG00000138495	COX17	9606.ENSP00000261070	476
ENSG00000099800	TIMM13	9606.ENSP00000215570	ENSG00000005075	POLR2J	9606.ENSP00000292614	420
ENSG00000099800	TIMM13	9606.ENSP00000215570	ENSG00000105197	TIMM50	9606.ENSP00000318115	857
ENSG00000099800	TIMM13	9606.ENSP00000215570	ENSG00000178297	TMPRSS9	9606.ENSP00000330264	744
ENSG00000099800	TIMM13	9606.ENSP00000215570	ENSG00000184076	UQCR10	9606.ENSP00000332887	536
ENSG00000099800	TIMM13	9606.ENSP00000215570	ENSG00000150991	UBC	9606.ENSP00000344818	857
ENSG00000099800	TIMM13	9606.ENSP00000215570	ENSG00000197958	RPL12	9606.ENSP00000354739	465
ENSG00000099800	TIMM13	9606.ENSP00000215570	ENSG00000173171	MTX1	9606.ENSP00000357360	401
ENSG00000099800	TIMM13	9606.ENSP00000215570	ENSG00000169100	SLC25A6	9606.ENSP00000370808	673
ENSG00000099800	TIMM13	9606.ENSP00000215570	ENSG00000114391	RPL24	9606.ENSP00000377640	687
ENSG00000099800	TIMM13	9606.ENSP00000215570	ENSG00000150779	TIMM8B	9606.ENSP00000438455	998
ENSG00000100410	PHF5A	9606.ENSP00000216252	ENSG00000005075	POLR2J	9606.ENSP00000292614	955
ENSG00000100410	PHF5A	9606.ENSP00000216252	ENSG00000125743	SNRPD2	9606.ENSP00000342374	915
ENSG00000100410	PHF5A	9606.ENSP00000216252	ENSG00000150991	UBC	9606.ENSP00000344818	807
ENSG00000100410	PHF5A	9606.ENSP00000216252	ENSG00000161547	SRSF2	9606.ENSP00000353089	900
ENSG00000100410	PHF5A	9606.ENSP00000216252	ENSG00000182004	SNRPE	9606.ENSP00000400591	969
ENSG00000100949	RABGGTA	9606.ENSP00000216840	ENSG00000137955	RABGGTB	9606.ENSP00000317473	999
ENSG00000100949	RABGGTA	9606.ENSP00000216840	ENSG00000150991	UBC	9606.ENSP00000344818	798
ENSG00000101444	AHCY	9606.ENSP00000217426	ENSG00000105202	FBL	9606.ENSP00000221801	489
ENSG00000101444	AHCY	9606.ENSP00000217426	ENSG00000074800	ENO1	9606.ENSP00000234590	587
ENSG00000101444	AHCY	9606.ENSP00000217426	ENSG00000150991	UBC	9606.ENSP00000344818	991
ENSG00000101444	AHCY	9606.ENSP00000217426	ENSG00000116649	SRM	9606.ENSP00000366156	576
ENSG00000101444	AHCY	9606.ENSP00000217426	ENSG00000163931	TKT	9606.ENSP00000405455	482
ENSG00000079459	FDFT1	9606.ENSP00000220584	ENSG00000137309	HMGA1	9606.ENSP00000308227	531
ENSG00000079459	FDFT1	9606.ENSP00000220584	ENSG00000150991	UBC	9606.ENSP00000344818	988
ENSG00000077348	EXOSC5	9606.ENSP00000221233	ENSG00000114767	RRP9	9606.ENSP00000232888	422
ENSG00000077348	EXOSC5	9606.ENSP00000221233	ENSG00000137547	MRPL15	9606.ENSP00000260102	552
ENSG00000077348	EXOSC5	9606.ENSP00000221233	ENSG00000198522	GPN1	9606.ENSP00000264718	413
ENSG00000077348	EXOSC5	9606.ENSP00000221233	ENSG00000241945	PWP2	9606.ENSP00000291576	625
ENSG00000077348	EXOSC5	9606.ENSP00000221233	ENSG00000150991	UBC	9606.ENSP00000344818	735
ENSG00000077348	EXOSC5	9606.ENSP00000221233	ENSG00000117419	ERI3	9606.ENSP00000361331	450
ENSG00000077348	EXOSC5	9606.ENSP00000221233	ENSG00000197756	RPL37A	9606.ENSP00000418082	501
ENSG00000077348	EXOSC5	9606.ENSP00000221233	ENSG00000183207	RUVBL2	9606.ENSP00000473172	610
ENSG00000105202	FBL	9606.ENSP00000221801	ENSG00000105640	RPL18A	9606.ENSP00000222247	945
ENSG00000105202	FBL	9606.ENSP00000221801	ENSG00000108298	RPL19	9606.ENSP00000225430	724
ENSG00000105202	FBL	9606.ENSP00000221801	ENSG00000114767	RRP9	9606.ENSP00000232888	988
ENSG00000105202	FBL	9606.ENSP00000221801	ENSG00000105671	DDX49	9606.ENSP00000247003	440
ENSG00000105202	FBL	9606.ENSP00000221801	ENSG00000130255	RPL36	9606.ENSP00000252543	443
ENSG00000105202	FBL	9606.ENSP00000221801	ENSG00000142534	RPS11	9606.ENSP00000270625	967
ENSG00000105202	FBL	9606.ENSP00000221801	ENSG00000241945	PWP2	9606.ENSP00000291576	994
ENSG00000105202	FBL	9606.ENSP00000221801	ENSG00000161960	EIF4A1	9606.ENSP00000293831	494
ENSG00000105202	FBL	9606.ENSP00000221801	ENSG00000172172	MRPL13	9606.ENSP00000306548	493
ENSG00000105202	FBL	9606.ENSP00000221801	ENSG00000167526	RPL13	9606.ENSP00000307889	736
ENSG00000105202	FBL	9606.ENSP00000221801	ENSG00000189306	RRP7A	9606.ENSP00000321449	540
ENSG00000105202	FBL	9606.ENSP00000221801	ENSG00000156976	EIF4A2	9606.ENSP00000326381	460
ENSG00000105202	FBL	9606.ENSP00000221801	ENSG00000184110	EIF3C	9606.ENSP00000332604	806
ENSG00000105202	FBL	9606.ENSP00000221801	ENSG00000147403	RPL10	9606.ENSP00000341730	626
ENSG00000105202	FBL	9606.ENSP00000221801	ENSG00000100697	DICER1	9606.ENSP00000343745	404
ENSG00000105202	FBL	9606.ENSP00000221801	ENSG00000150991	UBC	9606.ENSP00000344818	996
ENSG00000105202	FBL	9606.ENSP00000221801	ENSG00000188846	RPL14	9606.ENSP00000345156	543
ENSG00000105202	FBL	9606.ENSP00000221801	ENSG00000163682	RPL9	9606.ENSP00000346022	600
ENSG00000105202	FBL	9606.ENSP00000221801	ENSG00000145425	RPS3A	9606.ENSP00000346050	747
ENSG00000105202	FBL	9606.ENSP00000221801	ENSG00000168028	RPSA	9606.ENSP00000346067	652
ENSG00000105202	FBL	9606.ENSP00000221801	ENSG00000161547	SRSF2	9606.ENSP00000353089	542
ENSG00000105202	FBL	9606.ENSP00000221801	ENSG00000197958	RPL12	9606.ENSP00000354739	762
ENSG00000105202	FBL	9606.ENSP00000221801	ENSG00000136628	EPRS	9606.ENSP00000355890	723
ENSG00000105202	FBL	9606.ENSP00000221801	ENSG00000116898	MRPS15	9606.ENSP00000362208	431
ENSG00000105202	FBL	9606.ENSP00000221801	ENSG00000198034	RPS4X	9606.ENSP00000362744	882
ENSG00000105202	FBL	9606.ENSP00000221801	ENSG00000242372	EIF6	9606.ENSP00000363559	970
ENSG00000105202	FBL	9606.ENSP00000221801	ENSG00000114391	RPL24	9606.ENSP00000377640	444
ENSG00000105202	FBL	9606.ENSP00000221801	ENSG00000125691	RPL23	9606.ENSP00000377865	804
ENSG00000105202	FBL	9606.ENSP00000221801	ENSG00000119737	GPR75	9606.ENSP00000378195	464
ENSG00000105202	FBL	9606.ENSP00000221801	ENSG00000221983	UBA52	9606.ENSP00000388107	400
ENSG00000105202	FBL	9606.ENSP00000221801	ENSG00000138326	RPS24	9606.ENSP00000414321	732
ENSG00000105202	FBL	9606.ENSP00000221801	ENSG00000197756	RPL37A	9606.ENSP00000418082	420
ENSG00000105202	FBL	9606.ENSP00000221801	ENSG00000008988	RPS20	9606.ENSP00000429374	649
ENSG00000105202	FBL	9606.ENSP00000221801	ENSG00000183207	RUVBL2	9606.ENSP00000473172	736
ENSG00000105355	PLIN3	9606.ENSP00000221957	ENSG00000128626	MRPS12	9606.ENSP00000308845	483
ENSG00000105355	PLIN3	9606.ENSP00000221957	ENSG00000150991	UBC	9606.ENSP00000344818	914
ENSG00000105355	PLIN3	9606.ENSP00000221957	ENSG00000163682	RPL9	9606.ENSP00000346022	489
ENSG00000105640	RPL18A	9606.ENSP00000222247	ENSG00000108298	RPL19	9606.ENSP00000225430	999
ENSG00000105640	RPL18A	9606.ENSP00000222247	ENSG00000130255	RPL36	9606.ENSP00000252543	999
ENSG00000105640	RPL18A	9606.ENSP00000222247	ENSG00000136942	RPL35	9606.ENSP00000259469	999
ENSG00000105640	RPL18A	9606.ENSP00000222247	ENSG00000137547	MRPL15	9606.ENSP00000260102	919
ENSG00000105640	RPL18A	9606.ENSP00000222247	ENSG00000142534	RPS11	9606.ENSP00000270625	999
ENSG00000105640	RPL18A	9606.ENSP00000222247	ENSG00000145592	RPL37	9606.ENSP00000274242	999
ENSG00000105640	RPL18A	9606.ENSP00000222247	ENSG00000161960	EIF4A1	9606.ENSP00000293831	961
ENSG00000105640	RPL18A	9606.ENSP00000222247	ENSG00000172172	MRPL13	9606.ENSP00000306548	952
ENSG00000105640	RPL18A	9606.ENSP00000222247	ENSG00000167526	RPL13	9606.ENSP00000307889	999
ENSG00000105640	RPL18A	9606.ENSP00000222247	ENSG00000128626	MRPS12	9606.ENSP00000308845	721
ENSG00000105640	RPL18A	9606.ENSP00000222247	ENSG00000174547	MRPL11	9606.ENSP00000308897	935
ENSG00000105640	RPL18A	9606.ENSP00000222247	ENSG00000177600	RPLP2	9606.ENSP00000322419	999
ENSG00000105640	RPL18A	9606.ENSP00000222247	ENSG00000156976	EIF4A2	9606.ENSP00000326381	945
ENSG00000105640	RPL18A	9606.ENSP00000222247	ENSG00000185088	RPS27L	9606.ENSP00000331019	977
ENSG00000105640	RPL18A	9606.ENSP00000222247	ENSG00000184110	EIF3C	9606.ENSP00000332604	912
ENSG00000105640	RPL18A	9606.ENSP00000222247	ENSG00000147403	RPL10	9606.ENSP00000341730	994
ENSG00000105640	RPL18A	9606.ENSP00000222247	ENSG00000163682	RPL9	9606.ENSP00000346022	999
ENSG00000105640	RPL18A	9606.ENSP00000222247	ENSG00000197958	RPL12	9606.ENSP00000354739	999
ENSG00000105640	RPL18A	9606.ENSP00000222247	ENSG00000198918	RPL39	9606.ENSP00000355315	999
ENSG00000105640	RPL18A	9606.ENSP00000222247	ENSG00000177954	RPS27	9606.ENSP00000357555	998
ENSG00000105640	RPL18A	9606.ENSP00000222247	ENSG00000198034	RPS4X	9606.ENSP00000362744	999
ENSG00000105640	RPL18A	9606.ENSP00000222247	ENSG00000114391	RPL24	9606.ENSP00000377640	999
ENSG00000105640	RPL18A	9606.ENSP00000222247	ENSG00000125691	RPL23	9606.ENSP00000377865	999
ENSG00000105640	RPL18A	9606.ENSP00000222247	ENSG00000071082	RPL31	9606.ENSP00000386717	999
ENSG00000105640	RPL18A	9606.ENSP00000222247	ENSG00000221983	UBA52	9606.ENSP00000388107	999
ENSG00000105640	RPL18A	9606.ENSP00000222247	ENSG00000231500	RPS18	9606.ENSP00000393241	981
ENSG00000105640	RPL18A	9606.ENSP00000222247	ENSG00000138326	RPS24	9606.ENSP00000414321	999
ENSG00000105640	RPL18A	9606.ENSP00000222247	ENSG00000008988	RPS20	9606.ENSP00000429374	999
ENSG00000106399	RPA3	9606.ENSP00000223129	ENSG00000150991	UBC	9606.ENSP00000344818	862
ENSG00000214253	FIS1	9606.ENSP00000223136	ENSG00000150991	UBC	9606.ENSP00000344818	898
ENSG00000107290	SETX	9606.ENSP00000224140	ENSG00000100697	DICER1	9606.ENSP00000343745	507
ENSG00000107290	SETX	9606.ENSP00000224140	ENSG00000150991	UBC	9606.ENSP00000344818	909
ENSG00000107290	SETX	9606.ENSP00000224140	ENSG00000147894	C9orf72	9606.ENSP00000369339	566
ENSG00000108298	RPL19	9606.ENSP00000225430	ENSG00000111640	GAPDH	9606.ENSP00000229239	519
ENSG00000108298	RPL19	9606.ENSP00000225430	ENSG00000130255	RPL36	9606.ENSP00000252543	999
ENSG00000108298	RPL19	9606.ENSP00000225430	ENSG00000136942	RPL35	9606.ENSP00000259469	999
ENSG00000108298	RPL19	9606.ENSP00000225430	ENSG00000137547	MRPL15	9606.ENSP00000260102	959
ENSG00000108298	RPL19	9606.ENSP00000225430	ENSG00000142534	RPS11	9606.ENSP00000270625	999
ENSG00000108298	RPL19	9606.ENSP00000225430	ENSG00000145592	RPL37	9606.ENSP00000274242	999
ENSG00000108298	RPL19	9606.ENSP00000225430	ENSG00000161960	EIF4A1	9606.ENSP00000293831	965
ENSG00000108298	RPL19	9606.ENSP00000225430	ENSG00000172172	MRPL13	9606.ENSP00000306548	923
ENSG00000108298	RPL19	9606.ENSP00000225430	ENSG00000167526	RPL13	9606.ENSP00000307889	999
ENSG00000108298	RPL19	9606.ENSP00000225430	ENSG00000128626	MRPS12	9606.ENSP00000308845	825
ENSG00000108298	RPL19	9606.ENSP00000225430	ENSG00000174547	MRPL11	9606.ENSP00000308897	910
ENSG00000108298	RPL19	9606.ENSP00000225430	ENSG00000177600	RPLP2	9606.ENSP00000322419	999
ENSG00000108298	RPL19	9606.ENSP00000225430	ENSG00000156976	EIF4A2	9606.ENSP00000326381	919
ENSG00000108298	RPL19	9606.ENSP00000225430	ENSG00000185088	RPS27L	9606.ENSP00000331019	996
ENSG00000108298	RPL19	9606.ENSP00000225430	ENSG00000184110	EIF3C	9606.ENSP00000332604	925
ENSG00000108298	RPL19	9606.ENSP00000225430	ENSG00000132507	EIF5A	9606.ENSP00000336702	638
ENSG00000108298	RPL19	9606.ENSP00000225430	ENSG00000175793	SFN	9606.ENSP00000340989	567
ENSG00000108298	RPL19	9606.ENSP00000225430	ENSG00000147403	RPL10	9606.ENSP00000341730	993
ENSG00000108298	RPL19	9606.ENSP00000225430	ENSG00000150991	UBC	9606.ENSP00000344818	996
ENSG00000108298	RPL19	9606.ENSP00000225430	ENSG00000188846	RPL14	9606.ENSP00000345156	999
ENSG00000108298	RPL19	9606.ENSP00000225430	ENSG00000171858	RPS21	9606.ENSP00000345957	999
ENSG00000108298	RPL19	9606.ENSP00000225430	ENSG00000163682	RPL9	9606.ENSP00000346022	999
ENSG00000108298	RPL19	9606.ENSP00000225430	ENSG00000145425	RPS3A	9606.ENSP00000346050	999
ENSG00000108298	RPL19	9606.ENSP00000225430	ENSG00000168028	RPSA	9606.ENSP00000346067	999
ENSG00000108298	RPL19	9606.ENSP00000225430	ENSG00000197958	RPL12	9606.ENSP00000354739	999
ENSG00000108298	RPL19	9606.ENSP00000225430	ENSG00000198918	RPL39	9606.ENSP00000355315	999
ENSG00000108298	RPL19	9606.ENSP00000225430	ENSG00000177954	RPS27	9606.ENSP00000357555	996
ENSG00000108298	RPL19	9606.ENSP00000225430	ENSG00000116898	MRPS15	9606.ENSP00000362208	833
ENSG00000108298	RPL19	9606.ENSP00000225430	ENSG00000198034	RPS4X	9606.ENSP00000362744	999
ENSG00000108298	RPL19	9606.ENSP00000225430	ENSG00000242372	EIF6	9606.ENSP00000363559	500
ENSG00000108298	RPL19	9606.ENSP00000225430	ENSG00000114391	RPL24	9606.ENSP00000377640	999
ENSG00000108298	RPL19	9606.ENSP00000225430	ENSG00000125691	RPL23	9606.ENSP00000377865	999
ENSG00000108298	RPL19	9606.ENSP00000225430	ENSG00000109475	RPL34	9606.ENSP00000378160	999
ENSG00000108298	RPL19	9606.ENSP00000225430	ENSG00000071082	RPL31	9606.ENSP00000386717	999
ENSG00000108298	RPL19	9606.ENSP00000225430	ENSG00000221983	UBA52	9606.ENSP00000388107	999
ENSG00000108298	RPL19	9606.ENSP00000225430	ENSG00000231500	RPS18	9606.ENSP00000393241	982
ENSG00000108298	RPL19	9606.ENSP00000225430	ENSG00000241343	RPL36A	9606.ENSP00000404375	999
ENSG00000108298	RPL19	9606.ENSP00000225430	ENSG00000138326	RPS24	9606.ENSP00000414321	999
ENSG00000108298	RPL19	9606.ENSP00000225430	ENSG00000197756	RPL37A	9606.ENSP00000418082	999
ENSG00000108298	RPL19	9606.ENSP00000225430	ENSG00000008988	RPS20	9606.ENSP00000429374	999
ENSG00000108479	GALK1	9606.ENSP00000225614	ENSG00000117448	AKR1A1	9606.ENSP00000312606	602
ENSG00000108479	GALK1	9606.ENSP00000225614	ENSG00000150991	UBC	9606.ENSP00000344818	767
ENSG00000108518	PFN1	9606.ENSP00000225655	ENSG00000124486	USP9X	9606.ENSP00000316357	485
ENSG00000108518	PFN1	9606.ENSP00000225655	ENSG00000150991	UBC	9606.ENSP00000344818	996
ENSG00000108826	MRPL27	9606.ENSP00000225969	ENSG00000135940	COX5B	9606.ENSP00000258424	531
ENSG00000108826	MRPL27	9606.ENSP00000225969	ENSG00000136942	RPL35	9606.ENSP00000259469	913
ENSG00000108826	MRPL27	9606.ENSP00000225969	ENSG00000137547	MRPL15	9606.ENSP00000260102	983
ENSG00000108826	MRPL27	9606.ENSP00000225969	ENSG00000142534	RPS11	9606.ENSP00000270625	649
ENSG00000108826	MRPL27	9606.ENSP00000225969	ENSG00000172172	MRPL13	9606.ENSP00000306548	984
ENSG00000108826	MRPL27	9606.ENSP00000225969	ENSG00000128626	MRPS12	9606.ENSP00000308845	719
ENSG00000108826	MRPL27	9606.ENSP00000225969	ENSG00000174547	MRPL11	9606.ENSP00000308897	991
ENSG00000108826	MRPL27	9606.ENSP00000225969	ENSG00000147403	RPL10	9606.ENSP00000341730	867
ENSG00000108826	MRPL27	9606.ENSP00000225969	ENSG00000100697	DICER1	9606.ENSP00000343745	543
ENSG00000108826	MRPL27	9606.ENSP00000225969	ENSG00000150991	UBC	9606.ENSP00000344818	652
ENSG00000108826	MRPL27	9606.ENSP00000225969	ENSG00000163682	RPL9	9606.ENSP00000346022	899
ENSG00000108826	MRPL27	9606.ENSP00000225969	ENSG00000168028	RPSA	9606.ENSP00000346067	767
ENSG00000108826	MRPL27	9606.ENSP00000225969	ENSG00000197345	MRPL21	9606.ENSP00000354580	510
ENSG00000108826	MRPL27	9606.ENSP00000225969	ENSG00000197958	RPL12	9606.ENSP00000354739	904
ENSG00000108826	MRPL27	9606.ENSP00000225969	ENSG00000116898	MRPS15	9606.ENSP00000362208	765
ENSG00000108826	MRPL27	9606.ENSP00000225969	ENSG00000119421	NDUFA8	9606.ENSP00000362873	681
ENSG00000108826	MRPL27	9606.ENSP00000225969	ENSG00000125691	RPL23	9606.ENSP00000377865	899
ENSG00000108826	MRPL27	9606.ENSP00000225969	ENSG00000231500	RPS18	9606.ENSP00000393241	610
ENSG00000108826	MRPL27	9606.ENSP00000225969	ENSG00000008988	RPS20	9606.ENSP00000429374	794
ENSG00000111640	GAPDH	9606.ENSP00000229239	ENSG00000111669	TPI1	9606.ENSP00000229270	913
ENSG00000111640	GAPDH	9606.ENSP00000229239	ENSG00000074800	ENO1	9606.ENSP00000234590	999
ENSG00000111640	GAPDH	9606.ENSP00000229239	ENSG00000120129	DUSP1	9606.ENSP00000239223	509
ENSG00000111640	GAPDH	9606.ENSP00000229239	ENSG00000051523	CYBA	9606.ENSP00000261623	472
ENSG00000111640	GAPDH	9606.ENSP00000229239	ENSG00000115020	PIKFYVE	9606.ENSP00000264380	472
ENSG00000111640	GAPDH	9606.ENSP00000229239	ENSG00000108106	UBE2S	9606.ENSP00000264552	424
ENSG00000111640	GAPDH	9606.ENSP00000229239	ENSG00000161960	EIF4A1	9606.ENSP00000293831	427
ENSG00000111640	GAPDH	9606.ENSP00000229239	ENSG00000163468	CCT3	9606.ENSP00000295688	713
ENSG00000111640	GAPDH	9606.ENSP00000229239	ENSG00000164400	CSF2	9606.ENSP00000296871	583
ENSG00000111640	GAPDH	9606.ENSP00000229239	ENSG00000172172	MRPL13	9606.ENSP00000306548	581
ENSG00000111640	GAPDH	9606.ENSP00000229239	ENSG00000174775	HRAS	9606.ENSP00000309845	637
ENSG00000111640	GAPDH	9606.ENSP00000229239	ENSG00000156976	EIF4A2	9606.ENSP00000326381	424
ENSG00000111640	GAPDH	9606.ENSP00000229239	ENSG00000007171	NOS2	9606.ENSP00000327251	441
ENSG00000111640	GAPDH	9606.ENSP00000229239	ENSG00000132507	EIF5A	9606.ENSP00000336702	494
ENSG00000111640	GAPDH	9606.ENSP00000229239	ENSG00000100697	DICER1	9606.ENSP00000343745	696
ENSG00000111640	GAPDH	9606.ENSP00000229239	ENSG00000150991	UBC	9606.ENSP00000344818	999
ENSG00000111640	GAPDH	9606.ENSP00000229239	ENSG00000182718	ANXA2	9606.ENSP00000346032	520
ENSG00000111640	GAPDH	9606.ENSP00000229239	ENSG00000145425	RPS3A	9606.ENSP00000346050	556
ENSG00000111640	GAPDH	9606.ENSP00000229239	ENSG00000168028	RPSA	9606.ENSP00000346067	518
ENSG00000111640	GAPDH	9606.ENSP00000229239	ENSG00000136628	EPRS	9606.ENSP00000355890	944
ENSG00000111640	GAPDH	9606.ENSP00000229239	ENSG00000136810	TXN	9606.ENSP00000363641	875
ENSG00000111640	GAPDH	9606.ENSP00000229239	ENSG00000097021	ACOT7	9606.ENSP00000367086	738
ENSG00000111640	GAPDH	9606.ENSP00000229239	ENSG00000125691	RPL23	9606.ENSP00000377865	558
ENSG00000111640	GAPDH	9606.ENSP00000229239	ENSG00000231500	RPS18	9606.ENSP00000393241	415
ENSG00000111640	GAPDH	9606.ENSP00000229239	ENSG00000163931	TKT	9606.ENSP00000405455	964
ENSG00000111640	GAPDH	9606.ENSP00000229239	ENSG00000078668	VDAC3	9606.ENSP00000428845	411
ENSG00000111640	GAPDH	9606.ENSP00000229239	ENSG00000166710	B2M	9606.ENSP00000452780	441
ENSG00000111669	TPI1	9606.ENSP00000229270	ENSG00000074800	ENO1	9606.ENSP00000234590	991
ENSG00000111669	TPI1	9606.ENSP00000229270	ENSG00000147403	RPL10	9606.ENSP00000341730	454
ENSG00000111669	TPI1	9606.ENSP00000229270	ENSG00000150991	UBC	9606.ENSP00000344818	617
ENSG00000111669	TPI1	9606.ENSP00000229270	ENSG00000163931	TKT	9606.ENSP00000405455	455
ENSG00000113441	LNPEP	9606.ENSP00000231368	ENSG00000136930	PSMB7	9606.ENSP00000259457	911
ENSG00000113441	LNPEP	9606.ENSP00000231368	ENSG00000115020	PIKFYVE	9606.ENSP00000264380	596
ENSG00000113441	LNPEP	9606.ENSP00000231368	ENSG00000143106	PSMA5	9606.ENSP00000271308	911
ENSG00000113441	LNPEP	9606.ENSP00000231368	ENSG00000175793	SFN	9606.ENSP00000340989	904
ENSG00000113441	LNPEP	9606.ENSP00000231368	ENSG00000150991	UBC	9606.ENSP00000344818	946
ENSG00000113441	LNPEP	9606.ENSP00000231368	ENSG00000221983	UBA52	9606.ENSP00000388107	907
ENSG00000113441	LNPEP	9606.ENSP00000231368	ENSG00000166710	B2M	9606.ENSP00000452780	909
ENSG00000114767	RRP9	9606.ENSP00000232888	ENSG00000105671	DDX49	9606.ENSP00000247003	683
ENSG00000114767	RRP9	9606.ENSP00000232888	ENSG00000139546	TARBP2	9606.ENSP00000266987	687
ENSG00000114767	RRP9	9606.ENSP00000232888	ENSG00000241945	PWP2	9606.ENSP00000291576	999
ENSG00000114767	RRP9	9606.ENSP00000232888	ENSG00000189306	RRP7A	9606.ENSP00000321449	603
ENSG00000114767	RRP9	9606.ENSP00000232888	ENSG00000181026	AEN	9606.ENSP00000331944	696
ENSG00000114767	RRP9	9606.ENSP00000232888	ENSG00000186141	POLR3C	9606.ENSP00000334564	680
ENSG00000114767	RRP9	9606.ENSP00000232888	ENSG00000132507	EIF5A	9606.ENSP00000336702	444
ENSG00000114767	RRP9	9606.ENSP00000232888	ENSG00000150991	UBC	9606.ENSP00000344818	829
ENSG00000114767	RRP9	9606.ENSP00000232888	ENSG00000116898	MRPS15	9606.ENSP00000362208	483
ENSG00000114767	RRP9	9606.ENSP00000232888	ENSG00000198034	RPS4X	9606.ENSP00000362744	602
ENSG00000114767	RRP9	9606.ENSP00000232888	ENSG00000183207	RUVBL2	9606.ENSP00000473172	418
ENSG00000008869	HEATR5B	9606.ENSP00000233099	ENSG00000150991	UBC	9606.ENSP00000344818	547
ENSG00000115216	NRBP1	9606.ENSP00000233557	ENSG00000150991	UBC	9606.ENSP00000344818	795
ENSG00000074800	ENO1	9606.ENSP00000234590	ENSG00000105193	RPS16	9606.ENSP00000251453	541
ENSG00000074800	ENO1	9606.ENSP00000234590	ENSG00000137547	MRPL15	9606.ENSP00000260102	407
ENSG00000074800	ENO1	9606.ENSP00000234590	ENSG00000115020	PIKFYVE	9606.ENSP00000264380	443
ENSG00000074800	ENO1	9606.ENSP00000234590	ENSG00000163468	CCT3	9606.ENSP00000295688	507
ENSG00000074800	ENO1	9606.ENSP00000234590	ENSG00000167969	ECI1	9606.ENSP00000301729	434
ENSG00000074800	ENO1	9606.ENSP00000234590	ENSG00000172172	MRPL13	9606.ENSP00000306548	518
ENSG00000074800	ENO1	9606.ENSP00000234590	ENSG00000132507	EIF5A	9606.ENSP00000336702	449
ENSG00000074800	ENO1	9606.ENSP00000234590	ENSG00000121766	ZCCHC17	9606.ENSP00000343557	532
ENSG00000074800	ENO1	9606.ENSP00000234590	ENSG00000100697	DICER1	9606.ENSP00000343745	441
ENSG00000074800	ENO1	9606.ENSP00000234590	ENSG00000150991	UBC	9606.ENSP00000344818	999
ENSG00000074800	ENO1	9606.ENSP00000234590	ENSG00000163682	RPL9	9606.ENSP00000346022	413
ENSG00000074800	ENO1	9606.ENSP00000234590	ENSG00000182718	ANXA2	9606.ENSP00000346032	450
ENSG00000074800	ENO1	9606.ENSP00000234590	ENSG00000168028	RPSA	9606.ENSP00000346067	795
ENSG00000074800	ENO1	9606.ENSP00000234590	ENSG00000136628	EPRS	9606.ENSP00000355890	583
ENSG00000074800	ENO1	9606.ENSP00000234590	ENSG00000136810	TXN	9606.ENSP00000363641	523
ENSG00000074800	ENO1	9606.ENSP00000234590	ENSG00000163541	SUCLG1	9606.ENSP00000377446	459
ENSG00000074800	ENO1	9606.ENSP00000234590	ENSG00000231500	RPS18	9606.ENSP00000393241	491
ENSG00000074800	ENO1	9606.ENSP00000234590	ENSG00000163931	TKT	9606.ENSP00000405455	677
ENSG00000074800	ENO1	9606.ENSP00000234590	ENSG00000078668	VDAC3	9606.ENSP00000428845	400
ENSG00000118680	MYL12B	9606.ENSP00000237500	ENSG00000101335	MYL9	9606.ENSP00000279022	900
ENSG00000118680	MYL12B	9606.ENSP00000237500	ENSG00000150991	UBC	9606.ENSP00000344818	947
ENSG00000120129	DUSP1	9606.ENSP00000239223	ENSG00000164400	CSF2	9606.ENSP00000296871	836
ENSG00000120129	DUSP1	9606.ENSP00000239223	ENSG00000174547	MRPL11	9606.ENSP00000308897	900
ENSG00000120129	DUSP1	9606.ENSP00000239223	ENSG00000174775	HRAS	9606.ENSP00000309845	657
ENSG00000120129	DUSP1	9606.ENSP00000239223	ENSG00000150991	UBC	9606.ENSP00000344818	991
ENSG00000108848	LUC7L3	9606.ENSP00000240304	ENSG00000125743	SNRPD2	9606.ENSP00000342374	742
ENSG00000108848	LUC7L3	9606.ENSP00000240304	ENSG00000150991	UBC	9606.ENSP00000344818	620
ENSG00000088986	DYNLL1	9606.ENSP00000242577	ENSG00000137100	DCTN3	9606.ENSP00000259632	900
ENSG00000088986	DYNLL1	9606.ENSP00000242577	ENSG00000150991	UBC	9606.ENSP00000344818	924
ENSG00000088986	DYNLL1	9606.ENSP00000242577	ENSG00000171858	RPS21	9606.ENSP00000345957	475
ENSG00000088986	DYNLL1	9606.ENSP00000242577	ENSG00000168028	RPSA	9606.ENSP00000346067	479
ENSG00000088986	DYNLL1	9606.ENSP00000242577	ENSG00000198707	CEP290	9606.ENSP00000448012	900
ENSG00000114796	KLHL24	9606.ENSP00000242810	ENSG00000150991	UBC	9606.ENSP00000344818	729
ENSG00000105671	DDX49	9606.ENSP00000247003	ENSG00000241945	PWP2	9606.ENSP00000291576	736
ENSG00000105671	DDX49	9606.ENSP00000247003	ENSG00000150991	UBC	9606.ENSP00000344818	507
ENSG00000105671	DDX49	9606.ENSP00000247003	ENSG00000183207	RUVBL2	9606.ENSP00000473172	522
ENSG00000127980	PEX1	9606.ENSP00000248633	ENSG00000150991	UBC	9606.ENSP00000344818	846
ENSG00000128311	TST	9606.ENSP00000249042	ENSG00000130725	UBE2M	9606.ENSP00000253023	974
ENSG00000128311	TST	9606.ENSP00000249042	ENSG00000181026	AEN	9606.ENSP00000331944	444
ENSG00000129354	AP1M2	9606.ENSP00000250244	ENSG00000175416	CLTB	9606.ENSP00000309415	522
ENSG00000129354	AP1M2	9606.ENSP00000250244	ENSG00000150991	UBC	9606.ENSP00000344818	751
ENSG00000129562	DAD1	9606.ENSP00000250498	ENSG00000005075	POLR2J	9606.ENSP00000292614	487
ENSG00000129562	DAD1	9606.ENSP00000250498	ENSG00000150991	UBC	9606.ENSP00000344818	815
ENSG00000105193	RPS16	9606.ENSP00000251453	ENSG00000130255	RPL36	9606.ENSP00000252543	999
ENSG00000105193	RPS16	9606.ENSP00000251453	ENSG00000136942	RPL35	9606.ENSP00000259469	999
ENSG00000105193	RPS16	9606.ENSP00000251453	ENSG00000137547	MRPL15	9606.ENSP00000260102	931
ENSG00000105193	RPS16	9606.ENSP00000251453	ENSG00000142534	RPS11	9606.ENSP00000270625	999
ENSG00000105193	RPS16	9606.ENSP00000251453	ENSG00000145592	RPL37	9606.ENSP00000274242	981
ENSG00000105193	RPS16	9606.ENSP00000251453	ENSG00000156467	UQCRB	9606.ENSP00000287022	602
ENSG00000105193	RPS16	9606.ENSP00000251453	ENSG00000161960	EIF4A1	9606.ENSP00000293831	934
ENSG00000105193	RPS16	9606.ENSP00000251453	ENSG00000172172	MRPL13	9606.ENSP00000306548	984
ENSG00000105193	RPS16	9606.ENSP00000251453	ENSG00000128626	MRPS12	9606.ENSP00000308845	956
ENSG00000105193	RPS16	9606.ENSP00000251453	ENSG00000174547	MRPL11	9606.ENSP00000308897	885
ENSG00000105193	RPS16	9606.ENSP00000251453	ENSG00000177600	RPLP2	9606.ENSP00000322419	999
ENSG00000105193	RPS16	9606.ENSP00000251453	ENSG00000156976	EIF4A2	9606.ENSP00000326381	932
ENSG00000105193	RPS16	9606.ENSP00000251453	ENSG00000185088	RPS27L	9606.ENSP00000331019	999
ENSG00000105193	RPS16	9606.ENSP00000251453	ENSG00000184110	EIF3C	9606.ENSP00000332604	918
ENSG00000105193	RPS16	9606.ENSP00000251453	ENSG00000132507	EIF5A	9606.ENSP00000336702	670
ENSG00000105193	RPS16	9606.ENSP00000251453	ENSG00000147403	RPL10	9606.ENSP00000341730	991
ENSG00000105193	RPS16	9606.ENSP00000251453	ENSG00000150991	UBC	9606.ENSP00000344818	997
ENSG00000105193	RPS16	9606.ENSP00000251453	ENSG00000188846	RPL14	9606.ENSP00000345156	999
ENSG00000105193	RPS16	9606.ENSP00000251453	ENSG00000171858	RPS21	9606.ENSP00000345957	999
ENSG00000105193	RPS16	9606.ENSP00000251453	ENSG00000163682	RPL9	9606.ENSP00000346022	999
ENSG00000105193	RPS16	9606.ENSP00000251453	ENSG00000145425	RPS3A	9606.ENSP00000346050	999
ENSG00000105193	RPS16	9606.ENSP00000251453	ENSG00000168028	RPSA	9606.ENSP00000346067	999
ENSG00000105193	RPS16	9606.ENSP00000251453	ENSG00000197958	RPL12	9606.ENSP00000354739	999
ENSG00000105193	RPS16	9606.ENSP00000251453	ENSG00000198918	RPL39	9606.ENSP00000355315	998
ENSG00000105193	RPS16	9606.ENSP00000251453	ENSG00000136628	EPRS	9606.ENSP00000355890	580
ENSG00000105193	RPS16	9606.ENSP00000251453	ENSG00000177954	RPS27	9606.ENSP00000357555	999
ENSG00000105193	RPS16	9606.ENSP00000251453	ENSG00000116898	MRPS15	9606.ENSP00000362208	937
ENSG00000105193	RPS16	9606.ENSP00000251453	ENSG00000198034	RPS4X	9606.ENSP00000362744	999
ENSG00000105193	RPS16	9606.ENSP00000251453	ENSG00000114391	RPL24	9606.ENSP00000377640	999
ENSG00000105193	RPS16	9606.ENSP00000251453	ENSG00000125691	RPL23	9606.ENSP00000377865	999
ENSG00000105193	RPS16	9606.ENSP00000251453	ENSG00000109475	RPL34	9606.ENSP00000378160	997
ENSG00000105193	RPS16	9606.ENSP00000251453	ENSG00000071082	RPL31	9606.ENSP00000386717	999
ENSG00000105193	RPS16	9606.ENSP00000251453	ENSG00000221983	UBA52	9606.ENSP00000388107	994
ENSG00000105193	RPS16	9606.ENSP00000251453	ENSG00000231500	RPS18	9606.ENSP00000393241	996
ENSG00000105193	RPS16	9606.ENSP00000251453	ENSG00000241343	RPL36A	9606.ENSP00000404375	983
ENSG00000105193	RPS16	9606.ENSP00000251453	ENSG00000138326	RPS24	9606.ENSP00000414321	999
ENSG00000105193	RPS16	9606.ENSP00000251453	ENSG00000197756	RPL37A	9606.ENSP00000418082	999
ENSG00000105193	RPS16	9606.ENSP00000251453	ENSG00000008988	RPS20	9606.ENSP00000429374	999
ENSG00000130255	RPL36	9606.ENSP00000252543	ENSG00000136942	RPL35	9606.ENSP00000259469	999
ENSG00000130255	RPL36	9606.ENSP00000252543	ENSG00000137547	MRPL15	9606.ENSP00000260102	912
ENSG00000130255	RPL36	9606.ENSP00000252543	ENSG00000142534	RPS11	9606.ENSP00000270625	995
ENSG00000130255	RPL36	9606.ENSP00000252543	ENSG00000145592	RPL37	9606.ENSP00000274242	999
ENSG00000130255	RPL36	9606.ENSP00000252543	ENSG00000161960	EIF4A1	9606.ENSP00000293831	923
ENSG00000130255	RPL36	9606.ENSP00000252543	ENSG00000172172	MRPL13	9606.ENSP00000306548	897
ENSG00000130255	RPL36	9606.ENSP00000252543	ENSG00000167526	RPL13	9606.ENSP00000307889	999
ENSG00000130255	RPL36	9606.ENSP00000252543	ENSG00000128626	MRPS12	9606.ENSP00000308845	778
ENSG00000130255	RPL36	9606.ENSP00000252543	ENSG00000174547	MRPL11	9606.ENSP00000308897	816
ENSG00000130255	RPL36	9606.ENSP00000252543	ENSG00000177600	RPLP2	9606.ENSP00000322419	999
ENSG00000130255	RPL36	9606.ENSP00000252543	ENSG00000156976	EIF4A2	9606.ENSP00000326381	922
ENSG00000130255	RPL36	9606.ENSP00000252543	ENSG00000185088	RPS27L	9606.ENSP00000331019	981
ENSG00000130255	RPL36	9606.ENSP00000252543	ENSG00000184110	EIF3C	9606.ENSP00000332604	910
ENSG00000130255	RPL36	9606.ENSP00000252543	ENSG00000132507	EIF5A	9606.ENSP00000336702	463
ENSG00000130255	RPL36	9606.ENSP00000252543	ENSG00000147403	RPL10	9606.ENSP00000341730	983
ENSG00000130255	RPL36	9606.ENSP00000252543	ENSG00000150991	UBC	9606.ENSP00000344818	958
ENSG00000130255	RPL36	9606.ENSP00000252543	ENSG00000188846	RPL14	9606.ENSP00000345156	999
ENSG00000130255	RPL36	9606.ENSP00000252543	ENSG00000171858	RPS21	9606.ENSP00000345957	998
ENSG00000130255	RPL36	9606.ENSP00000252543	ENSG00000163682	RPL9	9606.ENSP00000346022	999
ENSG00000130255	RPL36	9606.ENSP00000252543	ENSG00000145425	RPS3A	9606.ENSP00000346050	997
ENSG00000130255	RPL36	9606.ENSP00000252543	ENSG00000168028	RPSA	9606.ENSP00000346067	997
ENSG00000130255	RPL36	9606.ENSP00000252543	ENSG00000197958	RPL12	9606.ENSP00000354739	999
ENSG00000130255	RPL36	9606.ENSP00000252543	ENSG00000198918	RPL39	9606.ENSP00000355315	999
ENSG00000130255	RPL36	9606.ENSP00000252543	ENSG00000177954	RPS27	9606.ENSP00000357555	998
ENSG00000130255	RPL36	9606.ENSP00000252543	ENSG00000116898	MRPS15	9606.ENSP00000362208	767
ENSG00000130255	RPL36	9606.ENSP00000252543	ENSG00000198034	RPS4X	9606.ENSP00000362744	998
ENSG00000130255	RPL36	9606.ENSP00000252543	ENSG00000242372	EIF6	9606.ENSP00000363559	877
ENSG00000130255	RPL36	9606.ENSP00000252543	ENSG00000114391	RPL24	9606.ENSP00000377640	999
ENSG00000130255	RPL36	9606.ENSP00000252543	ENSG00000125691	RPL23	9606.ENSP00000377865	999
ENSG00000130255	RPL36	9606.ENSP00000252543	ENSG00000109475	RPL34	9606.ENSP00000378160	999
ENSG00000130255	RPL36	9606.ENSP00000252543	ENSG00000071082	RPL31	9606.ENSP00000386717	999
ENSG00000130255	RPL36	9606.ENSP00000252543	ENSG00000221983	UBA52	9606.ENSP00000388107	999
ENSG00000130255	RPL36	9606.ENSP00000252543	ENSG00000231500	RPS18	9606.ENSP00000393241	981
ENSG00000130255	RPL36	9606.ENSP00000252543	ENSG00000241343	RPL36A	9606.ENSP00000404375	999
ENSG00000130255	RPL36	9606.ENSP00000252543	ENSG00000138326	RPS24	9606.ENSP00000414321	996
ENSG00000130255	RPL36	9606.ENSP00000252543	ENSG00000197756	RPL37A	9606.ENSP00000418082	999
ENSG00000130255	RPL36	9606.ENSP00000252543	ENSG00000008988	RPS20	9606.ENSP00000429374	993
ENSG00000130725	UBE2M	9606.ENSP00000253023	ENSG00000142230	SAE1	9606.ENSP00000270225	894
ENSG00000130725	UBE2M	9606.ENSP00000253023	ENSG00000150991	UBC	9606.ENSP00000344818	977
ENSG00000131187	F12	9606.ENSP00000253496	ENSG00000150991	UBC	9606.ENSP00000344818	579
ENSG00000131475	VPS25	9606.ENSP00000253794	ENSG00000150991	UBC	9606.ENSP00000344818	980
ENSG00000131475	VPS25	9606.ENSP00000253794	ENSG00000136628	EPRS	9606.ENSP00000355890	700
ENSG00000131475	VPS25	9606.ENSP00000253794	ENSG00000221983	UBA52	9606.ENSP00000388107	900
ENSG00000132254	ARFIP2	9606.ENSP00000254584	ENSG00000157045	NTAN1	9606.ENSP00000287706	463
ENSG00000132254	ARFIP2	9606.ENSP00000254584	ENSG00000142856	ITGB3BP	9606.ENSP00000360133	744
ENSG00000134294	SLC38A2	9606.ENSP00000256689	ENSG00000178741	COX5A	9606.ENSP00000317780	644
ENSG00000134294	SLC38A2	9606.ENSP00000256689	ENSG00000150991	UBC	9606.ENSP00000344818	962
ENSG00000134809	TIMM10	9606.ENSP00000257245	ENSG00000138495	COX17	9606.ENSP00000261070	555
ENSG00000134809	TIMM10	9606.ENSP00000257245	ENSG00000156467	UQCRB	9606.ENSP00000287022	672
ENSG00000134809	TIMM10	9606.ENSP00000257245	ENSG00000105197	TIMM50	9606.ENSP00000318115	920
ENSG00000134809	TIMM10	9606.ENSP00000257245	ENSG00000150991	UBC	9606.ENSP00000344818	754
ENSG00000134809	TIMM10	9606.ENSP00000257245	ENSG00000169100	SLC25A6	9606.ENSP00000370808	992
ENSG00000134809	TIMM10	9606.ENSP00000257245	ENSG00000241343	RPL36A	9606.ENSP00000404375	661
ENSG00000134809	TIMM10	9606.ENSP00000257245	ENSG00000175768	TOMM5	9606.ENSP00000438204	910
ENSG00000134809	TIMM10	9606.ENSP00000257245	ENSG00000150779	TIMM8B	9606.ENSP00000438455	971
ENSG00000135617	PRADC1	9606.ENSP00000258083	ENSG00000150991	UBC	9606.ENSP00000344818	620
ENSG00000135940	COX5B	9606.ENSP00000258424	ENSG00000138495	COX17	9606.ENSP00000261070	466
ENSG00000135940	COX5B	9606.ENSP00000258424	ENSG00000147123	NDUFB11	9606.ENSP00000276062	779
ENSG00000135940	COX5B	9606.ENSP00000258424	ENSG00000156467	UQCRB	9606.ENSP00000287022	997
ENSG00000135940	COX5B	9606.ENSP00000258424	ENSG00000164258	NDUFS4	9606.ENSP00000296684	751
ENSG00000135940	COX5B	9606.ENSP00000258424	ENSG00000164919	COX6C	9606.ENSP00000297564	996
ENSG00000135940	COX5B	9606.ENSP00000258424	ENSG00000173660	UQCRH	9606.ENSP00000309565	980
ENSG00000135940	COX5B	9606.ENSP00000258424	ENSG00000179091	CYC1	9606.ENSP00000317159	998
ENSG00000135940	COX5B	9606.ENSP00000258424	ENSG00000178741	COX5A	9606.ENSP00000317780	999
ENSG00000135940	COX5B	9606.ENSP00000258424	ENSG00000184752	NDUFA12	9606.ENSP00000330737	789
ENSG00000135940	COX5B	9606.ENSP00000258424	ENSG00000184076	UQCR10	9606.ENSP00000332887	996
ENSG00000135940	COX5B	9606.ENSP00000258424	ENSG00000150991	UBC	9606.ENSP00000344818	801
ENSG00000135940	COX5B	9606.ENSP00000258424	ENSG00000168653	NDUFS5	9606.ENSP00000362058	409
ENSG00000135940	COX5B	9606.ENSP00000258424	ENSG00000119421	NDUFA8	9606.ENSP00000362873	871
ENSG00000135940	COX5B	9606.ENSP00000258424	ENSG00000169100	SLC25A6	9606.ENSP00000370808	496
ENSG00000136930	PSMB7	9606.ENSP00000259457	ENSG00000115020	PIKFYVE	9606.ENSP00000264380	409
ENSG00000136930	PSMB7	9606.ENSP00000259457	ENSG00000143106	PSMA5	9606.ENSP00000271308	999
ENSG00000136930	PSMB7	9606.ENSP00000259457	ENSG00000150991	UBC	9606.ENSP00000344818	998
ENSG00000136930	PSMB7	9606.ENSP00000259457	ENSG00000221983	UBA52	9606.ENSP00000388107	920
ENSG00000136930	PSMB7	9606.ENSP00000259457	ENSG00000162601	MYSM1	9606.ENSP00000418734	725
ENSG00000136942	RPL35	9606.ENSP00000259469	ENSG00000137547	MRPL15	9606.ENSP00000260102	993
ENSG00000136942	RPL35	9606.ENSP00000259469	ENSG00000161960	EIF4A1	9606.ENSP00000293831	913
ENSG00000136942	RPL35	9606.ENSP00000259469	ENSG00000172172	MRPL13	9606.ENSP00000306548	982
ENSG00000136942	RPL35	9606.ENSP00000259469	ENSG00000167526	RPL13	9606.ENSP00000307889	999
ENSG00000136942	RPL35	9606.ENSP00000259469	ENSG00000128626	MRPS12	9606.ENSP00000308845	976
ENSG00000136942	RPL35	9606.ENSP00000259469	ENSG00000174547	MRPL11	9606.ENSP00000308897	976
ENSG00000136942	RPL35	9606.ENSP00000259469	ENSG00000177600	RPLP2	9606.ENSP00000322419	999
ENSG00000136942	RPL35	9606.ENSP00000259469	ENSG00000156976	EIF4A2	9606.ENSP00000326381	912
ENSG00000136942	RPL35	9606.ENSP00000259469	ENSG00000185088	RPS27L	9606.ENSP00000331019	966
ENSG00000136942	RPL35	9606.ENSP00000259469	ENSG00000184110	EIF3C	9606.ENSP00000332604	912
ENSG00000136942	RPL35	9606.ENSP00000259469	ENSG00000132507	EIF5A	9606.ENSP00000336702	575
ENSG00000136942	RPL35	9606.ENSP00000259469	ENSG00000147403	RPL10	9606.ENSP00000341730	997
ENSG00000136942	RPL35	9606.ENSP00000259469	ENSG00000150991	UBC	9606.ENSP00000344818	985
ENSG00000136942	RPL35	9606.ENSP00000259469	ENSG00000188846	RPL14	9606.ENSP00000345156	999
ENSG00000136942	RPL35	9606.ENSP00000259469	ENSG00000171858	RPS21	9606.ENSP00000345957	997
ENSG00000136942	RPL35	9606.ENSP00000259469	ENSG00000163682	RPL9	9606.ENSP00000346022	999
ENSG00000136942	RPL35	9606.ENSP00000259469	ENSG00000145425	RPS3A	9606.ENSP00000346050	999
ENSG00000136942	RPL35	9606.ENSP00000259469	ENSG00000168028	RPSA	9606.ENSP00000346067	999
ENSG00000136942	RPL35	9606.ENSP00000259469	ENSG00000197958	RPL12	9606.ENSP00000354739	999
ENSG00000136942	RPL35	9606.ENSP00000259469	ENSG00000198918	RPL39	9606.ENSP00000355315	999
ENSG00000136942	RPL35	9606.ENSP00000259469	ENSG00000177954	RPS27	9606.ENSP00000357555	998
ENSG00000136942	RPL35	9606.ENSP00000259469	ENSG00000116898	MRPS15	9606.ENSP00000362208	926
ENSG00000136942	RPL35	9606.ENSP00000259469	ENSG00000198034	RPS4X	9606.ENSP00000362744	998
ENSG00000136942	RPL35	9606.ENSP00000259469	ENSG00000242372	EIF6	9606.ENSP00000363559	460
ENSG00000136942	RPL35	9606.ENSP00000259469	ENSG00000114391	RPL24	9606.ENSP00000377640	999
ENSG00000136942	RPL35	9606.ENSP00000259469	ENSG00000125691	RPL23	9606.ENSP00000377865	999
ENSG00000136942	RPL35	9606.ENSP00000259469	ENSG00000109475	RPL34	9606.ENSP00000378160	999
ENSG00000136942	RPL35	9606.ENSP00000259469	ENSG00000071082	RPL31	9606.ENSP00000386717	999
ENSG00000136942	RPL35	9606.ENSP00000259469	ENSG00000221983	UBA52	9606.ENSP00000388107	999
ENSG00000136942	RPL35	9606.ENSP00000259469	ENSG00000231500	RPS18	9606.ENSP00000393241	990
ENSG00000136942	RPL35	9606.ENSP00000259469	ENSG00000241343	RPL36A	9606.ENSP00000404375	999
ENSG00000136942	RPL35	9606.ENSP00000259469	ENSG00000138326	RPS24	9606.ENSP00000414321	999
ENSG00000136942	RPL35	9606.ENSP00000259469	ENSG00000197756	RPL37A	9606.ENSP00000418082	999
ENSG00000136942	RPL35	9606.ENSP00000259469	ENSG00000008988	RPS20	9606.ENSP00000429374	999
ENSG00000137100	DCTN3	9606.ENSP00000259632	ENSG00000115641	FHL2	9606.ENSP00000322909	406
ENSG00000137100	DCTN3	9606.ENSP00000259632	ENSG00000150991	UBC	9606.ENSP00000344818	795
ENSG00000137100	DCTN3	9606.ENSP00000259632	ENSG00000198707	CEP290	9606.ENSP00000448012	900
ENSG00000137547	MRPL15	9606.ENSP00000260102	ENSG00000142534	RPS11	9606.ENSP00000270625	976
ENSG00000137547	MRPL15	9606.ENSP00000260102	ENSG00000145592	RPL37	9606.ENSP00000274242	900
ENSG00000137547	MRPL15	9606.ENSP00000260102	ENSG00000158042	MRPL17	9606.ENSP00000288937	973
ENSG00000137547	MRPL15	9606.ENSP00000260102	ENSG00000164258	NDUFS4	9606.ENSP00000296684	644
ENSG00000137547	MRPL15	9606.ENSP00000260102	ENSG00000172172	MRPL13	9606.ENSP00000306548	999
ENSG00000137547	MRPL15	9606.ENSP00000260102	ENSG00000167526	RPL13	9606.ENSP00000307889	913
ENSG00000137547	MRPL15	9606.ENSP00000260102	ENSG00000128626	MRPS12	9606.ENSP00000308845	967
ENSG00000137547	MRPL15	9606.ENSP00000260102	ENSG00000174547	MRPL11	9606.ENSP00000308897	998
ENSG00000137547	MRPL15	9606.ENSP00000260102	ENSG00000179091	CYC1	9606.ENSP00000317159	888
ENSG00000137547	MRPL15	9606.ENSP00000260102	ENSG00000177600	RPLP2	9606.ENSP00000322419	556
ENSG00000137547	MRPL15	9606.ENSP00000260102	ENSG00000184752	NDUFA12	9606.ENSP00000330737	644
ENSG00000137547	MRPL15	9606.ENSP00000260102	ENSG00000185088	RPS27L	9606.ENSP00000331019	778
ENSG00000137547	MRPL15	9606.ENSP00000260102	ENSG00000184110	EIF3C	9606.ENSP00000332604	563
ENSG00000137547	MRPL15	9606.ENSP00000260102	ENSG00000132507	EIF5A	9606.ENSP00000336702	470
ENSG00000137547	MRPL15	9606.ENSP00000260102	ENSG00000147403	RPL10	9606.ENSP00000341730	992
ENSG00000137547	MRPL15	9606.ENSP00000260102	ENSG00000100697	DICER1	9606.ENSP00000343745	420
ENSG00000137547	MRPL15	9606.ENSP00000260102	ENSG00000150991	UBC	9606.ENSP00000344818	871
ENSG00000137547	MRPL15	9606.ENSP00000260102	ENSG00000188846	RPL14	9606.ENSP00000345156	746
ENSG00000137547	MRPL15	9606.ENSP00000260102	ENSG00000171858	RPS21	9606.ENSP00000345957	681
ENSG00000137547	MRPL15	9606.ENSP00000260102	ENSG00000163682	RPL9	9606.ENSP00000346022	996
ENSG00000137547	MRPL15	9606.ENSP00000260102	ENSG00000145425	RPS3A	9606.ENSP00000346050	794
ENSG00000137547	MRPL15	9606.ENSP00000260102	ENSG00000168028	RPSA	9606.ENSP00000346067	911
ENSG00000137547	MRPL15	9606.ENSP00000260102	ENSG00000197958	RPL12	9606.ENSP00000354739	960
ENSG00000137547	MRPL15	9606.ENSP00000260102	ENSG00000198918	RPL39	9606.ENSP00000355315	882
ENSG00000137547	MRPL15	9606.ENSP00000260102	ENSG00000177954	RPS27	9606.ENSP00000357555	778
ENSG00000137547	MRPL15	9606.ENSP00000260102	ENSG00000116898	MRPS15	9606.ENSP00000362208	838
ENSG00000137547	MRPL15	9606.ENSP00000260102	ENSG00000198034	RPS4X	9606.ENSP00000362744	871
ENSG00000137547	MRPL15	9606.ENSP00000260102	ENSG00000242372	EIF6	9606.ENSP00000363559	423
ENSG00000137547	MRPL15	9606.ENSP00000260102	ENSG00000114391	RPL24	9606.ENSP00000377640	841
ENSG00000137547	MRPL15	9606.ENSP00000260102	ENSG00000125691	RPL23	9606.ENSP00000377865	994
ENSG00000137547	MRPL15	9606.ENSP00000260102	ENSG00000109475	RPL34	9606.ENSP00000378160	918
ENSG00000137547	MRPL15	9606.ENSP00000260102	ENSG00000071082	RPL31	9606.ENSP00000386717	898
ENSG00000137547	MRPL15	9606.ENSP00000260102	ENSG00000221983	UBA52	9606.ENSP00000388107	990
ENSG00000137547	MRPL15	9606.ENSP00000260102	ENSG00000231500	RPS18	9606.ENSP00000393241	982
ENSG00000137547	MRPL15	9606.ENSP00000260102	ENSG00000241343	RPL36A	9606.ENSP00000404375	848
ENSG00000137547	MRPL15	9606.ENSP00000260102	ENSG00000138326	RPS24	9606.ENSP00000414321	848
ENSG00000137547	MRPL15	9606.ENSP00000260102	ENSG00000197756	RPL37A	9606.ENSP00000418082	904
ENSG00000137547	MRPL15	9606.ENSP00000260102	ENSG00000008988	RPS20	9606.ENSP00000429374	981
ENSG00000138175	ARL3	9606.ENSP00000260746	ENSG00000169738	DCXR	9606.ENSP00000303356	900
ENSG00000138175	ARL3	9606.ENSP00000260746	ENSG00000150991	UBC	9606.ENSP00000344818	721
ENSG00000138246	DNAJC13	9606.ENSP00000260818	ENSG00000150991	UBC	9606.ENSP00000344818	721
ENSG00000138495	COX17	9606.ENSP00000261070	ENSG00000177556	ATOX1	9606.ENSP00000316854	828
ENSG00000138495	COX17	9606.ENSP00000261070	ENSG00000184752	NDUFA12	9606.ENSP00000330737	442
ENSG00000070018	LRP6	9606.ENSP00000261349	ENSG00000150991	UBC	9606.ENSP00000344818	994
ENSG00000070018	LRP6	9606.ENSP00000261349	ENSG00000221983	UBA52	9606.ENSP00000388107	900
ENSG00000082512	TRAF5	9606.ENSP00000261464	ENSG00000006327	TNFRSF12A	9606.ENSP00000326737	827
ENSG00000082512	TRAF5	9606.ENSP00000261464	ENSG00000150991	UBC	9606.ENSP00000344818	807
ENSG00000051523	CYBA	9606.ENSP00000261623	ENSG00000007171	NOS2	9606.ENSP00000327251	828
ENSG00000051523	CYBA	9606.ENSP00000261623	ENSG00000100300	TSPO	9606.ENSP00000328973	499
ENSG00000051523	CYBA	9606.ENSP00000261623	ENSG00000150991	UBC	9606.ENSP00000344818	846
ENSG00000113300	CNOT6	9606.ENSP00000261951	ENSG00000161960	EIF4A1	9606.ENSP00000293831	906
ENSG00000113300	CNOT6	9606.ENSP00000261951	ENSG00000156976	EIF4A2	9606.ENSP00000326381	905
ENSG00000113300	CNOT6	9606.ENSP00000261951	ENSG00000150991	UBC	9606.ENSP00000344818	737
ENSG00000103187	COTL1	9606.ENSP00000262428	ENSG00000150991	UBC	9606.ENSP00000344818	724
ENSG00000109255	NMU	9606.ENSP00000264218	ENSG00000147437	GNRH1	9606.ENSP00000276414	911
ENSG00000115020	PIKFYVE	9606.ENSP00000264380	ENSG00000108106	UBE2S	9606.ENSP00000264552	402
ENSG00000115020	PIKFYVE	9606.ENSP00000264380	ENSG00000143106	PSMA5	9606.ENSP00000271308	409
ENSG00000115020	PIKFYVE	9606.ENSP00000264380	ENSG00000165752	STK32C	9606.ENSP00000298630	564
ENSG00000115020	PIKFYVE	9606.ENSP00000264380	ENSG00000174775	HRAS	9606.ENSP00000309845	448
ENSG00000115020	PIKFYVE	9606.ENSP00000264380	ENSG00000147403	RPL10	9606.ENSP00000341730	418
ENSG00000115020	PIKFYVE	9606.ENSP00000264380	ENSG00000150991	UBC	9606.ENSP00000344818	674
ENSG00000115020	PIKFYVE	9606.ENSP00000264380	ENSG00000168028	RPSA	9606.ENSP00000346067	461
ENSG00000115020	PIKFYVE	9606.ENSP00000264380	ENSG00000136628	EPRS	9606.ENSP00000355890	577
ENSG00000115020	PIKFYVE	9606.ENSP00000264380	ENSG00000136933	RABEPK	9606.ENSP00000362639	627
ENSG00000115020	PIKFYVE	9606.ENSP00000264380	ENSG00000221983	UBA52	9606.ENSP00000388107	422
ENSG00000108106	UBE2S	9606.ENSP00000264552	ENSG00000142230	SAE1	9606.ENSP00000270225	514
ENSG00000108106	UBE2S	9606.ENSP00000264552	ENSG00000109670	FBXW7	9606.ENSP00000281708	563
ENSG00000108106	UBE2S	9606.ENSP00000264552	ENSG00000153201	RANBP2	9606.ENSP00000283195	462
ENSG00000108106	UBE2S	9606.ENSP00000264552	ENSG00000100300	TSPO	9606.ENSP00000328973	473
ENSG00000108106	UBE2S	9606.ENSP00000264552	ENSG00000150991	UBC	9606.ENSP00000344818	999
ENSG00000108106	UBE2S	9606.ENSP00000264552	ENSG00000198625	MDM4	9606.ENSP00000356150	457
ENSG00000108106	UBE2S	9606.ENSP00000264552	ENSG00000221983	UBA52	9606.ENSP00000388107	673
ENSG00000198522	GPN1	9606.ENSP00000264718	ENSG00000005075	POLR2J	9606.ENSP00000292614	957
ENSG00000198522	GPN1	9606.ENSP00000264718	ENSG00000150991	UBC	9606.ENSP00000344818	937
ENSG00000198522	GPN1	9606.ENSP00000264718	ENSG00000183207	RUVBL2	9606.ENSP00000473172	784
ENSG00000119927	GPAM	9606.ENSP00000265276	ENSG00000183207	RUVBL2	9606.ENSP00000473172	903
ENSG00000139546	TARBP2	9606.ENSP00000266987	ENSG00000100697	DICER1	9606.ENSP00000343745	999
ENSG00000139579	NABP2	9606.ENSP00000267023	ENSG00000150991	UBC	9606.ENSP00000344818	682
ENSG00000142230	SAE1	9606.ENSP00000270225	ENSG00000153201	RANBP2	9606.ENSP00000283195	889
ENSG00000142230	SAE1	9606.ENSP00000270225	ENSG00000183054	RGPD6	9606.ENSP00000330842	435
ENSG00000142230	SAE1	9606.ENSP00000270225	ENSG00000150991	UBC	9606.ENSP00000344818	960
ENSG00000142230	SAE1	9606.ENSP00000270225	ENSG00000221983	UBA52	9606.ENSP00000388107	788
ENSG00000142230	SAE1	9606.ENSP00000270225	ENSG00000182004	SNRPE	9606.ENSP00000400591	429
ENSG00000142230	SAE1	9606.ENSP00000270225	ENSG00000162601	MYSM1	9606.ENSP00000418734	575
ENSG00000130159	ECSIT	9606.ENSP00000270517	ENSG00000095015	MAP3K1	9606.ENSP00000382423	928
ENSG00000142534	RPS11	9606.ENSP00000270625	ENSG00000145592	RPL37	9606.ENSP00000274242	978
ENSG00000142534	RPS11	9606.ENSP00000270625	ENSG00000158042	MRPL17	9606.ENSP00000288937	898
ENSG00000142534	RPS11	9606.ENSP00000270625	ENSG00000161960	EIF4A1	9606.ENSP00000293831	931
ENSG00000142534	RPS11	9606.ENSP00000270625	ENSG00000172172	MRPL13	9606.ENSP00000306548	958
ENSG00000142534	RPS11	9606.ENSP00000270625	ENSG00000167526	RPL13	9606.ENSP00000307889	997
ENSG00000142534	RPS11	9606.ENSP00000270625	ENSG00000128626	MRPS12	9606.ENSP00000308845	983
ENSG00000142534	RPS11	9606.ENSP00000270625	ENSG00000174547	MRPL11	9606.ENSP00000308897	933
ENSG00000142534	RPS11	9606.ENSP00000270625	ENSG00000177600	RPLP2	9606.ENSP00000322419	997
ENSG00000142534	RPS11	9606.ENSP00000270625	ENSG00000156976	EIF4A2	9606.ENSP00000326381	930
ENSG00000142534	RPS11	9606.ENSP00000270625	ENSG00000185088	RPS27L	9606.ENSP00000331019	999
ENSG00000142534	RPS11	9606.ENSP00000270625	ENSG00000184110	EIF3C	9606.ENSP00000332604	946
ENSG00000142534	RPS11	9606.ENSP00000270625	ENSG00000132507	EIF5A	9606.ENSP00000336702	718
ENSG00000142534	RPS11	9606.ENSP00000270625	ENSG00000147403	RPL10	9606.ENSP00000341730	994
ENSG00000142534	RPS11	9606.ENSP00000270625	ENSG00000150991	UBC	9606.ENSP00000344818	989
ENSG00000142534	RPS11	9606.ENSP00000270625	ENSG00000188846	RPL14	9606.ENSP00000345156	999
ENSG00000142534	RPS11	9606.ENSP00000270625	ENSG00000171858	RPS21	9606.ENSP00000345957	999
ENSG00000142534	RPS11	9606.ENSP00000270625	ENSG00000163682	RPL9	9606.ENSP00000346022	999
ENSG00000142534	RPS11	9606.ENSP00000270625	ENSG00000145425	RPS3A	9606.ENSP00000346050	999
ENSG00000142534	RPS11	9606.ENSP00000270625	ENSG00000168028	RPSA	9606.ENSP00000346067	999
ENSG00000142534	RPS11	9606.ENSP00000270625	ENSG00000197958	RPL12	9606.ENSP00000354739	999
ENSG00000142534	RPS11	9606.ENSP00000270625	ENSG00000198918	RPL39	9606.ENSP00000355315	994
ENSG00000142534	RPS11	9606.ENSP00000270625	ENSG00000136628	EPRS	9606.ENSP00000355890	498
ENSG00000142534	RPS11	9606.ENSP00000270625	ENSG00000177954	RPS27	9606.ENSP00000357555	999
ENSG00000142534	RPS11	9606.ENSP00000270625	ENSG00000116898	MRPS15	9606.ENSP00000362208	944
ENSG00000142534	RPS11	9606.ENSP00000270625	ENSG00000198034	RPS4X	9606.ENSP00000362744	999
ENSG00000142534	RPS11	9606.ENSP00000270625	ENSG00000114391	RPL24	9606.ENSP00000377640	999
ENSG00000142534	RPS11	9606.ENSP00000270625	ENSG00000125691	RPL23	9606.ENSP00000377865	999
ENSG00000142534	RPS11	9606.ENSP00000270625	ENSG00000109475	RPL34	9606.ENSP00000378160	998
ENSG00000142534	RPS11	9606.ENSP00000270625	ENSG00000071082	RPL31	9606.ENSP00000386717	999
ENSG00000142534	RPS11	9606.ENSP00000270625	ENSG00000221983	UBA52	9606.ENSP00000388107	997
ENSG00000142534	RPS11	9606.ENSP00000270625	ENSG00000231500	RPS18	9606.ENSP00000393241	998
ENSG00000142534	RPS11	9606.ENSP00000270625	ENSG00000241343	RPL36A	9606.ENSP00000404375	988
ENSG00000142534	RPS11	9606.ENSP00000270625	ENSG00000138326	RPS24	9606.ENSP00000414321	999
ENSG00000142534	RPS11	9606.ENSP00000270625	ENSG00000197756	RPL37A	9606.ENSP00000418082	999
ENSG00000142534	RPS11	9606.ENSP00000270625	ENSG00000008988	RPS20	9606.ENSP00000429374	999
ENSG00000143106	PSMA5	9606.ENSP00000271308	ENSG00000163468	CCT3	9606.ENSP00000295688	821
ENSG00000143106	PSMA5	9606.ENSP00000271308	ENSG00000150991	UBC	9606.ENSP00000344818	998
ENSG00000143106	PSMA5	9606.ENSP00000271308	ENSG00000221983	UBA52	9606.ENSP00000388107	925
ENSG00000143106	PSMA5	9606.ENSP00000271308	ENSG00000162601	MYSM1	9606.ENSP00000418734	843
ENSG00000145592	RPL37	9606.ENSP00000274242	ENSG00000161960	EIF4A1	9606.ENSP00000293831	907
ENSG00000145592	RPL37	9606.ENSP00000274242	ENSG00000172172	MRPL13	9606.ENSP00000306548	850
ENSG00000145592	RPL37	9606.ENSP00000274242	ENSG00000167526	RPL13	9606.ENSP00000307889	999
ENSG00000145592	RPL37	9606.ENSP00000274242	ENSG00000128626	MRPS12	9606.ENSP00000308845	549
ENSG00000145592	RPL37	9606.ENSP00000274242	ENSG00000174547	MRPL11	9606.ENSP00000308897	792
ENSG00000145592	RPL37	9606.ENSP00000274242	ENSG00000177600	RPLP2	9606.ENSP00000322419	999
ENSG00000145592	RPL37	9606.ENSP00000274242	ENSG00000156976	EIF4A2	9606.ENSP00000326381	908
ENSG00000145592	RPL37	9606.ENSP00000274242	ENSG00000185088	RPS27L	9606.ENSP00000331019	907
ENSG00000145592	RPL37	9606.ENSP00000274242	ENSG00000184110	EIF3C	9606.ENSP00000332604	906
ENSG00000145592	RPL37	9606.ENSP00000274242	ENSG00000147403	RPL10	9606.ENSP00000341730	927
ENSG00000145592	RPL37	9606.ENSP00000274242	ENSG00000125743	SNRPD2	9606.ENSP00000342374	589
ENSG00000145592	RPL37	9606.ENSP00000274242	ENSG00000150991	UBC	9606.ENSP00000344818	879
ENSG00000145592	RPL37	9606.ENSP00000274242	ENSG00000188846	RPL14	9606.ENSP00000345156	999
ENSG00000145592	RPL37	9606.ENSP00000274242	ENSG00000171858	RPS21	9606.ENSP00000345957	976
ENSG00000145592	RPL37	9606.ENSP00000274242	ENSG00000163682	RPL9	9606.ENSP00000346022	999
ENSG00000145592	RPL37	9606.ENSP00000274242	ENSG00000145425	RPS3A	9606.ENSP00000346050	971
ENSG00000145592	RPL37	9606.ENSP00000274242	ENSG00000168028	RPSA	9606.ENSP00000346067	983
ENSG00000145592	RPL37	9606.ENSP00000274242	ENSG00000197958	RPL12	9606.ENSP00000354739	999
ENSG00000145592	RPL37	9606.ENSP00000274242	ENSG00000198918	RPL39	9606.ENSP00000355315	999
ENSG00000145592	RPL37	9606.ENSP00000274242	ENSG00000198625	MDM4	9606.ENSP00000356150	592
ENSG00000145592	RPL37	9606.ENSP00000274242	ENSG00000177954	RPS27	9606.ENSP00000357555	991
ENSG00000145592	RPL37	9606.ENSP00000274242	ENSG00000116898	MRPS15	9606.ENSP00000362208	657
ENSG00000145592	RPL37	9606.ENSP00000274242	ENSG00000198034	RPS4X	9606.ENSP00000362744	985
ENSG00000145592	RPL37	9606.ENSP00000274242	ENSG00000242372	EIF6	9606.ENSP00000363559	857
ENSG00000145592	RPL37	9606.ENSP00000274242	ENSG00000114391	RPL24	9606.ENSP00000377640	999
ENSG00000145592	RPL37	9606.ENSP00000274242	ENSG00000125691	RPL23	9606.ENSP00000377865	999
ENSG00000145592	RPL37	9606.ENSP00000274242	ENSG00000109475	RPL34	9606.ENSP00000378160	999
ENSG00000145592	RPL37	9606.ENSP00000274242	ENSG00000071082	RPL31	9606.ENSP00000386717	999
ENSG00000145592	RPL37	9606.ENSP00000274242	ENSG00000221983	UBA52	9606.ENSP00000388107	999
ENSG00000145592	RPL37	9606.ENSP00000274242	ENSG00000231500	RPS18	9606.ENSP00000393241	686
ENSG00000145592	RPL37	9606.ENSP00000274242	ENSG00000182004	SNRPE	9606.ENSP00000400591	567
ENSG00000145592	RPL37	9606.ENSP00000274242	ENSG00000241343	RPL36A	9606.ENSP00000404375	996
ENSG00000145592	RPL37	9606.ENSP00000274242	ENSG00000138326	RPS24	9606.ENSP00000414321	990
ENSG00000145592	RPL37	9606.ENSP00000274242	ENSG00000197756	RPL37A	9606.ENSP00000418082	999
ENSG00000145592	RPL37	9606.ENSP00000274242	ENSG00000008988	RPS20	9606.ENSP00000429374	992
ENSG00000147123	NDUFB11	9606.ENSP00000276062	ENSG00000156467	UQCRB	9606.ENSP00000287022	971
ENSG00000147123	NDUFB11	9606.ENSP00000276062	ENSG00000161960	EIF4A1	9606.ENSP00000293831	644
ENSG00000147123	NDUFB11	9606.ENSP00000276062	ENSG00000164258	NDUFS4	9606.ENSP00000296684	998
ENSG00000147123	NDUFB11	9606.ENSP00000276062	ENSG00000164919	COX6C	9606.ENSP00000297564	664
ENSG00000147123	NDUFB11	9606.ENSP00000276062	ENSG00000173660	UQCRH	9606.ENSP00000309565	903
ENSG00000147123	NDUFB11	9606.ENSP00000276062	ENSG00000179091	CYC1	9606.ENSP00000317159	927
ENSG00000147123	NDUFB11	9606.ENSP00000276062	ENSG00000178741	COX5A	9606.ENSP00000317780	749
ENSG00000147123	NDUFB11	9606.ENSP00000276062	ENSG00000184752	NDUFA12	9606.ENSP00000330737	973
ENSG00000147123	NDUFB11	9606.ENSP00000276062	ENSG00000184076	UQCR10	9606.ENSP00000332887	941
ENSG00000147123	NDUFB11	9606.ENSP00000276062	ENSG00000189043	NDUFA4	9606.ENSP00000339720	943
ENSG00000147123	NDUFB11	9606.ENSP00000276062	ENSG00000150991	UBC	9606.ENSP00000344818	634
ENSG00000147123	NDUFB11	9606.ENSP00000276062	ENSG00000161547	SRSF2	9606.ENSP00000353089	569
ENSG00000147123	NDUFB11	9606.ENSP00000276062	ENSG00000168653	NDUFS5	9606.ENSP00000362058	944
ENSG00000147123	NDUFB11	9606.ENSP00000276062	ENSG00000119421	NDUFA8	9606.ENSP00000362873	980
ENSG00000101335	MYL9	9606.ENSP00000279022	ENSG00000150991	UBC	9606.ENSP00000344818	861
ENSG00000101335	MYL9	9606.ENSP00000279022	ENSG00000119185	ITGB1BP1	9606.ENSP00000347504	662
ENSG00000109670	FBXW7	9606.ENSP00000281708	ENSG00000152944	MED21	9606.ENSP00000282892	469
ENSG00000109670	FBXW7	9606.ENSP00000281708	ENSG00000174775	HRAS	9606.ENSP00000309845	499
ENSG00000109670	FBXW7	9606.ENSP00000281708	ENSG00000084093	REST	9606.ENSP00000311816	647
ENSG00000109670	FBXW7	9606.ENSP00000281708	ENSG00000170242	USP47	9606.ENSP00000339957	906
ENSG00000109670	FBXW7	9606.ENSP00000281708	ENSG00000150991	UBC	9606.ENSP00000344818	838
ENSG00000152944	MED21	9606.ENSP00000282892	ENSG00000150991	UBC	9606.ENSP00000344818	955
ENSG00000153201	RANBP2	9606.ENSP00000283195	ENSG00000167766	ZNF83	9606.ENSP00000301096	465
ENSG00000153201	RANBP2	9606.ENSP00000283195	ENSG00000171295	ZNF440	9606.ENSP00000305373	465
ENSG00000153201	RANBP2	9606.ENSP00000283195	ENSG00000196705	ZNF431	9606.ENSP00000308578	482
ENSG00000153201	RANBP2	9606.ENSP00000283195	ENSG00000084093	REST	9606.ENSP00000311816	468
ENSG00000153201	RANBP2	9606.ENSP00000283195	ENSG00000189306	RRP7A	9606.ENSP00000321449	681
ENSG00000153201	RANBP2	9606.ENSP00000283195	ENSG00000156011	PSD3	9606.ENSP00000324127	404
ENSG00000153201	RANBP2	9606.ENSP00000283195	ENSG00000132507	EIF5A	9606.ENSP00000336702	525
ENSG00000153201	RANBP2	9606.ENSP00000283195	ENSG00000172888	ZNF621	9606.ENSP00000340841	465
ENSG00000153201	RANBP2	9606.ENSP00000283195	ENSG00000150991	UBC	9606.ENSP00000344818	992
ENSG00000153201	RANBP2	9606.ENSP00000283195	ENSG00000161547	SRSF2	9606.ENSP00000353089	922
ENSG00000153201	RANBP2	9606.ENSP00000283195	ENSG00000197714	ZNF460	9606.ENSP00000353491	465
ENSG00000153201	RANBP2	9606.ENSP00000283195	ENSG00000153207	AHCTF1	9606.ENSP00000355465	986
ENSG00000153201	RANBP2	9606.ENSP00000283195	ENSG00000177954	RPS27	9606.ENSP00000357555	912
ENSG00000153201	RANBP2	9606.ENSP00000283195	ENSG00000142856	ITGB3BP	9606.ENSP00000360133	900
ENSG00000153201	RANBP2	9606.ENSP00000283195	ENSG00000189180	ZNF33A	9606.ENSP00000363747	465
ENSG00000153201	RANBP2	9606.ENSP00000283195	ENSG00000131437	KIF3A	9606.ENSP00000368020	655
ENSG00000153201	RANBP2	9606.ENSP00000283195	ENSG00000205189	ZBTB10	9606.ENSP00000387462	465
ENSG00000153201	RANBP2	9606.ENSP00000283195	ENSG00000221983	UBA52	9606.ENSP00000388107	712
ENSG00000153201	RANBP2	9606.ENSP00000283195	ENSG00000182004	SNRPE	9606.ENSP00000400591	910
ENSG00000153201	RANBP2	9606.ENSP00000283195	ENSG00000241343	RPL36A	9606.ENSP00000404375	433
ENSG00000153201	RANBP2	9606.ENSP00000283195	ENSG00000183207	RUVBL2	9606.ENSP00000473172	520
ENSG00000153339	TRAPPC8	9606.ENSP00000283351	ENSG00000167515	TRAPPC2L	9606.ENSP00000301021	788
ENSG00000153339	TRAPPC8	9606.ENSP00000283351	ENSG00000150991	UBC	9606.ENSP00000344818	782
ENSG00000156467	UQCRB	9606.ENSP00000287022	ENSG00000164258	NDUFS4	9606.ENSP00000296684	984
ENSG00000156467	UQCRB	9606.ENSP00000287022	ENSG00000164919	COX6C	9606.ENSP00000297564	988
ENSG00000156467	UQCRB	9606.ENSP00000287022	ENSG00000173660	UQCRH	9606.ENSP00000309565	996
ENSG00000156467	UQCRB	9606.ENSP00000287022	ENSG00000179091	CYC1	9606.ENSP00000317159	999
ENSG00000156467	UQCRB	9606.ENSP00000287022	ENSG00000178741	COX5A	9606.ENSP00000317780	998
ENSG00000156467	UQCRB	9606.ENSP00000287022	ENSG00000184752	NDUFA12	9606.ENSP00000330737	941
ENSG00000156467	UQCRB	9606.ENSP00000287022	ENSG00000183648	NDUFB1	9606.ENSP00000330787	900
ENSG00000156467	UQCRB	9606.ENSP00000287022	ENSG00000184076	UQCR10	9606.ENSP00000332887	996
ENSG00000156467	UQCRB	9606.ENSP00000287022	ENSG00000189043	NDUFA4	9606.ENSP00000339720	943
ENSG00000156467	UQCRB	9606.ENSP00000287022	ENSG00000150991	UBC	9606.ENSP00000344818	621
ENSG00000156467	UQCRB	9606.ENSP00000287022	ENSG00000188846	RPL14	9606.ENSP00000345156	612
ENSG00000156467	UQCRB	9606.ENSP00000287022	ENSG00000163682	RPL9	9606.ENSP00000346022	605
ENSG00000156467	UQCRB	9606.ENSP00000287022	ENSG00000105379	ETFB	9606.ENSP00000346173	908
ENSG00000156467	UQCRB	9606.ENSP00000287022	ENSG00000168653	NDUFS5	9606.ENSP00000362058	971
ENSG00000156467	UQCRB	9606.ENSP00000287022	ENSG00000119421	NDUFA8	9606.ENSP00000362873	959
ENSG00000156467	UQCRB	9606.ENSP00000287022	ENSG00000125691	RPL23	9606.ENSP00000377865	597
ENSG00000158042	MRPL17	9606.ENSP00000288937	ENSG00000172172	MRPL13	9606.ENSP00000306548	998
ENSG00000158042	MRPL17	9606.ENSP00000288937	ENSG00000128626	MRPS12	9606.ENSP00000308845	879
ENSG00000158042	MRPL17	9606.ENSP00000288937	ENSG00000174547	MRPL11	9606.ENSP00000308897	993
ENSG00000158042	MRPL17	9606.ENSP00000288937	ENSG00000147403	RPL10	9606.ENSP00000341730	958
ENSG00000158042	MRPL17	9606.ENSP00000288937	ENSG00000100697	DICER1	9606.ENSP00000343745	602
ENSG00000158042	MRPL17	9606.ENSP00000288937	ENSG00000163682	RPL9	9606.ENSP00000346022	981
ENSG00000158042	MRPL17	9606.ENSP00000288937	ENSG00000168028	RPSA	9606.ENSP00000346067	879
ENSG00000158042	MRPL17	9606.ENSP00000288937	ENSG00000197345	MRPL21	9606.ENSP00000354580	664
ENSG00000158042	MRPL17	9606.ENSP00000288937	ENSG00000197958	RPL12	9606.ENSP00000354739	948
ENSG00000158042	MRPL17	9606.ENSP00000288937	ENSG00000116898	MRPS15	9606.ENSP00000362208	884
ENSG00000158042	MRPL17	9606.ENSP00000288937	ENSG00000143669	LYST	9606.ENSP00000374443	502
ENSG00000158042	MRPL17	9606.ENSP00000288937	ENSG00000125691	RPL23	9606.ENSP00000377865	979
ENSG00000158042	MRPL17	9606.ENSP00000288937	ENSG00000231500	RPS18	9606.ENSP00000393241	902
ENSG00000158042	MRPL17	9606.ENSP00000288937	ENSG00000008988	RPS20	9606.ENSP00000429374	909
ENSG00000241945	PWP2	9606.ENSP00000291576	ENSG00000189306	RRP7A	9606.ENSP00000321449	913
ENSG00000241945	PWP2	9606.ENSP00000291576	ENSG00000184110	EIF3C	9606.ENSP00000332604	688
ENSG00000241945	PWP2	9606.ENSP00000291576	ENSG00000186141	POLR3C	9606.ENSP00000334564	439
ENSG00000241945	PWP2	9606.ENSP00000291576	ENSG00000150991	UBC	9606.ENSP00000344818	914
ENSG00000241945	PWP2	9606.ENSP00000291576	ENSG00000136628	EPRS	9606.ENSP00000355890	451
ENSG00000241945	PWP2	9606.ENSP00000291576	ENSG00000116898	MRPS15	9606.ENSP00000362208	404
ENSG00000241945	PWP2	9606.ENSP00000291576	ENSG00000198034	RPS4X	9606.ENSP00000362744	472
ENSG00000241945	PWP2	9606.ENSP00000291576	ENSG00000197785	ATAD3A	9606.ENSP00000368030	432
ENSG00000241945	PWP2	9606.ENSP00000291576	ENSG00000114391	RPL24	9606.ENSP00000377640	543
ENSG00000005075	POLR2J	9606.ENSP00000292614	ENSG00000170860	LSM3	9606.ENSP00000302160	669
ENSG00000005075	POLR2J	9606.ENSP00000292614	ENSG00000186141	POLR3C	9606.ENSP00000334564	423
ENSG00000005075	POLR2J	9606.ENSP00000292614	ENSG00000125743	SNRPD2	9606.ENSP00000342374	943
ENSG00000005075	POLR2J	9606.ENSP00000292614	ENSG00000150991	UBC	9606.ENSP00000344818	808
ENSG00000005075	POLR2J	9606.ENSP00000292614	ENSG00000161547	SRSF2	9606.ENSP00000353089	904
ENSG00000005075	POLR2J	9606.ENSP00000292614	ENSG00000182004	SNRPE	9606.ENSP00000400591	986
ENSG00000005075	POLR2J	9606.ENSP00000292614	ENSG00000183207	RUVBL2	9606.ENSP00000473172	664
ENSG00000161960	EIF4A1	9606.ENSP00000293831	ENSG00000167526	RPL13	9606.ENSP00000307889	926
ENSG00000161960	EIF4A1	9606.ENSP00000293831	ENSG00000177600	RPLP2	9606.ENSP00000322419	915
ENSG00000161960	EIF4A1	9606.ENSP00000293831	ENSG00000156976	EIF4A2	9606.ENSP00000326381	990
ENSG00000161960	EIF4A1	9606.ENSP00000293831	ENSG00000184110	EIF3C	9606.ENSP00000332604	943
ENSG00000161960	EIF4A1	9606.ENSP00000293831	ENSG00000132507	EIF5A	9606.ENSP00000336702	630
ENSG00000161960	EIF4A1	9606.ENSP00000293831	ENSG00000147403	RPL10	9606.ENSP00000341730	422
ENSG00000161960	EIF4A1	9606.ENSP00000293831	ENSG00000121766	ZCCHC17	9606.ENSP00000343557	524
ENSG00000161960	EIF4A1	9606.ENSP00000293831	ENSG00000100697	DICER1	9606.ENSP00000343745	470
ENSG00000161960	EIF4A1	9606.ENSP00000293831	ENSG00000150991	UBC	9606.ENSP00000344818	997
ENSG00000161960	EIF4A1	9606.ENSP00000293831	ENSG00000188846	RPL14	9606.ENSP00000345156	915
ENSG00000161960	EIF4A1	9606.ENSP00000293831	ENSG00000171858	RPS21	9606.ENSP00000345957	916
ENSG00000161960	EIF4A1	9606.ENSP00000293831	ENSG00000163682	RPL9	9606.ENSP00000346022	938
ENSG00000161960	EIF4A1	9606.ENSP00000293831	ENSG00000145425	RPS3A	9606.ENSP00000346050	932
ENSG00000161960	EIF4A1	9606.ENSP00000293831	ENSG00000168028	RPSA	9606.ENSP00000346067	979
ENSG00000161960	EIF4A1	9606.ENSP00000293831	ENSG00000197958	RPL12	9606.ENSP00000354739	913
ENSG00000161960	EIF4A1	9606.ENSP00000293831	ENSG00000198918	RPL39	9606.ENSP00000355315	915
ENSG00000161960	EIF4A1	9606.ENSP00000293831	ENSG00000136628	EPRS	9606.ENSP00000355890	530
ENSG00000161960	EIF4A1	9606.ENSP00000293831	ENSG00000177954	RPS27	9606.ENSP00000357555	926
ENSG00000161960	EIF4A1	9606.ENSP00000293831	ENSG00000198034	RPS4X	9606.ENSP00000362744	926
ENSG00000161960	EIF4A1	9606.ENSP00000293831	ENSG00000242372	EIF6	9606.ENSP00000363559	458
ENSG00000161960	EIF4A1	9606.ENSP00000293831	ENSG00000114391	RPL24	9606.ENSP00000377640	924
ENSG00000161960	EIF4A1	9606.ENSP00000293831	ENSG00000125691	RPL23	9606.ENSP00000377865	929
ENSG00000161960	EIF4A1	9606.ENSP00000293831	ENSG00000109475	RPL34	9606.ENSP00000378160	914
ENSG00000161960	EIF4A1	9606.ENSP00000293831	ENSG00000071082	RPL31	9606.ENSP00000386717	907
ENSG00000161960	EIF4A1	9606.ENSP00000293831	ENSG00000221983	UBA52	9606.ENSP00000388107	926
ENSG00000161960	EIF4A1	9606.ENSP00000293831	ENSG00000138326	RPS24	9606.ENSP00000414321	931
ENSG00000161960	EIF4A1	9606.ENSP00000293831	ENSG00000197756	RPL37A	9606.ENSP00000418082	906
ENSG00000161960	EIF4A1	9606.ENSP00000293831	ENSG00000078668	VDAC3	9606.ENSP00000428845	664
ENSG00000161960	EIF4A1	9606.ENSP00000293831	ENSG00000008988	RPS20	9606.ENSP00000429374	941
ENSG00000163468	CCT3	9606.ENSP00000295688	ENSG00000100300	TSPO	9606.ENSP00000328973	501
ENSG00000163468	CCT3	9606.ENSP00000295688	ENSG00000100697	DICER1	9606.ENSP00000343745	443
ENSG00000163468	CCT3	9606.ENSP00000295688	ENSG00000150991	UBC	9606.ENSP00000344818	997
ENSG00000163468	CCT3	9606.ENSP00000295688	ENSG00000163682	RPL9	9606.ENSP00000346022	423
ENSG00000163468	CCT3	9606.ENSP00000295688	ENSG00000168028	RPSA	9606.ENSP00000346067	567
ENSG00000163468	CCT3	9606.ENSP00000295688	ENSG00000136628	EPRS	9606.ENSP00000355890	795
ENSG00000163468	CCT3	9606.ENSP00000295688	ENSG00000136810	TXN	9606.ENSP00000363641	427
ENSG00000163468	CCT3	9606.ENSP00000295688	ENSG00000169100	SLC25A6	9606.ENSP00000370808	509
ENSG00000164258	NDUFS4	9606.ENSP00000296684	ENSG00000164919	COX6C	9606.ENSP00000297564	499
ENSG00000164258	NDUFS4	9606.ENSP00000296684	ENSG00000173660	UQCRH	9606.ENSP00000309565	928
ENSG00000164258	NDUFS4	9606.ENSP00000296684	ENSG00000179091	CYC1	9606.ENSP00000317159	993
ENSG00000164258	NDUFS4	9606.ENSP00000296684	ENSG00000178741	COX5A	9606.ENSP00000317780	614
ENSG00000164258	NDUFS4	9606.ENSP00000296684	ENSG00000184752	NDUFA12	9606.ENSP00000330737	998
ENSG00000164258	NDUFS4	9606.ENSP00000296684	ENSG00000183648	NDUFB1	9606.ENSP00000330787	900
ENSG00000164258	NDUFS4	9606.ENSP00000296684	ENSG00000184076	UQCR10	9606.ENSP00000332887	947
ENSG00000164258	NDUFS4	9606.ENSP00000296684	ENSG00000189043	NDUFA4	9606.ENSP00000339720	940
ENSG00000164258	NDUFS4	9606.ENSP00000296684	ENSG00000168653	NDUFS5	9606.ENSP00000362058	971
ENSG00000164258	NDUFS4	9606.ENSP00000296684	ENSG00000119421	NDUFA8	9606.ENSP00000362873	987
ENSG00000164400	CSF2	9606.ENSP00000296871	ENSG00000174775	HRAS	9606.ENSP00000309845	933
ENSG00000164400	CSF2	9606.ENSP00000296871	ENSG00000100300	TSPO	9606.ENSP00000328973	720
ENSG00000164919	COX6C	9606.ENSP00000297564	ENSG00000173660	UQCRH	9606.ENSP00000309565	991
ENSG00000164919	COX6C	9606.ENSP00000297564	ENSG00000179091	CYC1	9606.ENSP00000317159	973
ENSG00000164919	COX6C	9606.ENSP00000297564	ENSG00000178741	COX5A	9606.ENSP00000317780	992
ENSG00000164919	COX6C	9606.ENSP00000297564	ENSG00000184752	NDUFA12	9606.ENSP00000330737	673
ENSG00000164919	COX6C	9606.ENSP00000297564	ENSG00000184076	UQCR10	9606.ENSP00000332887	990
ENSG00000164919	COX6C	9606.ENSP00000297564	ENSG00000150991	UBC	9606.ENSP00000344818	632
ENSG00000164919	COX6C	9606.ENSP00000297564	ENSG00000168653	NDUFS5	9606.ENSP00000362058	647
ENSG00000164919	COX6C	9606.ENSP00000297564	ENSG00000119421	NDUFA8	9606.ENSP00000362873	514
ENSG00000165752	STK32C	9606.ENSP00000298630	ENSG00000174775	HRAS	9606.ENSP00000309845	473
ENSG00000165752	STK32C	9606.ENSP00000298630	ENSG00000179632	MAF1	9606.ENSP00000318604	681
ENSG00000165752	STK32C	9606.ENSP00000298630	ENSG00000150991	UBC	9606.ENSP00000344818	418
ENSG00000167515	TRAPPC2L	9606.ENSP00000301021	ENSG00000150991	UBC	9606.ENSP00000344818	620
ENSG00000167515	TRAPPC2L	9606.ENSP00000301021	ENSG00000008988	RPS20	9606.ENSP00000429374	655
ENSG00000167766	ZNF83	9606.ENSP00000301096	ENSG00000150991	UBC	9606.ENSP00000344818	416
ENSG00000167775	CD320	9606.ENSP00000301458	ENSG00000150991	UBC	9606.ENSP00000344818	944
ENSG00000167969	ECI1	9606.ENSP00000301729	ENSG00000150991	UBC	9606.ENSP00000344818	731
ENSG00000167969	ECI1	9606.ENSP00000301729	ENSG00000105379	ETFB	9606.ENSP00000346173	655
ENSG00000170860	LSM3	9606.ENSP00000302160	ENSG00000125743	SNRPD2	9606.ENSP00000342374	579
ENSG00000170860	LSM3	9606.ENSP00000302160	ENSG00000182004	SNRPE	9606.ENSP00000400591	999
ENSG00000169738	DCXR	9606.ENSP00000303356	ENSG00000150991	UBC	9606.ENSP00000344818	849
ENSG00000169738	DCXR	9606.ENSP00000303356	ENSG00000169100	SLC25A6	9606.ENSP00000370808	495
ENSG00000172167	MTBP	9606.ENSP00000303398	ENSG00000150991	UBC	9606.ENSP00000344818	483
ENSG00000172167	MTBP	9606.ENSP00000303398	ENSG00000198625	MDM4	9606.ENSP00000356150	440
ENSG00000169567	HINT1	9606.ENSP00000304229	ENSG00000172172	MRPL13	9606.ENSP00000306548	401
ENSG00000169567	HINT1	9606.ENSP00000304229	ENSG00000184076	UQCR10	9606.ENSP00000332887	461
ENSG00000169567	HINT1	9606.ENSP00000304229	ENSG00000150991	UBC	9606.ENSP00000344818	859
ENSG00000169567	HINT1	9606.ENSP00000304229	ENSG00000183207	RUVBL2	9606.ENSP00000473172	945
ENSG00000171295	ZNF440	9606.ENSP00000305373	ENSG00000150991	UBC	9606.ENSP00000344818	416
ENSG00000172172	MRPL13	9606.ENSP00000306548	ENSG00000167526	RPL13	9606.ENSP00000307889	917
ENSG00000172172	MRPL13	9606.ENSP00000306548	ENSG00000128626	MRPS12	9606.ENSP00000308845	957
ENSG00000172172	MRPL13	9606.ENSP00000306548	ENSG00000174547	MRPL11	9606.ENSP00000308897	998
ENSG00000172172	MRPL13	9606.ENSP00000306548	ENSG00000177600	RPLP2	9606.ENSP00000322419	466
ENSG00000172172	MRPL13	9606.ENSP00000306548	ENSG00000185088	RPS27L	9606.ENSP00000331019	685
ENSG00000172172	MRPL13	9606.ENSP00000306548	ENSG00000184076	UQCR10	9606.ENSP00000332887	620
ENSG00000172172	MRPL13	9606.ENSP00000306548	ENSG00000132507	EIF5A	9606.ENSP00000336702	478
ENSG00000172172	MRPL13	9606.ENSP00000306548	ENSG00000089157	RPLP0	9606.ENSP00000339027	950
ENSG00000172172	MRPL13	9606.ENSP00000306548	ENSG00000147403	RPL10	9606.ENSP00000341730	961
ENSG00000172172	MRPL13	9606.ENSP00000306548	ENSG00000100697	DICER1	9606.ENSP00000343745	500
ENSG00000172172	MRPL13	9606.ENSP00000306548	ENSG00000150991	UBC	9606.ENSP00000344818	686
ENSG00000172172	MRPL13	9606.ENSP00000306548	ENSG00000188846	RPL14	9606.ENSP00000345156	735
ENSG00000172172	MRPL13	9606.ENSP00000306548	ENSG00000171858	RPS21	9606.ENSP00000345957	731
ENSG00000172172	MRPL13	9606.ENSP00000306548	ENSG00000163682	RPL9	9606.ENSP00000346022	982
ENSG00000172172	MRPL13	9606.ENSP00000306548	ENSG00000145425	RPS3A	9606.ENSP00000346050	810
ENSG00000172172	MRPL13	9606.ENSP00000306548	ENSG00000168028	RPSA	9606.ENSP00000346067	967
ENSG00000172172	MRPL13	9606.ENSP00000306548	ENSG00000172590	MRPL52	9606.ENSP00000347277	938
ENSG00000172172	MRPL13	9606.ENSP00000306548	ENSG00000197345	MRPL21	9606.ENSP00000354580	414
ENSG00000172172	MRPL13	9606.ENSP00000306548	ENSG00000197958	RPL12	9606.ENSP00000354739	966
ENSG00000172172	MRPL13	9606.ENSP00000306548	ENSG00000198918	RPL39	9606.ENSP00000355315	838
ENSG00000172172	MRPL13	9606.ENSP00000306548	ENSG00000136628	EPRS	9606.ENSP00000355890	963
ENSG00000172172	MRPL13	9606.ENSP00000306548	ENSG00000177954	RPS27	9606.ENSP00000357555	700
ENSG00000172172	MRPL13	9606.ENSP00000306548	ENSG00000116898	MRPS15	9606.ENSP00000362208	917
ENSG00000172172	MRPL13	9606.ENSP00000306548	ENSG00000198034	RPS4X	9606.ENSP00000362744	767
ENSG00000172172	MRPL13	9606.ENSP00000306548	ENSG00000114391	RPL24	9606.ENSP00000377640	848
ENSG00000172172	MRPL13	9606.ENSP00000306548	ENSG00000125691	RPL23	9606.ENSP00000377865	983
ENSG00000172172	MRPL13	9606.ENSP00000306548	ENSG00000109475	RPL34	9606.ENSP00000378160	897
ENSG00000172172	MRPL13	9606.ENSP00000306548	ENSG00000071082	RPL31	9606.ENSP00000386717	929
ENSG00000172172	MRPL13	9606.ENSP00000306548	ENSG00000221983	UBA52	9606.ENSP00000388107	988
ENSG00000172172	MRPL13	9606.ENSP00000306548	ENSG00000231500	RPS18	9606.ENSP00000393241	975
ENSG00000172172	MRPL13	9606.ENSP00000306548	ENSG00000241343	RPL36A	9606.ENSP00000404375	867
ENSG00000172172	MRPL13	9606.ENSP00000306548	ENSG00000138326	RPS24	9606.ENSP00000414321	868
ENSG00000172172	MRPL13	9606.ENSP00000306548	ENSG00000197756	RPL37A	9606.ENSP00000418082	953
ENSG00000172172	MRPL13	9606.ENSP00000306548	ENSG00000008988	RPS20	9606.ENSP00000429374	963
ENSG00000168894	RNF181	9606.ENSP00000306906	ENSG00000150991	UBC	9606.ENSP00000344818	736
ENSG00000167526	RPL13	9606.ENSP00000307889	ENSG00000128626	MRPS12	9606.ENSP00000308845	745
ENSG00000167526	RPL13	9606.ENSP00000307889	ENSG00000174547	MRPL11	9606.ENSP00000308897	884
ENSG00000167526	RPL13	9606.ENSP00000307889	ENSG00000177600	RPLP2	9606.ENSP00000322419	999
ENSG00000167526	RPL13	9606.ENSP00000307889	ENSG00000156976	EIF4A2	9606.ENSP00000326381	922
ENSG00000167526	RPL13	9606.ENSP00000307889	ENSG00000185088	RPS27L	9606.ENSP00000331019	995
ENSG00000167526	RPL13	9606.ENSP00000307889	ENSG00000184110	EIF3C	9606.ENSP00000332604	928
ENSG00000167526	RPL13	9606.ENSP00000307889	ENSG00000132507	EIF5A	9606.ENSP00000336702	692
ENSG00000167526	RPL13	9606.ENSP00000307889	ENSG00000089157	RPLP0	9606.ENSP00000339027	999
ENSG00000167526	RPL13	9606.ENSP00000307889	ENSG00000147403	RPL10	9606.ENSP00000341730	990
ENSG00000167526	RPL13	9606.ENSP00000307889	ENSG00000150991	UBC	9606.ENSP00000344818	991
ENSG00000167526	RPL13	9606.ENSP00000307889	ENSG00000188846	RPL14	9606.ENSP00000345156	999
ENSG00000167526	RPL13	9606.ENSP00000307889	ENSG00000171858	RPS21	9606.ENSP00000345957	999
ENSG00000167526	RPL13	9606.ENSP00000307889	ENSG00000163682	RPL9	9606.ENSP00000346022	999
ENSG00000167526	RPL13	9606.ENSP00000307889	ENSG00000145425	RPS3A	9606.ENSP00000346050	999
ENSG00000167526	RPL13	9606.ENSP00000307889	ENSG00000168028	RPSA	9606.ENSP00000346067	999
ENSG00000167526	RPL13	9606.ENSP00000307889	ENSG00000197958	RPL12	9606.ENSP00000354739	999
ENSG00000167526	RPL13	9606.ENSP00000307889	ENSG00000198918	RPL39	9606.ENSP00000355315	999
ENSG00000167526	RPL13	9606.ENSP00000307889	ENSG00000177954	RPS27	9606.ENSP00000357555	995
ENSG00000167526	RPL13	9606.ENSP00000307889	ENSG00000116898	MRPS15	9606.ENSP00000362208	780
ENSG00000167526	RPL13	9606.ENSP00000307889	ENSG00000198034	RPS4X	9606.ENSP00000362744	999
ENSG00000167526	RPL13	9606.ENSP00000307889	ENSG00000242372	EIF6	9606.ENSP00000363559	922
ENSG00000167526	RPL13	9606.ENSP00000307889	ENSG00000114391	RPL24	9606.ENSP00000377640	999
ENSG00000167526	RPL13	9606.ENSP00000307889	ENSG00000125691	RPL23	9606.ENSP00000377865	999
ENSG00000167526	RPL13	9606.ENSP00000307889	ENSG00000109475	RPL34	9606.ENSP00000378160	999
ENSG00000167526	RPL13	9606.ENSP00000307889	ENSG00000071082	RPL31	9606.ENSP00000386717	999
ENSG00000167526	RPL13	9606.ENSP00000307889	ENSG00000221983	UBA52	9606.ENSP00000388107	999
ENSG00000167526	RPL13	9606.ENSP00000307889	ENSG00000231500	RPS18	9606.ENSP00000393241	984
ENSG00000167526	RPL13	9606.ENSP00000307889	ENSG00000241343	RPL36A	9606.ENSP00000404375	999
ENSG00000167526	RPL13	9606.ENSP00000307889	ENSG00000138326	RPS24	9606.ENSP00000414321	991
ENSG00000167526	RPL13	9606.ENSP00000307889	ENSG00000197756	RPL37A	9606.ENSP00000418082	999
ENSG00000167526	RPL13	9606.ENSP00000307889	ENSG00000008988	RPS20	9606.ENSP00000429374	999
ENSG00000128626	MRPS12	9606.ENSP00000308845	ENSG00000174547	MRPL11	9606.ENSP00000308897	986
ENSG00000128626	MRPS12	9606.ENSP00000308845	ENSG00000177600	RPLP2	9606.ENSP00000322419	426
ENSG00000128626	MRPS12	9606.ENSP00000308845	ENSG00000185088	RPS27L	9606.ENSP00000331019	906
ENSG00000128626	MRPS12	9606.ENSP00000308845	ENSG00000132507	EIF5A	9606.ENSP00000336702	705
ENSG00000128626	MRPS12	9606.ENSP00000308845	ENSG00000150991	UBC	9606.ENSP00000344818	759
ENSG00000128626	MRPS12	9606.ENSP00000308845	ENSG00000188846	RPL14	9606.ENSP00000345156	527
ENSG00000128626	MRPS12	9606.ENSP00000308845	ENSG00000163682	RPL9	9606.ENSP00000346022	969
ENSG00000128626	MRPS12	9606.ENSP00000308845	ENSG00000145425	RPS3A	9606.ENSP00000346050	916
ENSG00000128626	MRPS12	9606.ENSP00000308845	ENSG00000177954	RPS27	9606.ENSP00000357555	905
ENSG00000128626	MRPS12	9606.ENSP00000308845	ENSG00000198034	RPS4X	9606.ENSP00000362744	857
ENSG00000128626	MRPS12	9606.ENSP00000308845	ENSG00000114391	RPL24	9606.ENSP00000377640	715
ENSG00000128626	MRPS12	9606.ENSP00000308845	ENSG00000125691	RPL23	9606.ENSP00000377865	978
ENSG00000128626	MRPS12	9606.ENSP00000308845	ENSG00000071082	RPL31	9606.ENSP00000386717	718
ENSG00000128626	MRPS12	9606.ENSP00000308845	ENSG00000231500	RPS18	9606.ENSP00000393241	986
ENSG00000128626	MRPS12	9606.ENSP00000308845	ENSG00000241343	RPL36A	9606.ENSP00000404375	736
ENSG00000128626	MRPS12	9606.ENSP00000308845	ENSG00000197756	RPL37A	9606.ENSP00000418082	837
ENSG00000128626	MRPS12	9606.ENSP00000308845	ENSG00000008988	RPS20	9606.ENSP00000429374	990
ENSG00000174547	MRPL11	9606.ENSP00000308897	ENSG00000177600	RPLP2	9606.ENSP00000322419	699
ENSG00000174547	MRPL11	9606.ENSP00000308897	ENSG00000185088	RPS27L	9606.ENSP00000331019	551
ENSG00000174547	MRPL11	9606.ENSP00000308897	ENSG00000089157	RPLP0	9606.ENSP00000339027	979
ENSG00000174547	MRPL11	9606.ENSP00000308897	ENSG00000147403	RPL10	9606.ENSP00000341730	966
ENSG00000174547	MRPL11	9606.ENSP00000308897	ENSG00000100697	DICER1	9606.ENSP00000343745	513
ENSG00000174547	MRPL11	9606.ENSP00000308897	ENSG00000150991	UBC	9606.ENSP00000344818	632
ENSG00000174547	MRPL11	9606.ENSP00000308897	ENSG00000188846	RPL14	9606.ENSP00000345156	668
ENSG00000174547	MRPL11	9606.ENSP00000308897	ENSG00000171858	RPS21	9606.ENSP00000345957	684
ENSG00000174547	MRPL11	9606.ENSP00000308897	ENSG00000163682	RPL9	9606.ENSP00000346022	980
ENSG00000174547	MRPL11	9606.ENSP00000308897	ENSG00000145425	RPS3A	9606.ENSP00000346050	817
ENSG00000174547	MRPL11	9606.ENSP00000308897	ENSG00000168028	RPSA	9606.ENSP00000346067	903
ENSG00000174547	MRPL11	9606.ENSP00000308897	ENSG00000197345	MRPL21	9606.ENSP00000354580	556
ENSG00000174547	MRPL11	9606.ENSP00000308897	ENSG00000198918	RPL39	9606.ENSP00000355315	824
ENSG00000174547	MRPL11	9606.ENSP00000308897	ENSG00000136628	EPRS	9606.ENSP00000355890	519
ENSG00000174547	MRPL11	9606.ENSP00000308897	ENSG00000177954	RPS27	9606.ENSP00000357555	551
ENSG00000174547	MRPL11	9606.ENSP00000308897	ENSG00000116898	MRPS15	9606.ENSP00000362208	899
ENSG00000174547	MRPL11	9606.ENSP00000308897	ENSG00000198034	RPS4X	9606.ENSP00000362744	743
ENSG00000174547	MRPL11	9606.ENSP00000308897	ENSG00000242372	EIF6	9606.ENSP00000363559	517
ENSG00000174547	MRPL11	9606.ENSP00000308897	ENSG00000125691	RPL23	9606.ENSP00000377865	977
ENSG00000174547	MRPL11	9606.ENSP00000308897	ENSG00000109475	RPL34	9606.ENSP00000378160	864
ENSG00000174547	MRPL11	9606.ENSP00000308897	ENSG00000071082	RPL31	9606.ENSP00000386717	871
ENSG00000174547	MRPL11	9606.ENSP00000308897	ENSG00000221983	UBA52	9606.ENSP00000388107	968
ENSG00000174547	MRPL11	9606.ENSP00000308897	ENSG00000241343	RPL36A	9606.ENSP00000404375	854
ENSG00000174547	MRPL11	9606.ENSP00000308897	ENSG00000197756	RPL37A	9606.ENSP00000418082	878
ENSG00000174547	MRPL11	9606.ENSP00000308897	ENSG00000008988	RPS20	9606.ENSP00000429374	940
ENSG00000173660	UQCRH	9606.ENSP00000309565	ENSG00000179091	CYC1	9606.ENSP00000317159	993
ENSG00000173660	UQCRH	9606.ENSP00000309565	ENSG00000178741	COX5A	9606.ENSP00000317780	972
ENSG00000173660	UQCRH	9606.ENSP00000309565	ENSG00000184752	NDUFA12	9606.ENSP00000330737	936
ENSG00000173660	UQCRH	9606.ENSP00000309565	ENSG00000183648	NDUFB1	9606.ENSP00000330787	900
ENSG00000173660	UQCRH	9606.ENSP00000309565	ENSG00000189043	NDUFA4	9606.ENSP00000339720	932
ENSG00000173660	UQCRH	9606.ENSP00000309565	ENSG00000105379	ETFB	9606.ENSP00000346173	941
ENSG00000173660	UQCRH	9606.ENSP00000309565	ENSG00000168653	NDUFS5	9606.ENSP00000362058	968
ENSG00000174775	HRAS	9606.ENSP00000309845	ENSG00000007171	NOS2	9606.ENSP00000327251	462
ENSG00000174775	HRAS	9606.ENSP00000309845	ENSG00000100300	TSPO	9606.ENSP00000328973	673
ENSG00000174775	HRAS	9606.ENSP00000309845	ENSG00000175793	SFN	9606.ENSP00000340989	952
ENSG00000174775	HRAS	9606.ENSP00000309845	ENSG00000100697	DICER1	9606.ENSP00000343745	502
ENSG00000174775	HRAS	9606.ENSP00000309845	ENSG00000150991	UBC	9606.ENSP00000344818	863
ENSG00000174775	HRAS	9606.ENSP00000309845	ENSG00000198625	MDM4	9606.ENSP00000356150	865
ENSG00000174775	HRAS	9606.ENSP00000309845	ENSG00000095015	MAP3K1	9606.ENSP00000382423	936
ENSG00000174775	HRAS	9606.ENSP00000309845	ENSG00000182004	SNRPE	9606.ENSP00000400591	639
ENSG00000175183	CSRP2	9606.ENSP00000310901	ENSG00000150991	UBC	9606.ENSP00000344818	620
ENSG00000084093	REST	9606.ENSP00000311816	ENSG00000073584	SMARCE1	9606.ENSP00000323967	663
ENSG00000084093	REST	9606.ENSP00000311816	ENSG00000150991	UBC	9606.ENSP00000344818	993
ENSG00000117448	AKR1A1	9606.ENSP00000312606	ENSG00000150991	UBC	9606.ENSP00000344818	688
ENSG00000095321	CRAT	9606.ENSP00000315013	ENSG00000100300	TSPO	9606.ENSP00000328973	471
ENSG00000124486	USP9X	9606.ENSP00000316357	ENSG00000150991	UBC	9606.ENSP00000344818	997
ENSG00000124486	USP9X	9606.ENSP00000316357	ENSG00000198034	RPS4X	9606.ENSP00000362744	536
ENSG00000124486	USP9X	9606.ENSP00000316357	ENSG00000221983	UBA52	9606.ENSP00000388107	975
ENSG00000124486	USP9X	9606.ENSP00000316357	ENSG00000162601	MYSM1	9606.ENSP00000418734	441
ENSG00000177556	ATOX1	9606.ENSP00000316854	ENSG00000150991	UBC	9606.ENSP00000344818	721
ENSG00000177556	ATOX1	9606.ENSP00000316854	ENSG00000171130	ATP6V0E2	9606.ENSP00000411672	487
ENSG00000179091	CYC1	9606.ENSP00000317159	ENSG00000178741	COX5A	9606.ENSP00000317780	997
ENSG00000179091	CYC1	9606.ENSP00000317159	ENSG00000184752	NDUFA12	9606.ENSP00000330737	992
ENSG00000179091	CYC1	9606.ENSP00000317159	ENSG00000183648	NDUFB1	9606.ENSP00000330787	905
ENSG00000179091	CYC1	9606.ENSP00000317159	ENSG00000184076	UQCR10	9606.ENSP00000332887	996
ENSG00000179091	CYC1	9606.ENSP00000317159	ENSG00000189043	NDUFA4	9606.ENSP00000339720	920
ENSG00000179091	CYC1	9606.ENSP00000317159	ENSG00000150991	UBC	9606.ENSP00000344818	887
ENSG00000179091	CYC1	9606.ENSP00000317159	ENSG00000105379	ETFB	9606.ENSP00000346173	916
ENSG00000179091	CYC1	9606.ENSP00000317159	ENSG00000168653	NDUFS5	9606.ENSP00000362058	924
ENSG00000179091	CYC1	9606.ENSP00000317159	ENSG00000119421	NDUFA8	9606.ENSP00000362873	965
ENSG00000179091	CYC1	9606.ENSP00000317159	ENSG00000169100	SLC25A6	9606.ENSP00000370808	610
ENSG00000179091	CYC1	9606.ENSP00000317159	ENSG00000163541	SUCLG1	9606.ENSP00000377446	821
ENSG00000137955	RABGGTB	9606.ENSP00000317473	ENSG00000150991	UBC	9606.ENSP00000344818	828
ENSG00000137955	RABGGTB	9606.ENSP00000317473	ENSG00000136933	RABEPK	9606.ENSP00000362639	548
ENSG00000178741	COX5A	9606.ENSP00000317780	ENSG00000100300	TSPO	9606.ENSP00000328973	569
ENSG00000178741	COX5A	9606.ENSP00000317780	ENSG00000184752	NDUFA12	9606.ENSP00000330737	718
ENSG00000178741	COX5A	9606.ENSP00000317780	ENSG00000184076	UQCR10	9606.ENSP00000332887	988
ENSG00000178741	COX5A	9606.ENSP00000317780	ENSG00000150991	UBC	9606.ENSP00000344818	546
ENSG00000178741	COX5A	9606.ENSP00000317780	ENSG00000119421	NDUFA8	9606.ENSP00000362873	750
ENSG00000178741	COX5A	9606.ENSP00000317780	ENSG00000169100	SLC25A6	9606.ENSP00000370808	440
ENSG00000105197	TIMM50	9606.ENSP00000318115	ENSG00000150991	UBC	9606.ENSP00000344818	939
ENSG00000105197	TIMM50	9606.ENSP00000318115	ENSG00000196683	TOMM7	9606.ENSP00000351214	997
ENSG00000105197	TIMM50	9606.ENSP00000318115	ENSG00000169100	SLC25A6	9606.ENSP00000370808	973
ENSG00000105197	TIMM50	9606.ENSP00000318115	ENSG00000175768	TOMM5	9606.ENSP00000438204	900
ENSG00000179632	MAF1	9606.ENSP00000318604	ENSG00000186141	POLR3C	9606.ENSP00000334564	836
ENSG00000179632	MAF1	9606.ENSP00000318604	ENSG00000150991	UBC	9606.ENSP00000344818	483
ENSG00000015475	BID	9606.ENSP00000318822	ENSG00000150991	UBC	9606.ENSP00000344818	774
ENSG00000181649	PHLDA2	9606.ENSP00000319231	ENSG00000150991	UBC	9606.ENSP00000344818	483
ENSG00000189306	RRP7A	9606.ENSP00000321449	ENSG00000150991	UBC	9606.ENSP00000344818	721
ENSG00000177600	RPLP2	9606.ENSP00000322419	ENSG00000156976	EIF4A2	9606.ENSP00000326381	915
ENSG00000177600	RPLP2	9606.ENSP00000322419	ENSG00000185088	RPS27L	9606.ENSP00000331019	997
ENSG00000177600	RPLP2	9606.ENSP00000322419	ENSG00000184110	EIF3C	9606.ENSP00000332604	907
ENSG00000177600	RPLP2	9606.ENSP00000322419	ENSG00000132507	EIF5A	9606.ENSP00000336702	832
ENSG00000177600	RPLP2	9606.ENSP00000322419	ENSG00000089157	RPLP0	9606.ENSP00000339027	999
ENSG00000177600	RPLP2	9606.ENSP00000322419	ENSG00000147403	RPL10	9606.ENSP00000341730	985
ENSG00000177600	RPLP2	9606.ENSP00000322419	ENSG00000150991	UBC	9606.ENSP00000344818	986
ENSG00000177600	RPLP2	9606.ENSP00000322419	ENSG00000188846	RPL14	9606.ENSP00000345156	999
ENSG00000177600	RPLP2	9606.ENSP00000322419	ENSG00000171858	RPS21	9606.ENSP00000345957	998
ENSG00000177600	RPLP2	9606.ENSP00000322419	ENSG00000163682	RPL9	9606.ENSP00000346022	999
ENSG00000177600	RPLP2	9606.ENSP00000322419	ENSG00000145425	RPS3A	9606.ENSP00000346050	999
ENSG00000177600	RPLP2	9606.ENSP00000322419	ENSG00000168028	RPSA	9606.ENSP00000346067	999
ENSG00000177600	RPLP2	9606.ENSP00000322419	ENSG00000197958	RPL12	9606.ENSP00000354739	999
ENSG00000177600	RPLP2	9606.ENSP00000322419	ENSG00000198918	RPL39	9606.ENSP00000355315	999
ENSG00000177600	RPLP2	9606.ENSP00000322419	ENSG00000177954	RPS27	9606.ENSP00000357555	997
ENSG00000177600	RPLP2	9606.ENSP00000322419	ENSG00000116898	MRPS15	9606.ENSP00000362208	547
ENSG00000177600	RPLP2	9606.ENSP00000322419	ENSG00000198034	RPS4X	9606.ENSP00000362744	999
ENSG00000177600	RPLP2	9606.ENSP00000322419	ENSG00000114391	RPL24	9606.ENSP00000377640	999
ENSG00000177600	RPLP2	9606.ENSP00000322419	ENSG00000125691	RPL23	9606.ENSP00000377865	999
ENSG00000177600	RPLP2	9606.ENSP00000322419	ENSG00000109475	RPL34	9606.ENSP00000378160	998
ENSG00000177600	RPLP2	9606.ENSP00000322419	ENSG00000071082	RPL31	9606.ENSP00000386717	999
ENSG00000177600	RPLP2	9606.ENSP00000322419	ENSG00000221983	UBA52	9606.ENSP00000388107	998
ENSG00000177600	RPLP2	9606.ENSP00000322419	ENSG00000231500	RPS18	9606.ENSP00000393241	980
ENSG00000177600	RPLP2	9606.ENSP00000322419	ENSG00000241343	RPL36A	9606.ENSP00000404375	998
ENSG00000177600	RPLP2	9606.ENSP00000322419	ENSG00000138326	RPS24	9606.ENSP00000414321	999
ENSG00000177600	RPLP2	9606.ENSP00000322419	ENSG00000197756	RPL37A	9606.ENSP00000418082	998
ENSG00000177600	RPLP2	9606.ENSP00000322419	ENSG00000008988	RPS20	9606.ENSP00000429374	999
ENSG00000115641	FHL2	9606.ENSP00000322909	ENSG00000150991	UBC	9606.ENSP00000344818	800
ENSG00000115641	FHL2	9606.ENSP00000322909	ENSG00000242372	EIF6	9606.ENSP00000363559	570
ENSG00000179271	GADD45GIP1	9606.ENSP00000323065	ENSG00000184110	EIF3C	9606.ENSP00000332604	644
ENSG00000179271	GADD45GIP1	9606.ENSP00000323065	ENSG00000150991	UBC	9606.ENSP00000344818	725
ENSG00000073584	SMARCE1	9606.ENSP00000323967	ENSG00000150991	UBC	9606.ENSP00000344818	889
ENSG00000073584	SMARCE1	9606.ENSP00000323967	ENSG00000174744	BRMS1	9606.ENSP00000396052	634
ENSG00000073584	SMARCE1	9606.ENSP00000323967	ENSG00000162601	MYSM1	9606.ENSP00000418734	587
ENSG00000156976	EIF4A2	9606.ENSP00000326381	ENSG00000184110	EIF3C	9606.ENSP00000332604	939
ENSG00000156976	EIF4A2	9606.ENSP00000326381	ENSG00000132507	EIF5A	9606.ENSP00000336702	605
ENSG00000156976	EIF4A2	9606.ENSP00000326381	ENSG00000089157	RPLP0	9606.ENSP00000339027	924
ENSG00000156976	EIF4A2	9606.ENSP00000326381	ENSG00000121766	ZCCHC17	9606.ENSP00000343557	524
ENSG00000156976	EIF4A2	9606.ENSP00000326381	ENSG00000100697	DICER1	9606.ENSP00000343745	470
ENSG00000156976	EIF4A2	9606.ENSP00000326381	ENSG00000150991	UBC	9606.ENSP00000344818	982
ENSG00000156976	EIF4A2	9606.ENSP00000326381	ENSG00000188846	RPL14	9606.ENSP00000345156	916
ENSG00000156976	EIF4A2	9606.ENSP00000326381	ENSG00000171858	RPS21	9606.ENSP00000345957	910
ENSG00000156976	EIF4A2	9606.ENSP00000326381	ENSG00000163682	RPL9	9606.ENSP00000346022	933
ENSG00000156976	EIF4A2	9606.ENSP00000326381	ENSG00000145425	RPS3A	9606.ENSP00000346050	929
ENSG00000156976	EIF4A2	9606.ENSP00000326381	ENSG00000168028	RPSA	9606.ENSP00000346067	974
ENSG00000156976	EIF4A2	9606.ENSP00000326381	ENSG00000197958	RPL12	9606.ENSP00000354739	912
ENSG00000156976	EIF4A2	9606.ENSP00000326381	ENSG00000198918	RPL39	9606.ENSP00000355315	915
ENSG00000156976	EIF4A2	9606.ENSP00000326381	ENSG00000136628	EPRS	9606.ENSP00000355890	524
ENSG00000156976	EIF4A2	9606.ENSP00000326381	ENSG00000177954	RPS27	9606.ENSP00000357555	923
ENSG00000156976	EIF4A2	9606.ENSP00000326381	ENSG00000198034	RPS4X	9606.ENSP00000362744	927
ENSG00000156976	EIF4A2	9606.ENSP00000326381	ENSG00000114391	RPL24	9606.ENSP00000377640	919
ENSG00000156976	EIF4A2	9606.ENSP00000326381	ENSG00000125691	RPL23	9606.ENSP00000377865	931
ENSG00000156976	EIF4A2	9606.ENSP00000326381	ENSG00000109475	RPL34	9606.ENSP00000378160	913
ENSG00000156976	EIF4A2	9606.ENSP00000326381	ENSG00000071082	RPL31	9606.ENSP00000386717	911
ENSG00000156976	EIF4A2	9606.ENSP00000326381	ENSG00000221983	UBA52	9606.ENSP00000388107	926
ENSG00000156976	EIF4A2	9606.ENSP00000326381	ENSG00000138326	RPS24	9606.ENSP00000414321	925
ENSG00000156976	EIF4A2	9606.ENSP00000326381	ENSG00000197756	RPL37A	9606.ENSP00000418082	906
ENSG00000156976	EIF4A2	9606.ENSP00000326381	ENSG00000008988	RPS20	9606.ENSP00000429374	940
ENSG00000101596	SMCHD1	9606.ENSP00000326603	ENSG00000150991	UBC	9606.ENSP00000344818	889
ENSG00000101596	SMCHD1	9606.ENSP00000326603	ENSG00000147894	C9orf72	9606.ENSP00000369339	489
ENSG00000007171	NOS2	9606.ENSP00000327251	ENSG00000100300	TSPO	9606.ENSP00000328973	459
ENSG00000007171	NOS2	9606.ENSP00000327251	ENSG00000150991	UBC	9606.ENSP00000344818	995
ENSG00000007171	NOS2	9606.ENSP00000327251	ENSG00000155368	DBI	9606.ENSP00000440698	603
ENSG00000100300	TSPO	9606.ENSP00000328973	ENSG00000089157	RPLP0	9606.ENSP00000339027	416
ENSG00000100300	TSPO	9606.ENSP00000328973	ENSG00000100697	DICER1	9606.ENSP00000343745	539
ENSG00000100300	TSPO	9606.ENSP00000328973	ENSG00000150991	UBC	9606.ENSP00000344818	634
ENSG00000100300	TSPO	9606.ENSP00000328973	ENSG00000182718	ANXA2	9606.ENSP00000346032	520
ENSG00000100300	TSPO	9606.ENSP00000328973	ENSG00000145425	RPS3A	9606.ENSP00000346050	568
ENSG00000100300	TSPO	9606.ENSP00000328973	ENSG00000164327	RICTOR	9606.ENSP00000349959	539
ENSG00000100300	TSPO	9606.ENSP00000328973	ENSG00000161547	SRSF2	9606.ENSP00000353089	506
ENSG00000100300	TSPO	9606.ENSP00000328973	ENSG00000010438	PRSS3	9606.ENSP00000354280	476
ENSG00000100300	TSPO	9606.ENSP00000328973	ENSG00000136628	EPRS	9606.ENSP00000355890	459
ENSG00000100300	TSPO	9606.ENSP00000328973	ENSG00000085224	ATRX	9606.ENSP00000362441	414
ENSG00000100300	TSPO	9606.ENSP00000328973	ENSG00000136810	TXN	9606.ENSP00000363641	599
ENSG00000100300	TSPO	9606.ENSP00000328973	ENSG00000155368	DBI	9606.ENSP00000440698	753
ENSG00000100300	TSPO	9606.ENSP00000328973	ENSG00000166710	B2M	9606.ENSP00000452780	499
ENSG00000143575	HAX1	9606.ENSP00000329002	ENSG00000150991	UBC	9606.ENSP00000344818	958
ENSG00000143575	HAX1	9606.ENSP00000329002	ENSG00000197321	SVIL	9606.ENSP00000348128	463
ENSG00000184752	NDUFA12	9606.ENSP00000330737	ENSG00000183648	NDUFB1	9606.ENSP00000330787	900
ENSG00000184752	NDUFA12	9606.ENSP00000330737	ENSG00000184076	UQCR10	9606.ENSP00000332887	966
ENSG00000184752	NDUFA12	9606.ENSP00000330737	ENSG00000189043	NDUFA4	9606.ENSP00000339720	958
ENSG00000184752	NDUFA12	9606.ENSP00000330737	ENSG00000150991	UBC	9606.ENSP00000344818	858
ENSG00000184752	NDUFA12	9606.ENSP00000330737	ENSG00000168653	NDUFS5	9606.ENSP00000362058	956
ENSG00000184752	NDUFA12	9606.ENSP00000330737	ENSG00000119421	NDUFA8	9606.ENSP00000362873	981
ENSG00000184752	NDUFA12	9606.ENSP00000330737	ENSG00000171130	ATP6V0E2	9606.ENSP00000411672	502
ENSG00000183648	NDUFB1	9606.ENSP00000330787	ENSG00000184076	UQCR10	9606.ENSP00000332887	900
ENSG00000183648	NDUFB1	9606.ENSP00000330787	ENSG00000189043	NDUFA4	9606.ENSP00000339720	900
ENSG00000183648	NDUFB1	9606.ENSP00000330787	ENSG00000168653	NDUFS5	9606.ENSP00000362058	903
ENSG00000183648	NDUFB1	9606.ENSP00000330787	ENSG00000119421	NDUFA8	9606.ENSP00000362873	900
ENSG00000183054	RGPD6	9606.ENSP00000330842	ENSG00000132507	EIF5A	9606.ENSP00000336702	416
ENSG00000183054	RGPD6	9606.ENSP00000330842	ENSG00000150991	UBC	9606.ENSP00000344818	595
ENSG00000183054	RGPD6	9606.ENSP00000330842	ENSG00000153207	AHCTF1	9606.ENSP00000355465	583
ENSG00000184207	PGP	9606.ENSP00000330918	ENSG00000150991	UBC	9606.ENSP00000344818	693
ENSG00000185088	RPS27L	9606.ENSP00000331019	ENSG00000132507	EIF5A	9606.ENSP00000336702	645
ENSG00000185088	RPS27L	9606.ENSP00000331019	ENSG00000089157	RPLP0	9606.ENSP00000339027	974
ENSG00000185088	RPS27L	9606.ENSP00000331019	ENSG00000147403	RPL10	9606.ENSP00000341730	985
ENSG00000185088	RPS27L	9606.ENSP00000331019	ENSG00000150991	UBC	9606.ENSP00000344818	953
ENSG00000185088	RPS27L	9606.ENSP00000331019	ENSG00000188846	RPL14	9606.ENSP00000345156	997
ENSG00000185088	RPS27L	9606.ENSP00000331019	ENSG00000171858	RPS21	9606.ENSP00000345957	999
ENSG00000185088	RPS27L	9606.ENSP00000331019	ENSG00000163682	RPL9	9606.ENSP00000346022	995
ENSG00000185088	RPS27L	9606.ENSP00000331019	ENSG00000145425	RPS3A	9606.ENSP00000346050	999
ENSG00000185088	RPS27L	9606.ENSP00000331019	ENSG00000168028	RPSA	9606.ENSP00000346067	999
ENSG00000185088	RPS27L	9606.ENSP00000331019	ENSG00000197958	RPL12	9606.ENSP00000354739	982
ENSG00000185088	RPS27L	9606.ENSP00000331019	ENSG00000198918	RPL39	9606.ENSP00000355315	952
ENSG00000185088	RPS27L	9606.ENSP00000331019	ENSG00000116898	MRPS15	9606.ENSP00000362208	924
ENSG00000185088	RPS27L	9606.ENSP00000331019	ENSG00000198034	RPS4X	9606.ENSP00000362744	998
ENSG00000185088	RPS27L	9606.ENSP00000331019	ENSG00000114391	RPL24	9606.ENSP00000377640	998
ENSG00000185088	RPS27L	9606.ENSP00000331019	ENSG00000125691	RPL23	9606.ENSP00000377865	997
ENSG00000185088	RPS27L	9606.ENSP00000331019	ENSG00000109475	RPL34	9606.ENSP00000378160	942
ENSG00000185088	RPS27L	9606.ENSP00000331019	ENSG00000071082	RPL31	9606.ENSP00000386717	997
ENSG00000185088	RPS27L	9606.ENSP00000331019	ENSG00000221983	UBA52	9606.ENSP00000388107	995
ENSG00000185088	RPS27L	9606.ENSP00000331019	ENSG00000231500	RPS18	9606.ENSP00000393241	986
ENSG00000185088	RPS27L	9606.ENSP00000331019	ENSG00000241343	RPL36A	9606.ENSP00000404375	987
ENSG00000185088	RPS27L	9606.ENSP00000331019	ENSG00000138326	RPS24	9606.ENSP00000414321	997
ENSG00000185088	RPS27L	9606.ENSP00000331019	ENSG00000197756	RPL37A	9606.ENSP00000418082	998
ENSG00000185088	RPS27L	9606.ENSP00000331019	ENSG00000008988	RPS20	9606.ENSP00000429374	999
ENSG00000183530	PRR14L	9606.ENSP00000331845	ENSG00000150991	UBC	9606.ENSP00000344818	795
ENSG00000181026	AEN	9606.ENSP00000331944	ENSG00000136628	EPRS	9606.ENSP00000355890	416
ENSG00000181026	AEN	9606.ENSP00000331944	ENSG00000117419	ERI3	9606.ENSP00000361331	448
ENSG00000181026	AEN	9606.ENSP00000331944	ENSG00000104093	DMXL2	9606.ENSP00000441858	412
ENSG00000184110	EIF3C	9606.ENSP00000332604	ENSG00000089157	RPLP0	9606.ENSP00000339027	917
ENSG00000184110	EIF3C	9606.ENSP00000332604	ENSG00000150991	UBC	9606.ENSP00000344818	984
ENSG00000184110	EIF3C	9606.ENSP00000332604	ENSG00000188846	RPL14	9606.ENSP00000345156	914
ENSG00000184110	EIF3C	9606.ENSP00000332604	ENSG00000171858	RPS21	9606.ENSP00000345957	910
ENSG00000184110	EIF3C	9606.ENSP00000332604	ENSG00000163682	RPL9	9606.ENSP00000346022	913
ENSG00000184110	EIF3C	9606.ENSP00000332604	ENSG00000145425	RPS3A	9606.ENSP00000346050	963
ENSG00000184110	EIF3C	9606.ENSP00000332604	ENSG00000168028	RPSA	9606.ENSP00000346067	947
ENSG00000184110	EIF3C	9606.ENSP00000332604	ENSG00000197958	RPL12	9606.ENSP00000354739	921
ENSG00000184110	EIF3C	9606.ENSP00000332604	ENSG00000198918	RPL39	9606.ENSP00000355315	930
ENSG00000184110	EIF3C	9606.ENSP00000332604	ENSG00000136628	EPRS	9606.ENSP00000355890	549
ENSG00000184110	EIF3C	9606.ENSP00000332604	ENSG00000177954	RPS27	9606.ENSP00000357555	909
ENSG00000184110	EIF3C	9606.ENSP00000332604	ENSG00000198034	RPS4X	9606.ENSP00000362744	964
ENSG00000184110	EIF3C	9606.ENSP00000332604	ENSG00000242372	EIF6	9606.ENSP00000363559	766
ENSG00000184110	EIF3C	9606.ENSP00000332604	ENSG00000114391	RPL24	9606.ENSP00000377640	917
ENSG00000184110	EIF3C	9606.ENSP00000332604	ENSG00000125691	RPL23	9606.ENSP00000377865	909
ENSG00000184110	EIF3C	9606.ENSP00000332604	ENSG00000109475	RPL34	9606.ENSP00000378160	910
ENSG00000184110	EIF3C	9606.ENSP00000332604	ENSG00000071082	RPL31	9606.ENSP00000386717	910
ENSG00000184110	EIF3C	9606.ENSP00000332604	ENSG00000221983	UBA52	9606.ENSP00000388107	927
ENSG00000184110	EIF3C	9606.ENSP00000332604	ENSG00000138326	RPS24	9606.ENSP00000414321	960
ENSG00000184110	EIF3C	9606.ENSP00000332604	ENSG00000197756	RPL37A	9606.ENSP00000418082	908
ENSG00000184110	EIF3C	9606.ENSP00000332604	ENSG00000008988	RPS20	9606.ENSP00000429374	918
ENSG00000184076	UQCR10	9606.ENSP00000332887	ENSG00000189043	NDUFA4	9606.ENSP00000339720	984
ENSG00000184076	UQCR10	9606.ENSP00000332887	ENSG00000150991	UBC	9606.ENSP00000344818	483
ENSG00000184076	UQCR10	9606.ENSP00000332887	ENSG00000105379	ETFB	9606.ENSP00000346173	906
ENSG00000184076	UQCR10	9606.ENSP00000332887	ENSG00000168653	NDUFS5	9606.ENSP00000362058	912
ENSG00000184076	UQCR10	9606.ENSP00000332887	ENSG00000119421	NDUFA8	9606.ENSP00000362873	929
ENSG00000185043	CIB1	9606.ENSP00000333873	ENSG00000150991	UBC	9606.ENSP00000344818	743
ENSG00000187051	RPS19BP1	9606.ENSP00000333948	ENSG00000150991	UBC	9606.ENSP00000344818	483
ENSG00000187051	RPS19BP1	9606.ENSP00000333948	ENSG00000145425	RPS3A	9606.ENSP00000346050	607
ENSG00000153914	SREK1	9606.ENSP00000334538	ENSG00000161547	SRSF2	9606.ENSP00000353089	989
ENSG00000132507	EIF5A	9606.ENSP00000336702	ENSG00000089157	RPLP0	9606.ENSP00000339027	756
ENSG00000132507	EIF5A	9606.ENSP00000336702	ENSG00000147403	RPL10	9606.ENSP00000341730	658
ENSG00000132507	EIF5A	9606.ENSP00000336702	ENSG00000150991	UBC	9606.ENSP00000344818	986
ENSG00000132507	EIF5A	9606.ENSP00000336702	ENSG00000188846	RPL14	9606.ENSP00000345156	716
ENSG00000132507	EIF5A	9606.ENSP00000336702	ENSG00000163682	RPL9	9606.ENSP00000346022	785
ENSG00000132507	EIF5A	9606.ENSP00000336702	ENSG00000145425	RPS3A	9606.ENSP00000346050	766
ENSG00000132507	EIF5A	9606.ENSP00000336702	ENSG00000168028	RPSA	9606.ENSP00000346067	683
ENSG00000132507	EIF5A	9606.ENSP00000336702	ENSG00000197958	RPL12	9606.ENSP00000354739	536
ENSG00000132507	EIF5A	9606.ENSP00000336702	ENSG00000198918	RPL39	9606.ENSP00000355315	712
ENSG00000132507	EIF5A	9606.ENSP00000336702	ENSG00000177954	RPS27	9606.ENSP00000357555	669
ENSG00000132507	EIF5A	9606.ENSP00000336702	ENSG00000116898	MRPS15	9606.ENSP00000362208	628
ENSG00000132507	EIF5A	9606.ENSP00000336702	ENSG00000198034	RPS4X	9606.ENSP00000362744	576
ENSG00000132507	EIF5A	9606.ENSP00000336702	ENSG00000169100	SLC25A6	9606.ENSP00000370808	462
ENSG00000132507	EIF5A	9606.ENSP00000336702	ENSG00000114391	RPL24	9606.ENSP00000377640	492
ENSG00000132507	EIF5A	9606.ENSP00000336702	ENSG00000071082	RPL31	9606.ENSP00000386717	745
ENSG00000132507	EIF5A	9606.ENSP00000336702	ENSG00000221983	UBA52	9606.ENSP00000388107	665
ENSG00000132507	EIF5A	9606.ENSP00000336702	ENSG00000231500	RPS18	9606.ENSP00000393241	756
ENSG00000132507	EIF5A	9606.ENSP00000336702	ENSG00000241343	RPL36A	9606.ENSP00000404375	752
ENSG00000132507	EIF5A	9606.ENSP00000336702	ENSG00000138326	RPS24	9606.ENSP00000414321	706
ENSG00000132507	EIF5A	9606.ENSP00000336702	ENSG00000197756	RPL37A	9606.ENSP00000418082	485
ENSG00000132507	EIF5A	9606.ENSP00000336702	ENSG00000008988	RPS20	9606.ENSP00000429374	769
ENSG00000039319	ZFYVE16	9606.ENSP00000337159	ENSG00000150991	UBC	9606.ENSP00000344818	945
ENSG00000113971	NPHP3	9606.ENSP00000338766	ENSG00000131437	KIF3A	9606.ENSP00000368020	417
ENSG00000113971	NPHP3	9606.ENSP00000338766	ENSG00000198707	CEP290	9606.ENSP00000448012	625
ENSG00000089157	RPLP0	9606.ENSP00000339027	ENSG00000147403	RPL10	9606.ENSP00000341730	994
ENSG00000089157	RPLP0	9606.ENSP00000339027	ENSG00000150991	UBC	9606.ENSP00000344818	998
ENSG00000089157	RPLP0	9606.ENSP00000339027	ENSG00000188846	RPL14	9606.ENSP00000345156	999
ENSG00000089157	RPLP0	9606.ENSP00000339027	ENSG00000171858	RPS21	9606.ENSP00000345957	995
ENSG00000089157	RPLP0	9606.ENSP00000339027	ENSG00000163682	RPL9	9606.ENSP00000346022	999
ENSG00000089157	RPLP0	9606.ENSP00000339027	ENSG00000145425	RPS3A	9606.ENSP00000346050	999
ENSG00000089157	RPLP0	9606.ENSP00000339027	ENSG00000168028	RPSA	9606.ENSP00000346067	999
ENSG00000089157	RPLP0	9606.ENSP00000339027	ENSG00000197958	RPL12	9606.ENSP00000354739	999
ENSG00000089157	RPLP0	9606.ENSP00000339027	ENSG00000198918	RPL39	9606.ENSP00000355315	999
ENSG00000089157	RPLP0	9606.ENSP00000339027	ENSG00000177954	RPS27	9606.ENSP00000357555	976
ENSG00000089157	RPLP0	9606.ENSP00000339027	ENSG00000116898	MRPS15	9606.ENSP00000362208	911
ENSG00000089157	RPLP0	9606.ENSP00000339027	ENSG00000198034	RPS4X	9606.ENSP00000362744	999
ENSG00000089157	RPLP0	9606.ENSP00000339027	ENSG00000242372	EIF6	9606.ENSP00000363559	660
ENSG00000089157	RPLP0	9606.ENSP00000339027	ENSG00000169100	SLC25A6	9606.ENSP00000370808	639
ENSG00000089157	RPLP0	9606.ENSP00000339027	ENSG00000114391	RPL24	9606.ENSP00000377640	999
ENSG00000089157	RPLP0	9606.ENSP00000339027	ENSG00000125691	RPL23	9606.ENSP00000377865	999
ENSG00000089157	RPLP0	9606.ENSP00000339027	ENSG00000071082	RPL31	9606.ENSP00000386717	999
ENSG00000089157	RPLP0	9606.ENSP00000339027	ENSG00000138326	RPS24	9606.ENSP00000414321	994
ENSG00000089157	RPLP0	9606.ENSP00000339027	ENSG00000197756	RPL37A	9606.ENSP00000418082	999
ENSG00000089157	RPLP0	9606.ENSP00000339027	ENSG00000008988	RPS20	9606.ENSP00000429374	999
ENSG00000189043	NDUFA4	9606.ENSP00000339720	ENSG00000119421	NDUFA8	9606.ENSP00000362873	939
ENSG00000170242	USP47	9606.ENSP00000339957	ENSG00000150991	UBC	9606.ENSP00000344818	870
ENSG00000162664	ZNF326	9606.ENSP00000340796	ENSG00000150991	UBC	9606.ENSP00000344818	725
ENSG00000154305	MIA3	9606.ENSP00000340900	ENSG00000150991	UBC	9606.ENSP00000344818	620
ENSG00000139410	SDSL	9606.ENSP00000341117	ENSG00000136628	EPRS	9606.ENSP00000355890	454
ENSG00000147403	RPL10	9606.ENSP00000341730	ENSG00000150991	UBC	9606.ENSP00000344818	671
ENSG00000147403	RPL10	9606.ENSP00000341730	ENSG00000188846	RPL14	9606.ENSP00000345156	981
ENSG00000147403	RPL10	9606.ENSP00000341730	ENSG00000145425	RPS3A	9606.ENSP00000346050	985
ENSG00000147403	RPL10	9606.ENSP00000341730	ENSG00000168028	RPSA	9606.ENSP00000346067	983
ENSG00000147403	RPL10	9606.ENSP00000341730	ENSG00000197958	RPL12	9606.ENSP00000354739	982
ENSG00000147403	RPL10	9606.ENSP00000341730	ENSG00000198918	RPL39	9606.ENSP00000355315	988
ENSG00000147403	RPL10	9606.ENSP00000341730	ENSG00000177954	RPS27	9606.ENSP00000357555	985
ENSG00000147403	RPL10	9606.ENSP00000341730	ENSG00000116898	MRPS15	9606.ENSP00000362208	839
ENSG00000147403	RPL10	9606.ENSP00000341730	ENSG00000198034	RPS4X	9606.ENSP00000362744	989
ENSG00000147403	RPL10	9606.ENSP00000341730	ENSG00000125691	RPL23	9606.ENSP00000377865	997
ENSG00000147403	RPL10	9606.ENSP00000341730	ENSG00000109475	RPL34	9606.ENSP00000378160	978
ENSG00000147403	RPL10	9606.ENSP00000341730	ENSG00000071082	RPL31	9606.ENSP00000386717	973
ENSG00000147403	RPL10	9606.ENSP00000341730	ENSG00000221983	UBA52	9606.ENSP00000388107	970
ENSG00000147403	RPL10	9606.ENSP00000341730	ENSG00000231500	RPS18	9606.ENSP00000393241	985
ENSG00000147403	RPL10	9606.ENSP00000341730	ENSG00000241343	RPL36A	9606.ENSP00000404375	994
ENSG00000147403	RPL10	9606.ENSP00000341730	ENSG00000138326	RPS24	9606.ENSP00000414321	742
ENSG00000147403	RPL10	9606.ENSP00000341730	ENSG00000197756	RPL37A	9606.ENSP00000418082	987
ENSG00000147403	RPL10	9606.ENSP00000341730	ENSG00000008988	RPS20	9606.ENSP00000429374	978
ENSG00000173230	GOLGB1	9606.ENSP00000341848	ENSG00000150991	UBC	9606.ENSP00000344818	803
ENSG00000125743	SNRPD2	9606.ENSP00000342374	ENSG00000150991	UBC	9606.ENSP00000344818	895
ENSG00000125743	SNRPD2	9606.ENSP00000342374	ENSG00000161547	SRSF2	9606.ENSP00000353089	908
ENSG00000125743	SNRPD2	9606.ENSP00000342374	ENSG00000182004	SNRPE	9606.ENSP00000400591	999
ENSG00000181852	RNF41	9606.ENSP00000342755	ENSG00000150991	UBC	9606.ENSP00000344818	977
ENSG00000181852	RNF41	9606.ENSP00000342755	ENSG00000221983	UBA52	9606.ENSP00000388107	900
ENSG00000125775	SDCBP2	9606.ENSP00000342935	ENSG00000121766	ZCCHC17	9606.ENSP00000343557	915
ENSG00000121766	ZCCHC17	9606.ENSP00000343557	ENSG00000100697	DICER1	9606.ENSP00000343745	418
ENSG00000121766	ZCCHC17	9606.ENSP00000343557	ENSG00000116898	MRPS15	9606.ENSP00000362208	660
ENSG00000100697	DICER1	9606.ENSP00000343745	ENSG00000150991	UBC	9606.ENSP00000344818	697
ENSG00000100697	DICER1	9606.ENSP00000343745	ENSG00000163682	RPL9	9606.ENSP00000346022	470
ENSG00000100697	DICER1	9606.ENSP00000343745	ENSG00000197958	RPL12	9606.ENSP00000354739	513
ENSG00000100697	DICER1	9606.ENSP00000343745	ENSG00000162601	MYSM1	9606.ENSP00000418734	489
ENSG00000150991	UBC	9606.ENSP00000344818	ENSG00000189171	S100A13	9606.ENSP00000344822	796
ENSG00000150991	UBC	9606.ENSP00000344818	ENSG00000159176	CSRP1	9606.ENSP00000345079	630
ENSG00000150991	UBC	9606.ENSP00000344818	ENSG00000188846	RPL14	9606.ENSP00000345156	987
ENSG00000150991	UBC	9606.ENSP00000344818	ENSG00000171858	RPS21	9606.ENSP00000345957	969
ENSG00000150991	UBC	9606.ENSP00000344818	ENSG00000163682	RPL9	9606.ENSP00000346022	993
ENSG00000150991	UBC	9606.ENSP00000344818	ENSG00000182718	ANXA2	9606.ENSP00000346032	968
ENSG00000150991	UBC	9606.ENSP00000344818	ENSG00000145425	RPS3A	9606.ENSP00000346050	995
ENSG00000150991	UBC	9606.ENSP00000344818	ENSG00000168028	RPSA	9606.ENSP00000346067	994
ENSG00000150991	UBC	9606.ENSP00000344818	ENSG00000197121	PGAP1	9606.ENSP00000346809	522
ENSG00000150991	UBC	9606.ENSP00000344818	ENSG00000197321	SVIL	9606.ENSP00000348128	494
ENSG00000150991	UBC	9606.ENSP00000344818	ENSG00000165283	STOML2	9606.ENSP00000348886	862
ENSG00000150991	UBC	9606.ENSP00000344818	ENSG00000164327	RICTOR	9606.ENSP00000349959	946
ENSG00000150991	UBC	9606.ENSP00000344818	ENSG00000125991	ERGIC3	9606.ENSP00000349970	973
ENSG00000150991	UBC	9606.ENSP00000344818	ENSG00000197019	SERTAD1	9606.ENSP00000350633	576
ENSG00000150991	UBC	9606.ENSP00000344818	ENSG00000196683	TOMM7	9606.ENSP00000351214	949
ENSG00000150991	UBC	9606.ENSP00000344818	ENSG00000197153	HIST1H3J	9606.ENSP00000352252	815
ENSG00000150991	UBC	9606.ENSP00000344818	ENSG00000161547	SRSF2	9606.ENSP00000353089	849
ENSG00000150991	UBC	9606.ENSP00000344818	ENSG00000197969	VPS13A	9606.ENSP00000353422	944
ENSG00000150991	UBC	9606.ENSP00000344818	ENSG00000197714	ZNF460	9606.ENSP00000353491	571
ENSG00000150991	UBC	9606.ENSP00000344818	ENSG00000010438	PRSS3	9606.ENSP00000354280	495
ENSG00000150991	UBC	9606.ENSP00000344818	ENSG00000197345	MRPL21	9606.ENSP00000354580	721
ENSG00000150991	UBC	9606.ENSP00000344818	ENSG00000197958	RPL12	9606.ENSP00000354739	990
ENSG00000150991	UBC	9606.ENSP00000344818	ENSG00000198918	RPL39	9606.ENSP00000355315	787
ENSG00000150991	UBC	9606.ENSP00000344818	ENSG00000153207	AHCTF1	9606.ENSP00000355465	849
ENSG00000150991	UBC	9606.ENSP00000344818	ENSG00000136628	EPRS	9606.ENSP00000355890	997
ENSG00000150991	UBC	9606.ENSP00000344818	ENSG00000198625	MDM4	9606.ENSP00000356150	999
ENSG00000150991	UBC	9606.ENSP00000344818	ENSG00000066279	ASPM	9606.ENSP00000356379	921
ENSG00000150991	UBC	9606.ENSP00000344818	ENSG00000135837	CEP350	9606.ENSP00000356579	795
ENSG00000150991	UBC	9606.ENSP00000344818	ENSG00000173171	MTX1	9606.ENSP00000357360	925
ENSG00000150991	UBC	9606.ENSP00000344818	ENSG00000177954	RPS27	9606.ENSP00000357555	989
ENSG00000150991	UBC	9606.ENSP00000344818	ENSG00000148834	GSTO1	9606.ENSP00000358727	896
ENSG00000150991	UBC	9606.ENSP00000344818	ENSG00000162775	RBM15	9606.ENSP00000358799	483
ENSG00000150991	UBC	9606.ENSP00000344818	ENSG00000125534	PPDPF	9606.ENSP00000359198	626
ENSG00000150991	UBC	9606.ENSP00000344818	ENSG00000142856	ITGB3BP	9606.ENSP00000360133	926
ENSG00000150991	UBC	9606.ENSP00000344818	ENSG00000117419	ERI3	9606.ENSP00000361331	721
ENSG00000150991	UBC	9606.ENSP00000344818	ENSG00000119333	WDR34	9606.ENSP00000361800	795
ENSG00000150991	UBC	9606.ENSP00000344818	ENSG00000168653	NDUFS5	9606.ENSP00000362058	802
ENSG00000150991	UBC	9606.ENSP00000344818	ENSG00000116898	MRPS15	9606.ENSP00000362208	762
ENSG00000150991	UBC	9606.ENSP00000344818	ENSG00000085224	ATRX	9606.ENSP00000362441	667
ENSG00000150991	UBC	9606.ENSP00000344818	ENSG00000136933	RABEPK	9606.ENSP00000362639	417
ENSG00000150991	UBC	9606.ENSP00000344818	ENSG00000198034	RPS4X	9606.ENSP00000362744	995
ENSG00000150991	UBC	9606.ENSP00000344818	ENSG00000119421	NDUFA8	9606.ENSP00000362873	943
ENSG00000150991	UBC	9606.ENSP00000344818	ENSG00000242372	EIF6	9606.ENSP00000363559	752
ENSG00000150991	UBC	9606.ENSP00000344818	ENSG00000136810	TXN	9606.ENSP00000363641	926
ENSG00000150991	UBC	9606.ENSP00000344818	ENSG00000174851	YIF1A	9606.ENSP00000366098	828
ENSG00000150991	UBC	9606.ENSP00000344818	ENSG00000116649	SRM	9606.ENSP00000366156	944
ENSG00000150991	UBC	9606.ENSP00000344818	ENSG00000097021	ACOT7	9606.ENSP00000367086	922
ENSG00000150991	UBC	9606.ENSP00000344818	ENSG00000131437	KIF3A	9606.ENSP00000368020	555
ENSG00000150991	UBC	9606.ENSP00000344818	ENSG00000197785	ATAD3A	9606.ENSP00000368030	802
ENSG00000150991	UBC	9606.ENSP00000344818	ENSG00000169100	SLC25A6	9606.ENSP00000370808	985
ENSG00000150991	UBC	9606.ENSP00000344818	ENSG00000143669	LYST	9606.ENSP00000374443	541
ENSG00000150991	UBC	9606.ENSP00000344818	ENSG00000105676	ARMC6	9606.ENSP00000376148	970
ENSG00000150991	UBC	9606.ENSP00000344818	ENSG00000163541	SUCLG1	9606.ENSP00000377446	555
ENSG00000150991	UBC	9606.ENSP00000344818	ENSG00000114391	RPL24	9606.ENSP00000377640	997
ENSG00000150991	UBC	9606.ENSP00000344818	ENSG00000165219	GAPVD1	9606.ENSP00000377665	722
ENSG00000150991	UBC	9606.ENSP00000344818	ENSG00000125691	RPL23	9606.ENSP00000377865	995
ENSG00000150991	UBC	9606.ENSP00000344818	ENSG00000109475	RPL34	9606.ENSP00000378160	960
ENSG00000150991	UBC	9606.ENSP00000344818	ENSG00000152409	JMY	9606.ENSP00000379441	688
ENSG00000150991	UBC	9606.ENSP00000344818	ENSG00000095015	MAP3K1	9606.ENSP00000382423	954
ENSG00000150991	UBC	9606.ENSP00000344818	ENSG00000071082	RPL31	9606.ENSP00000386717	939
ENSG00000150991	UBC	9606.ENSP00000344818	ENSG00000205189	ZBTB10	9606.ENSP00000387462	571
ENSG00000150991	UBC	9606.ENSP00000344818	ENSG00000221983	UBA52	9606.ENSP00000388107	999
ENSG00000150991	UBC	9606.ENSP00000344818	ENSG00000231500	RPS18	9606.ENSP00000393241	405
ENSG00000150991	UBC	9606.ENSP00000344818	ENSG00000104522	TSTA3	9606.ENSP00000398803	927
ENSG00000150991	UBC	9606.ENSP00000344818	ENSG00000182004	SNRPE	9606.ENSP00000400591	979
ENSG00000150991	UBC	9606.ENSP00000344818	ENSG00000241343	RPL36A	9606.ENSP00000404375	495
ENSG00000150991	UBC	9606.ENSP00000344818	ENSG00000163931	TKT	9606.ENSP00000405455	997
ENSG00000150991	UBC	9606.ENSP00000344818	ENSG00000138326	RPS24	9606.ENSP00000414321	979
ENSG00000150991	UBC	9606.ENSP00000344818	ENSG00000197756	RPL37A	9606.ENSP00000418082	950
ENSG00000150991	UBC	9606.ENSP00000344818	ENSG00000162601	MYSM1	9606.ENSP00000418734	992
ENSG00000150991	UBC	9606.ENSP00000344818	ENSG00000177034	MTX3	9606.ENSP00000423600	642
ENSG00000150991	UBC	9606.ENSP00000344818	ENSG00000078668	VDAC3	9606.ENSP00000428845	978
ENSG00000150991	UBC	9606.ENSP00000344818	ENSG00000008988	RPS20	9606.ENSP00000429374	998
ENSG00000150991	UBC	9606.ENSP00000344818	ENSG00000156471	PTDSS1	9606.ENSP00000430548	889
ENSG00000150991	UBC	9606.ENSP00000344818	ENSG00000175768	TOMM5	9606.ENSP00000438204	795
ENSG00000150991	UBC	9606.ENSP00000344818	ENSG00000150779	TIMM8B	9606.ENSP00000438455	970
ENSG00000150991	UBC	9606.ENSP00000344818	ENSG00000155368	DBI	9606.ENSP00000440698	870
ENSG00000150991	UBC	9606.ENSP00000344818	ENSG00000104093	DMXL2	9606.ENSP00000441858	507
ENSG00000150991	UBC	9606.ENSP00000344818	ENSG00000198707	CEP290	9606.ENSP00000448012	829
ENSG00000150991	UBC	9606.ENSP00000344818	ENSG00000166710	B2M	9606.ENSP00000452780	790
ENSG00000150991	UBC	9606.ENSP00000344818	ENSG00000183207	RUVBL2	9606.ENSP00000473172	987
ENSG00000188846	RPL14	9606.ENSP00000345156	ENSG00000171858	RPS21	9606.ENSP00000345957	999
ENSG00000188846	RPL14	9606.ENSP00000345156	ENSG00000163682	RPL9	9606.ENSP00000346022	999
ENSG00000188846	RPL14	9606.ENSP00000345156	ENSG00000145425	RPS3A	9606.ENSP00000346050	999
ENSG00000188846	RPL14	9606.ENSP00000345156	ENSG00000168028	RPSA	9606.ENSP00000346067	999
ENSG00000188846	RPL14	9606.ENSP00000345156	ENSG00000010438	PRSS3	9606.ENSP00000354280	689
ENSG00000188846	RPL14	9606.ENSP00000345156	ENSG00000197958	RPL12	9606.ENSP00000354739	999
ENSG00000188846	RPL14	9606.ENSP00000345156	ENSG00000198918	RPL39	9606.ENSP00000355315	999
ENSG00000188846	RPL14	9606.ENSP00000345156	ENSG00000117691	NENF	9606.ENSP00000355955	585
ENSG00000188846	RPL14	9606.ENSP00000345156	ENSG00000177954	RPS27	9606.ENSP00000357555	997
ENSG00000188846	RPL14	9606.ENSP00000345156	ENSG00000116898	MRPS15	9606.ENSP00000362208	523
ENSG00000188846	RPL14	9606.ENSP00000345156	ENSG00000198034	RPS4X	9606.ENSP00000362744	999
ENSG00000188846	RPL14	9606.ENSP00000345156	ENSG00000242372	EIF6	9606.ENSP00000363559	886
ENSG00000188846	RPL14	9606.ENSP00000345156	ENSG00000114391	RPL24	9606.ENSP00000377640	999
ENSG00000188846	RPL14	9606.ENSP00000345156	ENSG00000125691	RPL23	9606.ENSP00000377865	999
ENSG00000188846	RPL14	9606.ENSP00000345156	ENSG00000109475	RPL34	9606.ENSP00000378160	999
ENSG00000188846	RPL14	9606.ENSP00000345156	ENSG00000071082	RPL31	9606.ENSP00000386717	999
ENSG00000188846	RPL14	9606.ENSP00000345156	ENSG00000221983	UBA52	9606.ENSP00000388107	998
ENSG00000188846	RPL14	9606.ENSP00000345156	ENSG00000231500	RPS18	9606.ENSP00000393241	968
ENSG00000188846	RPL14	9606.ENSP00000345156	ENSG00000241343	RPL36A	9606.ENSP00000404375	999
ENSG00000188846	RPL14	9606.ENSP00000345156	ENSG00000138326	RPS24	9606.ENSP00000414321	998
ENSG00000188846	RPL14	9606.ENSP00000345156	ENSG00000197756	RPL37A	9606.ENSP00000418082	999
ENSG00000188846	RPL14	9606.ENSP00000345156	ENSG00000008988	RPS20	9606.ENSP00000429374	999
ENSG00000171858	RPS21	9606.ENSP00000345957	ENSG00000163682	RPL9	9606.ENSP00000346022	999
ENSG00000171858	RPS21	9606.ENSP00000345957	ENSG00000145425	RPS3A	9606.ENSP00000346050	999
ENSG00000171858	RPS21	9606.ENSP00000345957	ENSG00000168028	RPSA	9606.ENSP00000346067	999
ENSG00000171858	RPS21	9606.ENSP00000345957	ENSG00000197958	RPL12	9606.ENSP00000354739	998
ENSG00000171858	RPS21	9606.ENSP00000345957	ENSG00000198918	RPL39	9606.ENSP00000355315	997
ENSG00000171858	RPS21	9606.ENSP00000345957	ENSG00000177954	RPS27	9606.ENSP00000357555	999
ENSG00000171858	RPS21	9606.ENSP00000345957	ENSG00000116898	MRPS15	9606.ENSP00000362208	885
ENSG00000171858	RPS21	9606.ENSP00000345957	ENSG00000198034	RPS4X	9606.ENSP00000362744	999
ENSG00000171858	RPS21	9606.ENSP00000345957	ENSG00000114391	RPL24	9606.ENSP00000377640	999
ENSG00000171858	RPS21	9606.ENSP00000345957	ENSG00000125691	RPL23	9606.ENSP00000377865	999
ENSG00000171858	RPS21	9606.ENSP00000345957	ENSG00000109475	RPL34	9606.ENSP00000378160	997
ENSG00000171858	RPS21	9606.ENSP00000345957	ENSG00000071082	RPL31	9606.ENSP00000386717	999
ENSG00000171858	RPS21	9606.ENSP00000345957	ENSG00000221983	UBA52	9606.ENSP00000388107	999
ENSG00000171858	RPS21	9606.ENSP00000345957	ENSG00000231500	RPS18	9606.ENSP00000393241	991
ENSG00000171858	RPS21	9606.ENSP00000345957	ENSG00000241343	RPL36A	9606.ENSP00000404375	978
ENSG00000171858	RPS21	9606.ENSP00000345957	ENSG00000138326	RPS24	9606.ENSP00000414321	999
ENSG00000171858	RPS21	9606.ENSP00000345957	ENSG00000197756	RPL37A	9606.ENSP00000418082	999
ENSG00000171858	RPS21	9606.ENSP00000345957	ENSG00000008988	RPS20	9606.ENSP00000429374	999
ENSG00000163682	RPL9	9606.ENSP00000346022	ENSG00000145425	RPS3A	9606.ENSP00000346050	999
ENSG00000163682	RPL9	9606.ENSP00000346022	ENSG00000168028	RPSA	9606.ENSP00000346067	999
ENSG00000163682	RPL9	9606.ENSP00000346022	ENSG00000197958	RPL12	9606.ENSP00000354739	999
ENSG00000163682	RPL9	9606.ENSP00000346022	ENSG00000198918	RPL39	9606.ENSP00000355315	999
ENSG00000163682	RPL9	9606.ENSP00000346022	ENSG00000177954	RPS27	9606.ENSP00000357555	996
ENSG00000163682	RPL9	9606.ENSP00000346022	ENSG00000116898	MRPS15	9606.ENSP00000362208	877
ENSG00000163682	RPL9	9606.ENSP00000346022	ENSG00000198034	RPS4X	9606.ENSP00000362744	999
ENSG00000163682	RPL9	9606.ENSP00000346022	ENSG00000242372	EIF6	9606.ENSP00000363559	925
ENSG00000163682	RPL9	9606.ENSP00000346022	ENSG00000114391	RPL24	9606.ENSP00000377640	999
ENSG00000163682	RPL9	9606.ENSP00000346022	ENSG00000125691	RPL23	9606.ENSP00000377865	999
ENSG00000163682	RPL9	9606.ENSP00000346022	ENSG00000109475	RPL34	9606.ENSP00000378160	999
ENSG00000163682	RPL9	9606.ENSP00000346022	ENSG00000071082	RPL31	9606.ENSP00000386717	999
ENSG00000163682	RPL9	9606.ENSP00000346022	ENSG00000221983	UBA52	9606.ENSP00000388107	999
ENSG00000163682	RPL9	9606.ENSP00000346022	ENSG00000231500	RPS18	9606.ENSP00000393241	994
ENSG00000163682	RPL9	9606.ENSP00000346022	ENSG00000241343	RPL36A	9606.ENSP00000404375	999
ENSG00000163682	RPL9	9606.ENSP00000346022	ENSG00000138326	RPS24	9606.ENSP00000414321	999
ENSG00000163682	RPL9	9606.ENSP00000346022	ENSG00000197756	RPL37A	9606.ENSP00000418082	999
ENSG00000163682	RPL9	9606.ENSP00000346022	ENSG00000008988	RPS20	9606.ENSP00000429374	999
ENSG00000145425	RPS3A	9606.ENSP00000346050	ENSG00000168028	RPSA	9606.ENSP00000346067	999
ENSG00000145425	RPS3A	9606.ENSP00000346050	ENSG00000197958	RPL12	9606.ENSP00000354739	999
ENSG00000145425	RPS3A	9606.ENSP00000346050	ENSG00000198918	RPL39	9606.ENSP00000355315	997
ENSG00000145425	RPS3A	9606.ENSP00000346050	ENSG00000117691	NENF	9606.ENSP00000355955	584
ENSG00000145425	RPS3A	9606.ENSP00000346050	ENSG00000177954	RPS27	9606.ENSP00000357555	999
ENSG00000145425	RPS3A	9606.ENSP00000346050	ENSG00000116898	MRPS15	9606.ENSP00000362208	943
ENSG00000145425	RPS3A	9606.ENSP00000346050	ENSG00000198034	RPS4X	9606.ENSP00000362744	999
ENSG00000145425	RPS3A	9606.ENSP00000346050	ENSG00000114391	RPL24	9606.ENSP00000377640	999
ENSG00000145425	RPS3A	9606.ENSP00000346050	ENSG00000125691	RPL23	9606.ENSP00000377865	999
ENSG00000145425	RPS3A	9606.ENSP00000346050	ENSG00000109475	RPL34	9606.ENSP00000378160	989
ENSG00000145425	RPS3A	9606.ENSP00000346050	ENSG00000071082	RPL31	9606.ENSP00000386717	999
ENSG00000145425	RPS3A	9606.ENSP00000346050	ENSG00000221983	UBA52	9606.ENSP00000388107	999
ENSG00000145425	RPS3A	9606.ENSP00000346050	ENSG00000231500	RPS18	9606.ENSP00000393241	991
ENSG00000145425	RPS3A	9606.ENSP00000346050	ENSG00000241343	RPL36A	9606.ENSP00000404375	988
ENSG00000145425	RPS3A	9606.ENSP00000346050	ENSG00000138326	RPS24	9606.ENSP00000414321	999
ENSG00000145425	RPS3A	9606.ENSP00000346050	ENSG00000197756	RPL37A	9606.ENSP00000418082	999
ENSG00000145425	RPS3A	9606.ENSP00000346050	ENSG00000008988	RPS20	9606.ENSP00000429374	999
ENSG00000168028	RPSA	9606.ENSP00000346067	ENSG00000197958	RPL12	9606.ENSP00000354739	996
ENSG00000168028	RPSA	9606.ENSP00000346067	ENSG00000198918	RPL39	9606.ENSP00000355315	989
ENSG00000168028	RPSA	9606.ENSP00000346067	ENSG00000136628	EPRS	9606.ENSP00000355890	782
ENSG00000168028	RPSA	9606.ENSP00000346067	ENSG00000117691	NENF	9606.ENSP00000355955	596
ENSG00000168028	RPSA	9606.ENSP00000346067	ENSG00000177954	RPS27	9606.ENSP00000357555	999
ENSG00000168028	RPSA	9606.ENSP00000346067	ENSG00000116898	MRPS15	9606.ENSP00000362208	932
ENSG00000168028	RPSA	9606.ENSP00000346067	ENSG00000198034	RPS4X	9606.ENSP00000362744	999
ENSG00000168028	RPSA	9606.ENSP00000346067	ENSG00000114391	RPL24	9606.ENSP00000377640	999
ENSG00000168028	RPSA	9606.ENSP00000346067	ENSG00000125691	RPL23	9606.ENSP00000377865	999
ENSG00000168028	RPSA	9606.ENSP00000346067	ENSG00000109475	RPL34	9606.ENSP00000378160	994
ENSG00000168028	RPSA	9606.ENSP00000346067	ENSG00000071082	RPL31	9606.ENSP00000386717	999
ENSG00000168028	RPSA	9606.ENSP00000346067	ENSG00000221983	UBA52	9606.ENSP00000388107	995
ENSG00000168028	RPSA	9606.ENSP00000346067	ENSG00000231500	RPS18	9606.ENSP00000393241	992
ENSG00000168028	RPSA	9606.ENSP00000346067	ENSG00000241343	RPL36A	9606.ENSP00000404375	976
ENSG00000168028	RPSA	9606.ENSP00000346067	ENSG00000138326	RPS24	9606.ENSP00000414321	999
ENSG00000168028	RPSA	9606.ENSP00000346067	ENSG00000197756	RPL37A	9606.ENSP00000418082	997
ENSG00000168028	RPSA	9606.ENSP00000346067	ENSG00000008988	RPS20	9606.ENSP00000429374	999
ENSG00000105379	ETFB	9606.ENSP00000346173	ENSG00000163541	SUCLG1	9606.ENSP00000377446	481
ENSG00000105379	ETFB	9606.ENSP00000346173	ENSG00000078668	VDAC3	9606.ENSP00000428845	490
ENSG00000172590	MRPL52	9606.ENSP00000347277	ENSG00000116898	MRPS15	9606.ENSP00000362208	548
ENSG00000197321	SVIL	9606.ENSP00000348128	ENSG00000142856	ITGB3BP	9606.ENSP00000360133	430
ENSG00000197321	SVIL	9606.ENSP00000348128	ENSG00000085224	ATRX	9606.ENSP00000362441	430
ENSG00000164327	RICTOR	9606.ENSP00000349959	ENSG00000125691	RPL23	9606.ENSP00000377865	468
ENSG00000164327	RICTOR	9606.ENSP00000349959	ENSG00000095015	MAP3K1	9606.ENSP00000382423	402
ENSG00000125991	ERGIC3	9606.ENSP00000349970	ENSG00000115350	POLE4	9606.ENSP00000420176	454
ENSG00000196683	TOMM7	9606.ENSP00000351214	ENSG00000173171	MTX1	9606.ENSP00000357360	964
ENSG00000196683	TOMM7	9606.ENSP00000351214	ENSG00000169100	SLC25A6	9606.ENSP00000370808	903
ENSG00000196683	TOMM7	9606.ENSP00000351214	ENSG00000177034	MTX3	9606.ENSP00000423600	603
ENSG00000196683	TOMM7	9606.ENSP00000351214	ENSG00000175768	TOMM5	9606.ENSP00000438204	953
ENSG00000196683	TOMM7	9606.ENSP00000351214	ENSG00000150779	TIMM8B	9606.ENSP00000438455	719
ENSG00000197153	HIST1H3J	9606.ENSP00000352252	ENSG00000085224	ATRX	9606.ENSP00000362441	512
ENSG00000161547	SRSF2	9606.ENSP00000353089	ENSG00000182004	SNRPE	9606.ENSP00000400591	922
ENSG00000197958	RPL12	9606.ENSP00000354739	ENSG00000198918	RPL39	9606.ENSP00000355315	999
ENSG00000197958	RPL12	9606.ENSP00000354739	ENSG00000136628	EPRS	9606.ENSP00000355890	527
ENSG00000197958	RPL12	9606.ENSP00000354739	ENSG00000177954	RPS27	9606.ENSP00000357555	984
ENSG00000197958	RPL12	9606.ENSP00000354739	ENSG00000116898	MRPS15	9606.ENSP00000362208	812
ENSG00000197958	RPL12	9606.ENSP00000354739	ENSG00000198034	RPS4X	9606.ENSP00000362744	998
ENSG00000197958	RPL12	9606.ENSP00000354739	ENSG00000242372	EIF6	9606.ENSP00000363559	651
ENSG00000197958	RPL12	9606.ENSP00000354739	ENSG00000114391	RPL24	9606.ENSP00000377640	999
ENSG00000197958	RPL12	9606.ENSP00000354739	ENSG00000125691	RPL23	9606.ENSP00000377865	999
ENSG00000197958	RPL12	9606.ENSP00000354739	ENSG00000109475	RPL34	9606.ENSP00000378160	999
ENSG00000197958	RPL12	9606.ENSP00000354739	ENSG00000071082	RPL31	9606.ENSP00000386717	999
ENSG00000197958	RPL12	9606.ENSP00000354739	ENSG00000221983	UBA52	9606.ENSP00000388107	997
ENSG00000197958	RPL12	9606.ENSP00000354739	ENSG00000231500	RPS18	9606.ENSP00000393241	942
ENSG00000197958	RPL12	9606.ENSP00000354739	ENSG00000241343	RPL36A	9606.ENSP00000404375	999
ENSG00000197958	RPL12	9606.ENSP00000354739	ENSG00000138326	RPS24	9606.ENSP00000414321	998
ENSG00000197958	RPL12	9606.ENSP00000354739	ENSG00000197756	RPL37A	9606.ENSP00000418082	999
ENSG00000197958	RPL12	9606.ENSP00000354739	ENSG00000008988	RPS20	9606.ENSP00000429374	999
ENSG00000198736	MSRB1	9606.ENSP00000355084	ENSG00000136810	TXN	9606.ENSP00000363641	469
ENSG00000198736	MSRB1	9606.ENSP00000355084	ENSG00000182004	SNRPE	9606.ENSP00000400591	412
ENSG00000198918	RPL39	9606.ENSP00000355315	ENSG00000177954	RPS27	9606.ENSP00000357555	995
ENSG00000198918	RPL39	9606.ENSP00000355315	ENSG00000116898	MRPS15	9606.ENSP00000362208	657
ENSG00000198918	RPL39	9606.ENSP00000355315	ENSG00000198034	RPS4X	9606.ENSP00000362744	997
ENSG00000198918	RPL39	9606.ENSP00000355315	ENSG00000242372	EIF6	9606.ENSP00000363559	828
ENSG00000198918	RPL39	9606.ENSP00000355315	ENSG00000114391	RPL24	9606.ENSP00000377640	999
ENSG00000198918	RPL39	9606.ENSP00000355315	ENSG00000125691	RPL23	9606.ENSP00000377865	999
ENSG00000198918	RPL39	9606.ENSP00000355315	ENSG00000109475	RPL34	9606.ENSP00000378160	999
ENSG00000198918	RPL39	9606.ENSP00000355315	ENSG00000071082	RPL31	9606.ENSP00000386717	999
ENSG00000198918	RPL39	9606.ENSP00000355315	ENSG00000221983	UBA52	9606.ENSP00000388107	999
ENSG00000198918	RPL39	9606.ENSP00000355315	ENSG00000231500	RPS18	9606.ENSP00000393241	958
ENSG00000198918	RPL39	9606.ENSP00000355315	ENSG00000241343	RPL36A	9606.ENSP00000404375	999
ENSG00000198918	RPL39	9606.ENSP00000355315	ENSG00000138326	RPS24	9606.ENSP00000414321	986
ENSG00000198918	RPL39	9606.ENSP00000355315	ENSG00000197756	RPL37A	9606.ENSP00000418082	999
ENSG00000198918	RPL39	9606.ENSP00000355315	ENSG00000008988	RPS20	9606.ENSP00000429374	996
ENSG00000153207	AHCTF1	9606.ENSP00000355465	ENSG00000177954	RPS27	9606.ENSP00000357555	900
ENSG00000153207	AHCTF1	9606.ENSP00000355465	ENSG00000142856	ITGB3BP	9606.ENSP00000360133	900
ENSG00000136628	EPRS	9606.ENSP00000355890	ENSG00000197785	ATAD3A	9606.ENSP00000368030	449
ENSG00000136628	EPRS	9606.ENSP00000355890	ENSG00000169100	SLC25A6	9606.ENSP00000370808	551
ENSG00000136628	EPRS	9606.ENSP00000355890	ENSG00000221983	UBA52	9606.ENSP00000388107	462
ENSG00000136628	EPRS	9606.ENSP00000355890	ENSG00000008988	RPS20	9606.ENSP00000429374	546
ENSG00000198625	MDM4	9606.ENSP00000356150	ENSG00000008988	RPS20	9606.ENSP00000429374	639
ENSG00000173171	MTX1	9606.ENSP00000357360	ENSG00000175768	TOMM5	9606.ENSP00000438204	900
ENSG00000173171	MTX1	9606.ENSP00000357360	ENSG00000150779	TIMM8B	9606.ENSP00000438455	452
ENSG00000177954	RPS27	9606.ENSP00000357555	ENSG00000142856	ITGB3BP	9606.ENSP00000360133	900
ENSG00000177954	RPS27	9606.ENSP00000357555	ENSG00000116898	MRPS15	9606.ENSP00000362208	933
ENSG00000177954	RPS27	9606.ENSP00000357555	ENSG00000198034	RPS4X	9606.ENSP00000362744	999
ENSG00000177954	RPS27	9606.ENSP00000357555	ENSG00000114391	RPL24	9606.ENSP00000377640	997
ENSG00000177954	RPS27	9606.ENSP00000357555	ENSG00000125691	RPL23	9606.ENSP00000377865	997
ENSG00000177954	RPS27	9606.ENSP00000357555	ENSG00000109475	RPL34	9606.ENSP00000378160	994
ENSG00000177954	RPS27	9606.ENSP00000357555	ENSG00000071082	RPL31	9606.ENSP00000386717	998
ENSG00000177954	RPS27	9606.ENSP00000357555	ENSG00000221983	UBA52	9606.ENSP00000388107	999
ENSG00000177954	RPS27	9606.ENSP00000357555	ENSG00000231500	RPS18	9606.ENSP00000393241	988
ENSG00000177954	RPS27	9606.ENSP00000357555	ENSG00000241343	RPL36A	9606.ENSP00000404375	987
ENSG00000177954	RPS27	9606.ENSP00000357555	ENSG00000138326	RPS24	9606.ENSP00000414321	999
ENSG00000177954	RPS27	9606.ENSP00000357555	ENSG00000197756	RPL37A	9606.ENSP00000418082	998
ENSG00000177954	RPS27	9606.ENSP00000357555	ENSG00000008988	RPS20	9606.ENSP00000429374	999
ENSG00000148834	GSTO1	9606.ENSP00000358727	ENSG00000136810	TXN	9606.ENSP00000363641	452
ENSG00000089820	ARHGAP4	9606.ENSP00000359045	ENSG00000140854	KATNB1	9606.ENSP00000368982	452
ENSG00000142856	ITGB3BP	9606.ENSP00000360133	ENSG00000221983	UBA52	9606.ENSP00000388107	900
ENSG00000168653	NDUFS5	9606.ENSP00000362058	ENSG00000119421	NDUFA8	9606.ENSP00000362873	961
ENSG00000116898	MRPS15	9606.ENSP00000362208	ENSG00000198034	RPS4X	9606.ENSP00000362744	852
ENSG00000116898	MRPS15	9606.ENSP00000362208	ENSG00000114391	RPL24	9606.ENSP00000377640	691
ENSG00000116898	MRPS15	9606.ENSP00000362208	ENSG00000125691	RPL23	9606.ENSP00000377865	792
ENSG00000116898	MRPS15	9606.ENSP00000362208	ENSG00000109475	RPL34	9606.ENSP00000378160	683
ENSG00000116898	MRPS15	9606.ENSP00000362208	ENSG00000071082	RPL31	9606.ENSP00000386717	806
ENSG00000116898	MRPS15	9606.ENSP00000362208	ENSG00000221983	UBA52	9606.ENSP00000388107	948
ENSG00000116898	MRPS15	9606.ENSP00000362208	ENSG00000231500	RPS18	9606.ENSP00000393241	894
ENSG00000116898	MRPS15	9606.ENSP00000362208	ENSG00000241343	RPL36A	9606.ENSP00000404375	789
ENSG00000116898	MRPS15	9606.ENSP00000362208	ENSG00000138326	RPS24	9606.ENSP00000414321	859
ENSG00000116898	MRPS15	9606.ENSP00000362208	ENSG00000197756	RPL37A	9606.ENSP00000418082	849
ENSG00000116898	MRPS15	9606.ENSP00000362208	ENSG00000008988	RPS20	9606.ENSP00000429374	925
ENSG00000198034	RPS4X	9606.ENSP00000362744	ENSG00000242372	EIF6	9606.ENSP00000363559	819
ENSG00000198034	RPS4X	9606.ENSP00000362744	ENSG00000114391	RPL24	9606.ENSP00000377640	999
ENSG00000198034	RPS4X	9606.ENSP00000362744	ENSG00000125691	RPL23	9606.ENSP00000377865	999
ENSG00000198034	RPS4X	9606.ENSP00000362744	ENSG00000109475	RPL34	9606.ENSP00000378160	990
ENSG00000198034	RPS4X	9606.ENSP00000362744	ENSG00000071082	RPL31	9606.ENSP00000386717	999
ENSG00000198034	RPS4X	9606.ENSP00000362744	ENSG00000221983	UBA52	9606.ENSP00000388107	998
ENSG00000198034	RPS4X	9606.ENSP00000362744	ENSG00000231500	RPS18	9606.ENSP00000393241	979
ENSG00000198034	RPS4X	9606.ENSP00000362744	ENSG00000241343	RPL36A	9606.ENSP00000404375	979
ENSG00000198034	RPS4X	9606.ENSP00000362744	ENSG00000138326	RPS24	9606.ENSP00000414321	999
ENSG00000198034	RPS4X	9606.ENSP00000362744	ENSG00000197756	RPL37A	9606.ENSP00000418082	998
ENSG00000198034	RPS4X	9606.ENSP00000362744	ENSG00000008988	RPS20	9606.ENSP00000429374	999
ENSG00000242372	EIF6	9606.ENSP00000363559	ENSG00000114391	RPL24	9606.ENSP00000377640	763
ENSG00000242372	EIF6	9606.ENSP00000363559	ENSG00000125691	RPL23	9606.ENSP00000377865	940
ENSG00000242372	EIF6	9606.ENSP00000363559	ENSG00000109475	RPL34	9606.ENSP00000378160	890
ENSG00000242372	EIF6	9606.ENSP00000363559	ENSG00000071082	RPL31	9606.ENSP00000386717	968
ENSG00000242372	EIF6	9606.ENSP00000363559	ENSG00000221983	UBA52	9606.ENSP00000388107	706
ENSG00000242372	EIF6	9606.ENSP00000363559	ENSG00000241343	RPL36A	9606.ENSP00000404375	425
ENSG00000242372	EIF6	9606.ENSP00000363559	ENSG00000138326	RPS24	9606.ENSP00000414321	817
ENSG00000242372	EIF6	9606.ENSP00000363559	ENSG00000197756	RPL37A	9606.ENSP00000418082	945
ENSG00000136810	TXN	9606.ENSP00000363641	ENSG00000163931	TKT	9606.ENSP00000405455	454
ENSG00000131437	KIF3A	9606.ENSP00000368020	ENSG00000198707	CEP290	9606.ENSP00000448012	453
ENSG00000169100	SLC25A6	9606.ENSP00000370808	ENSG00000078668	VDAC3	9606.ENSP00000428845	939
ENSG00000169100	SLC25A6	9606.ENSP00000370808	ENSG00000175768	TOMM5	9606.ENSP00000438204	903
ENSG00000123636	BAZ2B	9606.ENSP00000376534	ENSG00000115350	POLE4	9606.ENSP00000420176	406
ENSG00000114391	RPL24	9606.ENSP00000377640	ENSG00000125691	RPL23	9606.ENSP00000377865	999
ENSG00000114391	RPL24	9606.ENSP00000377640	ENSG00000109475	RPL34	9606.ENSP00000378160	999
ENSG00000114391	RPL24	9606.ENSP00000377640	ENSG00000071082	RPL31	9606.ENSP00000386717	999
ENSG00000114391	RPL24	9606.ENSP00000377640	ENSG00000221983	UBA52	9606.ENSP00000388107	999
ENSG00000114391	RPL24	9606.ENSP00000377640	ENSG00000231500	RPS18	9606.ENSP00000393241	980
ENSG00000114391	RPL24	9606.ENSP00000377640	ENSG00000241343	RPL36A	9606.ENSP00000404375	999
ENSG00000114391	RPL24	9606.ENSP00000377640	ENSG00000138326	RPS24	9606.ENSP00000414321	998
ENSG00000114391	RPL24	9606.ENSP00000377640	ENSG00000197756	RPL37A	9606.ENSP00000418082	999
ENSG00000114391	RPL24	9606.ENSP00000377640	ENSG00000008988	RPS20	9606.ENSP00000429374	999
ENSG00000125691	RPL23	9606.ENSP00000377865	ENSG00000109475	RPL34	9606.ENSP00000378160	999
ENSG00000125691	RPL23	9606.ENSP00000377865	ENSG00000071082	RPL31	9606.ENSP00000386717	999
ENSG00000125691	RPL23	9606.ENSP00000377865	ENSG00000221983	UBA52	9606.ENSP00000388107	999
ENSG00000125691	RPL23	9606.ENSP00000377865	ENSG00000231500	RPS18	9606.ENSP00000393241	990
ENSG00000125691	RPL23	9606.ENSP00000377865	ENSG00000241343	RPL36A	9606.ENSP00000404375	999
ENSG00000125691	RPL23	9606.ENSP00000377865	ENSG00000138326	RPS24	9606.ENSP00000414321	999
ENSG00000125691	RPL23	9606.ENSP00000377865	ENSG00000197756	RPL37A	9606.ENSP00000418082	999
ENSG00000125691	RPL23	9606.ENSP00000377865	ENSG00000008988	RPS20	9606.ENSP00000429374	999
ENSG00000109475	RPL34	9606.ENSP00000378160	ENSG00000071082	RPL31	9606.ENSP00000386717	999
ENSG00000109475	RPL34	9606.ENSP00000378160	ENSG00000221983	UBA52	9606.ENSP00000388107	999
ENSG00000109475	RPL34	9606.ENSP00000378160	ENSG00000231500	RPS18	9606.ENSP00000393241	963
ENSG00000109475	RPL34	9606.ENSP00000378160	ENSG00000241343	RPL36A	9606.ENSP00000404375	999
ENSG00000109475	RPL34	9606.ENSP00000378160	ENSG00000138326	RPS24	9606.ENSP00000414321	991
ENSG00000109475	RPL34	9606.ENSP00000378160	ENSG00000197756	RPL37A	9606.ENSP00000418082	999
ENSG00000109475	RPL34	9606.ENSP00000378160	ENSG00000008988	RPS20	9606.ENSP00000429374	995
ENSG00000114933	INO80D	9606.ENSP00000384198	ENSG00000183207	RUVBL2	9606.ENSP00000473172	654
ENSG00000071082	RPL31	9606.ENSP00000386717	ENSG00000221983	UBA52	9606.ENSP00000388107	999
ENSG00000071082	RPL31	9606.ENSP00000386717	ENSG00000231500	RPS18	9606.ENSP00000393241	970
ENSG00000071082	RPL31	9606.ENSP00000386717	ENSG00000241343	RPL36A	9606.ENSP00000404375	999
ENSG00000071082	RPL31	9606.ENSP00000386717	ENSG00000138326	RPS24	9606.ENSP00000414321	999
ENSG00000071082	RPL31	9606.ENSP00000386717	ENSG00000197756	RPL37A	9606.ENSP00000418082	999
ENSG00000071082	RPL31	9606.ENSP00000386717	ENSG00000008988	RPS20	9606.ENSP00000429374	998
ENSG00000221983	UBA52	9606.ENSP00000388107	ENSG00000231500	RPS18	9606.ENSP00000393241	990
ENSG00000221983	UBA52	9606.ENSP00000388107	ENSG00000241343	RPL36A	9606.ENSP00000404375	997
ENSG00000221983	UBA52	9606.ENSP00000388107	ENSG00000138326	RPS24	9606.ENSP00000414321	999
ENSG00000221983	UBA52	9606.ENSP00000388107	ENSG00000197756	RPL37A	9606.ENSP00000418082	999
ENSG00000221983	UBA52	9606.ENSP00000388107	ENSG00000078668	VDAC3	9606.ENSP00000428845	684
ENSG00000221983	UBA52	9606.ENSP00000388107	ENSG00000008988	RPS20	9606.ENSP00000429374	996
ENSG00000231500	RPS18	9606.ENSP00000393241	ENSG00000241343	RPL36A	9606.ENSP00000404375	976
ENSG00000231500	RPS18	9606.ENSP00000393241	ENSG00000138326	RPS24	9606.ENSP00000414321	967
ENSG00000231500	RPS18	9606.ENSP00000393241	ENSG00000197756	RPL37A	9606.ENSP00000418082	958
ENSG00000231500	RPS18	9606.ENSP00000393241	ENSG00000008988	RPS20	9606.ENSP00000429374	996
ENSG00000182004	SNRPE	9606.ENSP00000400591	ENSG00000150779	TIMM8B	9606.ENSP00000438455	506
ENSG00000241343	RPL36A	9606.ENSP00000404375	ENSG00000138326	RPS24	9606.ENSP00000414321	968
ENSG00000241343	RPL36A	9606.ENSP00000404375	ENSG00000197756	RPL37A	9606.ENSP00000418082	999
ENSG00000241343	RPL36A	9606.ENSP00000404375	ENSG00000008988	RPS20	9606.ENSP00000429374	975
ENSG00000163931	TKT	9606.ENSP00000405455	ENSG00000078668	VDAC3	9606.ENSP00000428845	655
ENSG00000171130	ATP6V0E2	9606.ENSP00000411672	ENSG00000117410	ATP6V0B	9606.ENSP00000431605	943
ENSG00000138326	RPS24	9606.ENSP00000414321	ENSG00000197756	RPL37A	9606.ENSP00000418082	999
ENSG00000138326	RPS24	9606.ENSP00000414321	ENSG00000008988	RPS20	9606.ENSP00000429374	999
ENSG00000197756	RPL37A	9606.ENSP00000418082	ENSG00000008988	RPS20	9606.ENSP00000429374	999
ENSG00000177034	MTX3	9606.ENSP00000423600	ENSG00000150779	TIMM8B	9606.ENSP00000438455	421

## Sheet: Sheet2
node1_gene	node1_name	node1_protein	node2_gene	node2_name	node2_protein	score
ENSG00000239672	NME1	9606.ENSP00000013034	ENSG00000105640	RPL18A	9606.ENSP00000222247	513
ENSG00000239672	NME1	9606.ENSP00000013034	ENSG00000108298	RPL19	9606.ENSP00000225430	505
ENSG00000239672	NME1	9606.ENSP00000013034	ENSG00000109971	HSPA8	9606.ENSP00000227378	467
ENSG00000239672	NME1	9606.ENSP00000013034	ENSG00000111640	GAPDH	9606.ENSP00000229239	898
ENSG00000239672	NME1	9606.ENSP00000013034	ENSG00000112306	RPS12	9606.ENSP00000230050	689
ENSG00000239672	NME1	9606.ENSP00000013034	ENSG00000074800	ENO1	9606.ENSP00000234590	450
ENSG00000239672	NME1	9606.ENSP00000013034	ENSG00000126088	UROD	9606.ENSP00000246337	676
ENSG00000239672	NME1	9606.ENSP00000013034	ENSG00000130255	RPL36	9606.ENSP00000252543	445
ENSG00000239672	NME1	9606.ENSP00000013034	ENSG00000161016	RPL8	9606.ENSP00000262584	485
ENSG00000239672	NME1	9606.ENSP00000013034	ENSG00000037241	RPL26L1	9606.ENSP00000265100	485
ENSG00000239672	NME1	9606.ENSP00000013034	ENSG00000145912	NHP2	9606.ENSP00000274606	662
ENSG00000239672	NME1	9606.ENSP00000013034	ENSG00000005075	POLR2J	9606.ENSP00000292614	901
ENSG00000239672	NME1	9606.ENSP00000013034	ENSG00000162244	RPL29	9606.ENSP00000294189	724
ENSG00000239672	NME1	9606.ENSP00000013034	ENSG00000186468	RPS23	9606.ENSP00000296674	579
ENSG00000239672	NME1	9606.ENSP00000013034	ENSG00000168393	DTYMK	9606.ENSP00000304802	954
ENSG00000239672	NME1	9606.ENSP00000013034	ENSG00000174775	HRAS	9606.ENSP00000309845	556
ENSG00000239672	NME1	9606.ENSP00000013034	ENSG00000177600	RPLP2	9606.ENSP00000322419	736
ENSG00000239672	NME1	9606.ENSP00000013034	ENSG00000179958	DCTPP1	9606.ENSP00000322524	900
ENSG00000239672	NME1	9606.ENSP00000013034	ENSG00000177700	POLR2L	9606.ENSP00000324124	900
ENSG00000239672	NME1	9606.ENSP00000013034	ENSG00000100300	TSPO	9606.ENSP00000328973	416
ENSG00000239672	NME1	9606.ENSP00000013034	ENSG00000171863	RPS7	9606.ENSP00000339095	444
ENSG00000239672	NME1	9606.ENSP00000013034	ENSG00000100697	DICER1	9606.ENSP00000343745	402
ENSG00000239672	NME1	9606.ENSP00000013034	ENSG00000150991	UBC	9606.ENSP00000344818	986
ENSG00000239672	NME1	9606.ENSP00000013034	ENSG00000163682	RPL9	9606.ENSP00000346022	524
ENSG00000239672	NME1	9606.ENSP00000013034	ENSG00000145425	RPS3A	9606.ENSP00000346050	406
ENSG00000239672	NME1	9606.ENSP00000013034	ENSG00000168028	RPSA	9606.ENSP00000346067	409
ENSG00000239672	NME1	9606.ENSP00000013034	ENSG00000004455	AK2	9606.ENSP00000346921	920
ENSG00000239672	NME1	9606.ENSP00000013034	ENSG00000197958	RPL12	9606.ENSP00000354739	736
ENSG00000239672	NME1	9606.ENSP00000013034	ENSG00000143774	GUK1	9606.ENSP00000355689	945
ENSG00000239672	NME1	9606.ENSP00000013034	ENSG00000136810	TXN	9606.ENSP00000363641	449
ENSG00000239672	NME1	9606.ENSP00000013034	ENSG00000142541	RPL13A	9606.ENSP00000375730	694
ENSG00000239672	NME1	9606.ENSP00000013034	ENSG00000163541	SUCLG1	9606.ENSP00000377446	521
ENSG00000239672	NME1	9606.ENSP00000013034	ENSG00000114391	RPL24	9606.ENSP00000377640	725
ENSG00000239672	NME1	9606.ENSP00000013034	ENSG00000125691	RPL23	9606.ENSP00000377865	482
ENSG00000239672	NME1	9606.ENSP00000013034	ENSG00000142937	RPS8	9606.ENSP00000379888	542
ENSG00000239672	NME1	9606.ENSP00000013034	ENSG00000144713	RPL32	9606.ENSP00000380156	464
ENSG00000239672	NME1	9606.ENSP00000013034	ENSG00000106628	POLD2	9606.ENSP00000386105	904
ENSG00000239672	NME1	9606.ENSP00000013034	ENSG00000174744	BRMS1	9606.ENSP00000396052	595
ENSG00000239672	NME1	9606.ENSP00000013034	ENSG00000077097	TOP2B	9606.ENSP00000396704	604
ENSG00000239672	NME1	9606.ENSP00000013034	ENSG00000115350	POLE4	9606.ENSP00000420176	900
ENSG00000239672	NME1	9606.ENSP00000013034	ENSG00000149273	RPS3	9606.ENSP00000433821	897
ENSG00000239672	NME1	9606.ENSP00000013034	ENSG00000183207	RUVBL2	9606.ENSP00000473172	909
ENSG00000013275	PSMC4	9606.ENSP00000157812	ENSG00000099341	PSMD8	9606.ENSP00000215071	999
ENSG00000013275	PSMC4	9606.ENSP00000157812	ENSG00000109971	HSPA8	9606.ENSP00000227378	944
ENSG00000013275	PSMC4	9606.ENSP00000157812	ENSG00000113441	LNPEP	9606.ENSP00000231368	904
ENSG00000013275	PSMC4	9606.ENSP00000157812	ENSG00000127824	TUBA4A	9606.ENSP00000248437	682
ENSG00000013275	PSMC4	9606.ENSP00000157812	ENSG00000135446	CDK4	9606.ENSP00000257904	426
ENSG00000013275	PSMC4	9606.ENSP00000157812	ENSG00000136930	PSMB7	9606.ENSP00000259457	999
ENSG00000013275	PSMC4	9606.ENSP00000157812	ENSG00000115020	PIKFYVE	9606.ENSP00000264380	433
ENSG00000013275	PSMC4	9606.ENSP00000157812	ENSG00000142507	PSMB6	9606.ENSP00000270586	999
ENSG00000013275	PSMC4	9606.ENSP00000157812	ENSG00000142534	RPS11	9606.ENSP00000270625	584
ENSG00000013275	PSMC4	9606.ENSP00000157812	ENSG00000143106	PSMA5	9606.ENSP00000271308	999
ENSG00000013275	PSMC4	9606.ENSP00000157812	ENSG00000143947	RPS27A	9606.ENSP00000272317	930
ENSG00000013275	PSMC4	9606.ENSP00000157812	ENSG00000156482	RPL30	9606.ENSP00000287038	475
ENSG00000013275	PSMC4	9606.ENSP00000157812	ENSG00000159377	PSMB4	9606.ENSP00000290541	998
ENSG00000013275	PSMC4	9606.ENSP00000157812	ENSG00000161960	EIF4A1	9606.ENSP00000293831	908
ENSG00000013275	PSMC4	9606.ENSP00000157812	ENSG00000123349	PFDN5	9606.ENSP00000334188	619
ENSG00000013275	PSMC4	9606.ENSP00000157812	ENSG00000111335	OAS2	9606.ENSP00000342278	487
ENSG00000013275	PSMC4	9606.ENSP00000157812	ENSG00000150991	UBC	9606.ENSP00000344818	999
ENSG00000013275	PSMC4	9606.ENSP00000157812	ENSG00000100804	PSMB5	9606.ENSP00000355325	999
ENSG00000013275	PSMC4	9606.ENSP00000157812	ENSG00000102178	UBL4A	9606.ENSP00000358674	487
ENSG00000013275	PSMC4	9606.ENSP00000157812	ENSG00000221983	UBA52	9606.ENSP00000388107	939
ENSG00000013275	PSMC4	9606.ENSP00000157812	ENSG00000185627	PSMD13	9606.ENSP00000396937	999
ENSG00000013275	PSMC4	9606.ENSP00000157812	ENSG00000162601	MYSM1	9606.ENSP00000418734	874
ENSG00000013275	PSMC4	9606.ENSP00000157812	ENSG00000149806	FAU	9606.ENSP00000431822	429
ENSG00000083845	RPS5	9606.ENSP00000196551	ENSG00000100353	EIF3D	9606.ENSP00000216190	913
ENSG00000083845	RPS5	9606.ENSP00000196551	ENSG00000105202	FBL	9606.ENSP00000221801	943
ENSG00000083845	RPS5	9606.ENSP00000196551	ENSG00000105640	RPL18A	9606.ENSP00000222247	999
ENSG00000083845	RPS5	9606.ENSP00000196551	ENSG00000105647	PIK3R2	9606.ENSP00000222254	506
ENSG00000083845	RPS5	9606.ENSP00000196551	ENSG00000108298	RPL19	9606.ENSP00000225430	999
ENSG00000083845	RPS5	9606.ENSP00000196551	ENSG00000108826	MRPL27	9606.ENSP00000225969	613
ENSG00000083845	RPS5	9606.ENSP00000196551	ENSG00000109971	HSPA8	9606.ENSP00000227378	460
ENSG00000083845	RPS5	9606.ENSP00000196551	ENSG00000112306	RPS12	9606.ENSP00000230050	999
ENSG00000083845	RPS5	9606.ENSP00000196551	ENSG00000114767	RRP9	9606.ENSP00000232888	402
ENSG00000083845	RPS5	9606.ENSP00000196551	ENSG00000114942	EEF1B2	9606.ENSP00000236957	741
ENSG00000083845	RPS5	9606.ENSP00000196551	ENSG00000178982	EIF3K	9606.ENSP00000248342	912
ENSG00000083845	RPS5	9606.ENSP00000196551	ENSG00000105193	RPS16	9606.ENSP00000251453	999
ENSG00000083845	RPS5	9606.ENSP00000196551	ENSG00000130255	RPL36	9606.ENSP00000252543	998
ENSG00000083845	RPS5	9606.ENSP00000196551	ENSG00000130811	EIF3G	9606.ENSP00000253108	928
ENSG00000083845	RPS5	9606.ENSP00000196551	ENSG00000131469	RPL27	9606.ENSP00000253788	999
ENSG00000083845	RPS5	9606.ENSP00000196551	ENSG00000136942	RPL35	9606.ENSP00000259469	998
ENSG00000083845	RPS5	9606.ENSP00000196551	ENSG00000137547	MRPL15	9606.ENSP00000260102	980
ENSG00000083845	RPS5	9606.ENSP00000196551	ENSG00000161016	RPL8	9606.ENSP00000262584	999
ENSG00000083845	RPS5	9606.ENSP00000196551	ENSG00000114686	MRPL3	9606.ENSP00000264995	967
ENSG00000083845	RPS5	9606.ENSP00000196551	ENSG00000037241	RPL26L1	9606.ENSP00000265100	998
ENSG00000083845	RPS5	9606.ENSP00000196551	ENSG00000142507	PSMB6	9606.ENSP00000270586	471
ENSG00000083845	RPS5	9606.ENSP00000196551	ENSG00000142534	RPS11	9606.ENSP00000270625	999
ENSG00000083845	RPS5	9606.ENSP00000196551	ENSG00000143947	RPS27A	9606.ENSP00000272317	999
ENSG00000083845	RPS5	9606.ENSP00000196551	ENSG00000145592	RPL37	9606.ENSP00000274242	968
ENSG00000083845	RPS5	9606.ENSP00000196551	ENSG00000145912	NHP2	9606.ENSP00000274606	705
ENSG00000083845	RPS5	9606.ENSP00000196551	ENSG00000156482	RPL30	9606.ENSP00000287038	999
ENSG00000083845	RPS5	9606.ENSP00000196551	ENSG00000158042	MRPL17	9606.ENSP00000288937	939
ENSG00000083845	RPS5	9606.ENSP00000196551	ENSG00000241945	PWP2	9606.ENSP00000291576	420
ENSG00000083845	RPS5	9606.ENSP00000196551	ENSG00000161960	EIF4A1	9606.ENSP00000293831	940
ENSG00000083845	RPS5	9606.ENSP00000196551	ENSG00000162244	RPL29	9606.ENSP00000294189	996
ENSG00000083845	RPS5	9606.ENSP00000196551	ENSG00000163923	RPL39L	9606.ENSP00000296277	711
ENSG00000083845	RPS5	9606.ENSP00000196551	ENSG00000186468	RPS23	9606.ENSP00000296674	999
ENSG00000083845	RPS5	9606.ENSP00000196551	ENSG00000167862	ICT1	9606.ENSP00000301585	677
ENSG00000083845	RPS5	9606.ENSP00000196551	ENSG00000170889	RPS9	9606.ENSP00000302896	999
ENSG00000083845	RPS5	9606.ENSP00000196551	ENSG00000172172	MRPL13	9606.ENSP00000306548	959
ENSG00000083845	RPS5	9606.ENSP00000196551	ENSG00000167526	RPL13	9606.ENSP00000307889	999
ENSG00000083845	RPS5	9606.ENSP00000196551	ENSG00000128626	MRPS12	9606.ENSP00000308845	996
ENSG00000083845	RPS5	9606.ENSP00000196551	ENSG00000174547	MRPL11	9606.ENSP00000308897	966
ENSG00000083845	RPS5	9606.ENSP00000196551	ENSG00000172809	RPL38	9606.ENSP00000309830	998
ENSG00000083845	RPS5	9606.ENSP00000196551	ENSG00000177600	RPLP2	9606.ENSP00000322419	998
ENSG00000083845	RPS5	9606.ENSP00000196551	ENSG00000156976	EIF4A2	9606.ENSP00000326381	939
ENSG00000083845	RPS5	9606.ENSP00000196551	ENSG00000185088	RPS27L	9606.ENSP00000331019	996
ENSG00000083845	RPS5	9606.ENSP00000196551	ENSG00000184110	EIF3C	9606.ENSP00000332604	918
ENSG00000083845	RPS5	9606.ENSP00000196551	ENSG00000184076	UQCR10	9606.ENSP00000332887	427
ENSG00000083845	RPS5	9606.ENSP00000196551	ENSG00000132507	EIF5A	9606.ENSP00000336702	722
ENSG00000083845	RPS5	9606.ENSP00000196551	ENSG00000089157	RPLP0	9606.ENSP00000339027	999
ENSG00000083845	RPS5	9606.ENSP00000196551	ENSG00000171863	RPS7	9606.ENSP00000339095	999
ENSG00000083845	RPS5	9606.ENSP00000196551	ENSG00000147604	RPL7	9606.ENSP00000339795	999
ENSG00000083845	RPS5	9606.ENSP00000196551	ENSG00000147403	RPL10	9606.ENSP00000341730	996
ENSG00000083845	RPS5	9606.ENSP00000196551	ENSG00000140988	RPS2	9606.ENSP00000341885	999
ENSG00000083845	RPS5	9606.ENSP00000196551	ENSG00000111335	OAS2	9606.ENSP00000342278	428
ENSG00000083845	RPS5	9606.ENSP00000196551	ENSG00000150991	UBC	9606.ENSP00000344818	995
ENSG00000083845	RPS5	9606.ENSP00000196551	ENSG00000188846	RPL14	9606.ENSP00000345156	999
ENSG00000083845	RPS5	9606.ENSP00000196551	ENSG00000171858	RPS21	9606.ENSP00000345957	999
ENSG00000083845	RPS5	9606.ENSP00000196551	ENSG00000166441	RPL27A	9606.ENSP00000346015	999
ENSG00000083845	RPS5	9606.ENSP00000196551	ENSG00000163682	RPL9	9606.ENSP00000346022	999
ENSG00000083845	RPS5	9606.ENSP00000196551	ENSG00000122026	RPL21	9606.ENSP00000346027	999
ENSG00000083845	RPS5	9606.ENSP00000196551	ENSG00000145425	RPS3A	9606.ENSP00000346050	999
ENSG00000083845	RPS5	9606.ENSP00000196551	ENSG00000168028	RPSA	9606.ENSP00000346067	999
ENSG00000083845	RPS5	9606.ENSP00000196551	ENSG00000163584	RPL22L1	9606.ENSP00000346080	643
ENSG00000083845	RPS5	9606.ENSP00000196551	ENSG00000004455	AK2	9606.ENSP00000346921	445
ENSG00000083845	RPS5	9606.ENSP00000196551	ENSG00000165629	ATP5C1	9606.ENSP00000349142	527
ENSG00000083845	RPS5	9606.ENSP00000196551	ENSG00000164327	RICTOR	9606.ENSP00000349959	461
ENSG00000083845	RPS5	9606.ENSP00000196551	ENSG00000197958	RPL12	9606.ENSP00000354739	999
ENSG00000083845	RPS5	9606.ENSP00000196551	ENSG00000198918	RPL39	9606.ENSP00000355315	995
ENSG00000083845	RPS5	9606.ENSP00000196551	ENSG00000136628	EPRS	9606.ENSP00000355890	545
ENSG00000083845	RPS5	9606.ENSP00000196551	ENSG00000177954	RPS27	9606.ENSP00000357555	999
ENSG00000083845	RPS5	9606.ENSP00000196551	ENSG00000102178	UBL4A	9606.ENSP00000358674	585
ENSG00000083845	RPS5	9606.ENSP00000196551	ENSG00000116898	MRPS15	9606.ENSP00000362208	959
ENSG00000083845	RPS5	9606.ENSP00000196551	ENSG00000084623	EIF3I	9606.ENSP00000362688	943
ENSG00000083845	RPS5	9606.ENSP00000196551	ENSG00000198034	RPS4X	9606.ENSP00000362744	999
ENSG00000083845	RPS5	9606.ENSP00000196551	ENSG00000198755	RPL10A	9606.ENSP00000363018	999
ENSG00000083845	RPS5	9606.ENSP00000196551	ENSG00000242372	EIF6	9606.ENSP00000363559	928
ENSG00000083845	RPS5	9606.ENSP00000196551	ENSG00000171421	MRPL36	9606.ENSP00000372093	613
ENSG00000083845	RPS5	9606.ENSP00000196551	ENSG00000142541	RPL13A	9606.ENSP00000375730	997
ENSG00000083845	RPS5	9606.ENSP00000196551	ENSG00000114391	RPL24	9606.ENSP00000377640	999
ENSG00000083845	RPS5	9606.ENSP00000196551	ENSG00000125691	RPL23	9606.ENSP00000377865	999
ENSG00000083845	RPS5	9606.ENSP00000196551	ENSG00000115484	CCT4	9606.ENSP00000377958	410
ENSG00000083845	RPS5	9606.ENSP00000196551	ENSG00000109475	RPL34	9606.ENSP00000378160	994
ENSG00000083845	RPS5	9606.ENSP00000196551	ENSG00000213741	RPS29	9606.ENSP00000379339	999
ENSG00000083845	RPS5	9606.ENSP00000196551	ENSG00000142937	RPS8	9606.ENSP00000379888	999
ENSG00000083845	RPS5	9606.ENSP00000196551	ENSG00000144713	RPL32	9606.ENSP00000380156	999
ENSG00000083845	RPS5	9606.ENSP00000196551	ENSG00000071082	RPL31	9606.ENSP00000386717	999
ENSG00000083845	RPS5	9606.ENSP00000196551	ENSG00000221983	UBA52	9606.ENSP00000388107	994
ENSG00000083845	RPS5	9606.ENSP00000196551	ENSG00000231500	RPS18	9606.ENSP00000393241	992
ENSG00000083845	RPS5	9606.ENSP00000196551	ENSG00000182899	RPL35A	9606.ENSP00000393393	998
ENSG00000083845	RPS5	9606.ENSP00000196551	ENSG00000077097	TOP2B	9606.ENSP00000396704	615
ENSG00000083845	RPS5	9606.ENSP00000196551	ENSG00000241343	RPL36A	9606.ENSP00000404375	987
ENSG00000083845	RPS5	9606.ENSP00000196551	ENSG00000138326	RPS24	9606.ENSP00000414321	999
ENSG00000083845	RPS5	9606.ENSP00000196551	ENSG00000197756	RPL37A	9606.ENSP00000418082	999
ENSG00000083845	RPS5	9606.ENSP00000196551	ENSG00000162601	MYSM1	9606.ENSP00000418734	447
ENSG00000083845	RPS5	9606.ENSP00000196551	ENSG00000008988	RPS20	9606.ENSP00000429374	999
ENSG00000083845	RPS5	9606.ENSP00000196551	ENSG00000149806	FAU	9606.ENSP00000431822	999
ENSG00000083845	RPS5	9606.ENSP00000196551	ENSG00000149273	RPS3	9606.ENSP00000433821	999
ENSG00000083845	RPS5	9606.ENSP00000196551	ENSG00000118181	RPS25	9606.ENSP00000435096	999
ENSG00000086504	MRPL28	9606.ENSP00000199706	ENSG00000164400	CSF2	9606.ENSP00000296871	440
ENSG00000086504	MRPL28	9606.ENSP00000199706	ENSG00000150991	UBC	9606.ENSP00000344818	483
ENSG00000086504	MRPL28	9606.ENSP00000199706	ENSG00000116898	MRPS15	9606.ENSP00000362208	431
ENSG00000010256	UQCRC1	9606.ENSP00000203407	ENSG00000099795	NDUFB7	9606.ENSP00000215565	950
ENSG00000010256	UQCRC1	9606.ENSP00000203407	ENSG00000074800	ENO1	9606.ENSP00000234590	763
ENSG00000010256	UQCRC1	9606.ENSP00000203407	ENSG00000127184	COX7C	9606.ENSP00000247655	979
ENSG00000010256	UQCRC1	9606.ENSP00000203407	ENSG00000131143	COX4I1	9606.ENSP00000253452	988
ENSG00000010256	UQCRC1	9606.ENSP00000203407	ENSG00000135940	COX5B	9606.ENSP00000258424	993
ENSG00000010256	UQCRC1	9606.ENSP00000203407	ENSG00000145494	NDUFS6	9606.ENSP00000274137	947
ENSG00000010256	UQCRC1	9606.ENSP00000203407	ENSG00000147123	NDUFB11	9606.ENSP00000276062	930
ENSG00000010256	UQCRC1	9606.ENSP00000203407	ENSG00000156467	UQCRB	9606.ENSP00000287022	999
ENSG00000010256	UQCRC1	9606.ENSP00000203407	ENSG00000163468	CCT3	9606.ENSP00000295688	422
ENSG00000010256	UQCRC1	9606.ENSP00000203407	ENSG00000164258	NDUFS4	9606.ENSP00000296684	950
ENSG00000010256	UQCRC1	9606.ENSP00000203407	ENSG00000164919	COX6C	9606.ENSP00000297564	970
ENSG00000010256	UQCRC1	9606.ENSP00000203407	ENSG00000173660	UQCRH	9606.ENSP00000309565	981
ENSG00000010256	UQCRC1	9606.ENSP00000203407	ENSG00000179091	CYC1	9606.ENSP00000317159	999
ENSG00000010256	UQCRC1	9606.ENSP00000203407	ENSG00000178741	COX5A	9606.ENSP00000317780	993
ENSG00000010256	UQCRC1	9606.ENSP00000203407	ENSG00000105197	TIMM50	9606.ENSP00000318115	542
ENSG00000010256	UQCRC1	9606.ENSP00000203407	ENSG00000184752	NDUFA12	9606.ENSP00000330737	919
ENSG00000010256	UQCRC1	9606.ENSP00000203407	ENSG00000183648	NDUFB1	9606.ENSP00000330787	900
ENSG00000010256	UQCRC1	9606.ENSP00000203407	ENSG00000184076	UQCR10	9606.ENSP00000332887	999
ENSG00000010256	UQCRC1	9606.ENSP00000203407	ENSG00000189043	NDUFA4	9606.ENSP00000339720	918
ENSG00000010256	UQCRC1	9606.ENSP00000203407	ENSG00000121766	ZCCHC17	9606.ENSP00000343557	488
ENSG00000010256	UQCRC1	9606.ENSP00000203407	ENSG00000150991	UBC	9606.ENSP00000344818	911
ENSG00000010256	UQCRC1	9606.ENSP00000203407	ENSG00000105379	ETFB	9606.ENSP00000346173	930
ENSG00000010256	UQCRC1	9606.ENSP00000203407	ENSG00000159199	ATP5G1	9606.ENSP00000348205	433
ENSG00000010256	UQCRC1	9606.ENSP00000203407	ENSG00000165283	STOML2	9606.ENSP00000348886	434
ENSG00000010256	UQCRC1	9606.ENSP00000203407	ENSG00000165629	ATP5C1	9606.ENSP00000349142	963
ENSG00000010256	UQCRC1	9606.ENSP00000203407	ENSG00000125356	NDUFA1	9606.ENSP00000360492	925
ENSG00000010256	UQCRC1	9606.ENSP00000203407	ENSG00000168653	NDUFS5	9606.ENSP00000362058	920
ENSG00000010256	UQCRC1	9606.ENSP00000203407	ENSG00000116898	MRPS15	9606.ENSP00000362208	418
ENSG00000010256	UQCRC1	9606.ENSP00000203407	ENSG00000119421	NDUFA8	9606.ENSP00000362873	952
ENSG00000010256	UQCRC1	9606.ENSP00000203407	ENSG00000164405	UQCRQ	9606.ENSP00000367934	999
ENSG00000010256	UQCRC1	9606.ENSP00000203407	ENSG00000169100	SLC25A6	9606.ENSP00000370808	834
ENSG00000010256	UQCRC1	9606.ENSP00000203407	ENSG00000163541	SUCLG1	9606.ENSP00000377446	457
ENSG00000010256	UQCRC1	9606.ENSP00000203407	ENSG00000135390	ATP5G2	9606.ENSP00000377878	428
ENSG00000010256	UQCRC1	9606.ENSP00000203407	ENSG00000115484	CCT4	9606.ENSP00000377958	435
ENSG00000010256	UQCRC1	9606.ENSP00000203407	ENSG00000131174	COX7B	9606.ENSP00000417656	467
ENSG00000010256	UQCRC1	9606.ENSP00000203407	ENSG00000078668	VDAC3	9606.ENSP00000428845	402
ENSG00000099341	PSMD8	9606.ENSP00000215071	ENSG00000109971	HSPA8	9606.ENSP00000227378	901
ENSG00000099341	PSMD8	9606.ENSP00000215071	ENSG00000113441	LNPEP	9606.ENSP00000231368	900
ENSG00000099341	PSMD8	9606.ENSP00000215071	ENSG00000136930	PSMB7	9606.ENSP00000259457	999
ENSG00000099341	PSMD8	9606.ENSP00000215071	ENSG00000142507	PSMB6	9606.ENSP00000270586	999
ENSG00000099341	PSMD8	9606.ENSP00000215071	ENSG00000143106	PSMA5	9606.ENSP00000271308	999
ENSG00000099341	PSMD8	9606.ENSP00000215071	ENSG00000143947	RPS27A	9606.ENSP00000272317	932
ENSG00000099341	PSMD8	9606.ENSP00000215071	ENSG00000159377	PSMB4	9606.ENSP00000290541	999
ENSG00000099341	PSMD8	9606.ENSP00000215071	ENSG00000177600	RPLP2	9606.ENSP00000322419	808
ENSG00000099341	PSMD8	9606.ENSP00000215071	ENSG00000123349	PFDN5	9606.ENSP00000334188	665
ENSG00000099341	PSMD8	9606.ENSP00000215071	ENSG00000150991	UBC	9606.ENSP00000344818	999
ENSG00000099341	PSMD8	9606.ENSP00000215071	ENSG00000100804	PSMB5	9606.ENSP00000355325	998
ENSG00000099341	PSMD8	9606.ENSP00000215071	ENSG00000115484	CCT4	9606.ENSP00000377958	430
ENSG00000099341	PSMD8	9606.ENSP00000215071	ENSG00000221983	UBA52	9606.ENSP00000388107	933
ENSG00000099341	PSMD8	9606.ENSP00000215071	ENSG00000185627	PSMD13	9606.ENSP00000396937	999
ENSG00000099341	PSMD8	9606.ENSP00000215071	ENSG00000162601	MYSM1	9606.ENSP00000418734	903
ENSG00000099795	NDUFB7	9606.ENSP00000215565	ENSG00000108826	MRPL27	9606.ENSP00000225969	675
ENSG00000099795	NDUFB7	9606.ENSP00000215565	ENSG00000124172	ATP5E	9606.ENSP00000243997	685
ENSG00000099795	NDUFB7	9606.ENSP00000215565	ENSG00000127184	COX7C	9606.ENSP00000247655	503
ENSG00000099795	NDUFB7	9606.ENSP00000215565	ENSG00000131143	COX4I1	9606.ENSP00000253452	452
ENSG00000099795	NDUFB7	9606.ENSP00000215565	ENSG00000135940	COX5B	9606.ENSP00000258424	863
ENSG00000099795	NDUFB7	9606.ENSP00000215565	ENSG00000145494	NDUFS6	9606.ENSP00000274137	990
ENSG00000099795	NDUFB7	9606.ENSP00000215565	ENSG00000147123	NDUFB11	9606.ENSP00000276062	983
ENSG00000099795	NDUFB7	9606.ENSP00000215565	ENSG00000156467	UQCRB	9606.ENSP00000287022	969
ENSG00000099795	NDUFB7	9606.ENSP00000215565	ENSG00000164258	NDUFS4	9606.ENSP00000296684	992
ENSG00000099795	NDUFB7	9606.ENSP00000215565	ENSG00000164919	COX6C	9606.ENSP00000297564	784
ENSG00000099795	NDUFB7	9606.ENSP00000215565	ENSG00000167862	ICT1	9606.ENSP00000301585	669
ENSG00000099795	NDUFB7	9606.ENSP00000215565	ENSG00000205544	C17orf61	9606.ENSP00000301939	502
ENSG00000099795	NDUFB7	9606.ENSP00000215565	ENSG00000173660	UQCRH	9606.ENSP00000309565	970
ENSG00000099795	NDUFB7	9606.ENSP00000215565	ENSG00000173915	USMG5	9606.ENSP00000311245	707
ENSG00000099795	NDUFB7	9606.ENSP00000215565	ENSG00000179091	CYC1	9606.ENSP00000317159	944
ENSG00000099795	NDUFB7	9606.ENSP00000215565	ENSG00000178741	COX5A	9606.ENSP00000317780	743
ENSG00000099795	NDUFB7	9606.ENSP00000215565	ENSG00000184752	NDUFA12	9606.ENSP00000330737	970
ENSG00000099795	NDUFB7	9606.ENSP00000215565	ENSG00000183648	NDUFB1	9606.ENSP00000330787	900
ENSG00000099795	NDUFB7	9606.ENSP00000215565	ENSG00000184076	UQCR10	9606.ENSP00000332887	944
ENSG00000099795	NDUFB7	9606.ENSP00000215565	ENSG00000189043	NDUFA4	9606.ENSP00000339720	942
ENSG00000099795	NDUFB7	9606.ENSP00000215565	ENSG00000150991	UBC	9606.ENSP00000344818	620
ENSG00000099795	NDUFB7	9606.ENSP00000215565	ENSG00000105379	ETFB	9606.ENSP00000346173	528
ENSG00000099795	NDUFB7	9606.ENSP00000215565	ENSG00000165629	ATP5C1	9606.ENSP00000349142	653
ENSG00000099795	NDUFB7	9606.ENSP00000215565	ENSG00000196683	TOMM7	9606.ENSP00000351214	735
ENSG00000099795	NDUFB7	9606.ENSP00000215565	ENSG00000125356	NDUFA1	9606.ENSP00000360492	969
ENSG00000099795	NDUFB7	9606.ENSP00000215565	ENSG00000168653	NDUFS5	9606.ENSP00000362058	971
ENSG00000099795	NDUFB7	9606.ENSP00000215565	ENSG00000084623	EIF3I	9606.ENSP00000362688	498
ENSG00000099795	NDUFB7	9606.ENSP00000215565	ENSG00000119421	NDUFA8	9606.ENSP00000362873	987
ENSG00000099795	NDUFB7	9606.ENSP00000215565	ENSG00000164405	UQCRQ	9606.ENSP00000367934	997
ENSG00000099800	TIMM13	9606.ENSP00000215570	ENSG00000106399	RPA3	9606.ENSP00000223129	446
ENSG00000099800	TIMM13	9606.ENSP00000215570	ENSG00000134809	TIMM10	9606.ENSP00000257245	998
ENSG00000099800	TIMM13	9606.ENSP00000215570	ENSG00000138495	COX17	9606.ENSP00000261070	476
ENSG00000099800	TIMM13	9606.ENSP00000215570	ENSG00000143977	SNRPG	9606.ENSP00000272348	546
ENSG00000099800	TIMM13	9606.ENSP00000215570	ENSG00000145912	NHP2	9606.ENSP00000274606	707
ENSG00000099800	TIMM13	9606.ENSP00000215570	ENSG00000005075	POLR2J	9606.ENSP00000292614	420
ENSG00000099800	TIMM13	9606.ENSP00000215570	ENSG00000162244	RPL29	9606.ENSP00000294189	426
ENSG00000099800	TIMM13	9606.ENSP00000215570	ENSG00000105197	TIMM50	9606.ENSP00000318115	857
ENSG00000099800	TIMM13	9606.ENSP00000215570	ENSG00000178297	TMPRSS9	9606.ENSP00000330264	744
ENSG00000099800	TIMM13	9606.ENSP00000215570	ENSG00000184076	UQCR10	9606.ENSP00000332887	536
ENSG00000099800	TIMM13	9606.ENSP00000215570	ENSG00000055950	MRPL43	9606.ENSP00000339844	439
ENSG00000099800	TIMM13	9606.ENSP00000215570	ENSG00000150991	UBC	9606.ENSP00000344818	857
ENSG00000099800	TIMM13	9606.ENSP00000215570	ENSG00000196683	TOMM7	9606.ENSP00000351214	466
ENSG00000099800	TIMM13	9606.ENSP00000215570	ENSG00000197958	RPL12	9606.ENSP00000354739	465
ENSG00000099800	TIMM13	9606.ENSP00000215570	ENSG00000173171	MTX1	9606.ENSP00000357360	401
ENSG00000099800	TIMM13	9606.ENSP00000215570	ENSG00000169100	SLC25A6	9606.ENSP00000370808	673
ENSG00000099800	TIMM13	9606.ENSP00000215570	ENSG00000114391	RPL24	9606.ENSP00000377640	687
ENSG00000099800	TIMM13	9606.ENSP00000215570	ENSG00000150779	TIMM8B	9606.ENSP00000438455	998
ENSG00000100097	LGALS1	9606.ENSP00000215909	ENSG00000153563	CD8A	9606.ENSP00000283635	776
ENSG00000100097	LGALS1	9606.ENSP00000215909	ENSG00000174775	HRAS	9606.ENSP00000309845	997
ENSG00000100097	LGALS1	9606.ENSP00000215909	ENSG00000100300	TSPO	9606.ENSP00000328973	506
ENSG00000100097	LGALS1	9606.ENSP00000215909	ENSG00000150991	UBC	9606.ENSP00000344818	903
ENSG00000100097	LGALS1	9606.ENSP00000215909	ENSG00000182718	ANXA2	9606.ENSP00000346032	460
ENSG00000100353	EIF3D	9606.ENSP00000216190	ENSG00000105202	FBL	9606.ENSP00000221801	402
ENSG00000100353	EIF3D	9606.ENSP00000216190	ENSG00000105640	RPL18A	9606.ENSP00000222247	954
ENSG00000100353	EIF3D	9606.ENSP00000216190	ENSG00000108298	RPL19	9606.ENSP00000225430	919
ENSG00000100353	EIF3D	9606.ENSP00000216190	ENSG00000112306	RPS12	9606.ENSP00000230050	943
ENSG00000100353	EIF3D	9606.ENSP00000216190	ENSG00000178982	EIF3K	9606.ENSP00000248342	999
ENSG00000100353	EIF3D	9606.ENSP00000216190	ENSG00000105193	RPS16	9606.ENSP00000251453	923
ENSG00000100353	EIF3D	9606.ENSP00000216190	ENSG00000130255	RPL36	9606.ENSP00000252543	915
ENSG00000100353	EIF3D	9606.ENSP00000216190	ENSG00000130811	EIF3G	9606.ENSP00000253108	999
ENSG00000100353	EIF3D	9606.ENSP00000216190	ENSG00000131469	RPL27	9606.ENSP00000253788	922
ENSG00000100353	EIF3D	9606.ENSP00000216190	ENSG00000136942	RPL35	9606.ENSP00000259469	953
ENSG00000100353	EIF3D	9606.ENSP00000216190	ENSG00000161016	RPL8	9606.ENSP00000262584	930
ENSG00000100353	EIF3D	9606.ENSP00000216190	ENSG00000037241	RPL26L1	9606.ENSP00000265100	924
ENSG00000100353	EIF3D	9606.ENSP00000216190	ENSG00000142534	RPS11	9606.ENSP00000270625	958
ENSG00000100353	EIF3D	9606.ENSP00000216190	ENSG00000143947	RPS27A	9606.ENSP00000272317	911
ENSG00000100353	EIF3D	9606.ENSP00000216190	ENSG00000145592	RPL37	9606.ENSP00000274242	907
ENSG00000100353	EIF3D	9606.ENSP00000216190	ENSG00000156482	RPL30	9606.ENSP00000287038	921
ENSG00000100353	EIF3D	9606.ENSP00000216190	ENSG00000161960	EIF4A1	9606.ENSP00000293831	943
ENSG00000100353	EIF3D	9606.ENSP00000216190	ENSG00000162244	RPL29	9606.ENSP00000294189	916
ENSG00000100353	EIF3D	9606.ENSP00000216190	ENSG00000163468	CCT3	9606.ENSP00000295688	491
ENSG00000100353	EIF3D	9606.ENSP00000216190	ENSG00000186468	RPS23	9606.ENSP00000296674	924
ENSG00000100353	EIF3D	9606.ENSP00000216190	ENSG00000167526	RPL13	9606.ENSP00000307889	925
ENSG00000100353	EIF3D	9606.ENSP00000216190	ENSG00000172809	RPL38	9606.ENSP00000309830	905
ENSG00000100353	EIF3D	9606.ENSP00000216190	ENSG00000164587	RPS14	9606.ENSP00000311028	949
ENSG00000100353	EIF3D	9606.ENSP00000216190	ENSG00000178741	COX5A	9606.ENSP00000317780	586
ENSG00000100353	EIF3D	9606.ENSP00000216190	ENSG00000177600	RPLP2	9606.ENSP00000322419	911
ENSG00000100353	EIF3D	9606.ENSP00000216190	ENSG00000156976	EIF4A2	9606.ENSP00000326381	946
ENSG00000100353	EIF3D	9606.ENSP00000216190	ENSG00000143575	HAX1	9606.ENSP00000329002	590
ENSG00000100353	EIF3D	9606.ENSP00000216190	ENSG00000184110	EIF3C	9606.ENSP00000332604	999
ENSG00000100353	EIF3D	9606.ENSP00000216190	ENSG00000089157	RPLP0	9606.ENSP00000339027	951
ENSG00000100353	EIF3D	9606.ENSP00000216190	ENSG00000171863	RPS7	9606.ENSP00000339095	914
ENSG00000100353	EIF3D	9606.ENSP00000216190	ENSG00000147604	RPL7	9606.ENSP00000339795	932
ENSG00000100353	EIF3D	9606.ENSP00000216190	ENSG00000140988	RPS2	9606.ENSP00000341885	925
ENSG00000100353	EIF3D	9606.ENSP00000216190	ENSG00000150991	UBC	9606.ENSP00000344818	898
ENSG00000100353	EIF3D	9606.ENSP00000216190	ENSG00000188846	RPL14	9606.ENSP00000345156	932
ENSG00000100353	EIF3D	9606.ENSP00000216190	ENSG00000171858	RPS21	9606.ENSP00000345957	911
ENSG00000100353	EIF3D	9606.ENSP00000216190	ENSG00000166441	RPL27A	9606.ENSP00000346015	912
ENSG00000100353	EIF3D	9606.ENSP00000216190	ENSG00000163682	RPL9	9606.ENSP00000346022	914
ENSG00000100353	EIF3D	9606.ENSP00000216190	ENSG00000122026	RPL21	9606.ENSP00000346027	922
ENSG00000100353	EIF3D	9606.ENSP00000216190	ENSG00000145425	RPS3A	9606.ENSP00000346050	947
ENSG00000100353	EIF3D	9606.ENSP00000216190	ENSG00000168028	RPSA	9606.ENSP00000346067	943
ENSG00000100353	EIF3D	9606.ENSP00000216190	ENSG00000197958	RPL12	9606.ENSP00000354739	932
ENSG00000100353	EIF3D	9606.ENSP00000216190	ENSG00000198918	RPL39	9606.ENSP00000355315	910
ENSG00000100353	EIF3D	9606.ENSP00000216190	ENSG00000136628	EPRS	9606.ENSP00000355890	445
ENSG00000100353	EIF3D	9606.ENSP00000216190	ENSG00000177954	RPS27	9606.ENSP00000357555	942
ENSG00000100353	EIF3D	9606.ENSP00000216190	ENSG00000084623	EIF3I	9606.ENSP00000362688	999
ENSG00000100353	EIF3D	9606.ENSP00000216190	ENSG00000198034	RPS4X	9606.ENSP00000362744	960
ENSG00000100353	EIF3D	9606.ENSP00000216190	ENSG00000198755	RPL10A	9606.ENSP00000363018	927
ENSG00000100353	EIF3D	9606.ENSP00000216190	ENSG00000142541	RPL13A	9606.ENSP00000375730	925
ENSG00000100353	EIF3D	9606.ENSP00000216190	ENSG00000114391	RPL24	9606.ENSP00000377640	925
ENSG00000100353	EIF3D	9606.ENSP00000216190	ENSG00000125691	RPL23	9606.ENSP00000377865	913
ENSG00000100353	EIF3D	9606.ENSP00000216190	ENSG00000115484	CCT4	9606.ENSP00000377958	550
ENSG00000100353	EIF3D	9606.ENSP00000216190	ENSG00000109475	RPL34	9606.ENSP00000378160	914
ENSG00000100353	EIF3D	9606.ENSP00000216190	ENSG00000213741	RPS29	9606.ENSP00000379339	907
ENSG00000100353	EIF3D	9606.ENSP00000216190	ENSG00000142937	RPS8	9606.ENSP00000379888	925
ENSG00000100353	EIF3D	9606.ENSP00000216190	ENSG00000144713	RPL32	9606.ENSP00000380156	916
ENSG00000100353	EIF3D	9606.ENSP00000216190	ENSG00000071082	RPL31	9606.ENSP00000386717	911
ENSG00000100353	EIF3D	9606.ENSP00000216190	ENSG00000221983	UBA52	9606.ENSP00000388107	914
ENSG00000100353	EIF3D	9606.ENSP00000216190	ENSG00000182899	RPL35A	9606.ENSP00000393393	925
ENSG00000100353	EIF3D	9606.ENSP00000216190	ENSG00000138326	RPS24	9606.ENSP00000414321	908
ENSG00000100353	EIF3D	9606.ENSP00000216190	ENSG00000197756	RPL37A	9606.ENSP00000418082	915
ENSG00000100353	EIF3D	9606.ENSP00000216190	ENSG00000008988	RPS20	9606.ENSP00000429374	952
ENSG00000100353	EIF3D	9606.ENSP00000216190	ENSG00000149806	FAU	9606.ENSP00000431822	915
ENSG00000100353	EIF3D	9606.ENSP00000216190	ENSG00000149273	RPS3	9606.ENSP00000433821	938
ENSG00000100410	PHF5A	9606.ENSP00000216252	ENSG00000115128	SF3B14	9606.ENSP00000233468	993
ENSG00000100410	PHF5A	9606.ENSP00000216252	ENSG00000143977	SNRPG	9606.ENSP00000272348	972
ENSG00000100410	PHF5A	9606.ENSP00000216252	ENSG00000005075	POLR2J	9606.ENSP00000292614	955
ENSG00000100410	PHF5A	9606.ENSP00000216252	ENSG00000177700	POLR2L	9606.ENSP00000324124	925
ENSG00000100410	PHF5A	9606.ENSP00000216252	ENSG00000123349	PFDN5	9606.ENSP00000334188	568
ENSG00000100410	PHF5A	9606.ENSP00000216252	ENSG00000125743	SNRPD2	9606.ENSP00000342374	915
ENSG00000100410	PHF5A	9606.ENSP00000216252	ENSG00000150991	UBC	9606.ENSP00000344818	807
ENSG00000100410	PHF5A	9606.ENSP00000216252	ENSG00000161547	SRSF2	9606.ENSP00000353089	900
ENSG00000100410	PHF5A	9606.ENSP00000216252	ENSG00000169976	SF3B5	9606.ENSP00000356541	999
ENSG00000100410	PHF5A	9606.ENSP00000216252	ENSG00000137288	MNF1	9606.ENSP00000363348	500
ENSG00000100410	PHF5A	9606.ENSP00000216252	ENSG00000182004	SNRPE	9606.ENSP00000400591	969
ENSG00000100949	RABGGTA	9606.ENSP00000216840	ENSG00000137955	RABGGTB	9606.ENSP00000317473	999
ENSG00000100949	RABGGTA	9606.ENSP00000216840	ENSG00000150991	UBC	9606.ENSP00000344818	798
ENSG00000100949	RABGGTA	9606.ENSP00000216840	ENSG00000143256	PFDN2	9606.ENSP00000356989	476
ENSG00000101400	SNTA1	9606.ENSP00000217381	ENSG00000127914	AKAP9	9606.ENSP00000348573	582
ENSG00000101444	AHCY	9606.ENSP00000217426	ENSG00000105202	FBL	9606.ENSP00000221801	489
ENSG00000101444	AHCY	9606.ENSP00000217426	ENSG00000074800	ENO1	9606.ENSP00000234590	587
ENSG00000101444	AHCY	9606.ENSP00000217426	ENSG00000150991	UBC	9606.ENSP00000344818	991
ENSG00000101444	AHCY	9606.ENSP00000217426	ENSG00000116984	MTR	9606.ENSP00000355536	977
ENSG00000101444	AHCY	9606.ENSP00000217426	ENSG00000120437	ACAT2	9606.ENSP00000356015	583
ENSG00000101444	AHCY	9606.ENSP00000217426	ENSG00000116649	SRM	9606.ENSP00000366156	576
ENSG00000101444	AHCY	9606.ENSP00000217426	ENSG00000163931	TKT	9606.ENSP00000405455	482
ENSG00000079459	FDFT1	9606.ENSP00000220584	ENSG00000110921	MVK	9606.ENSP00000228510	788
ENSG00000079459	FDFT1	9606.ENSP00000220584	ENSG00000137309	HMGA1	9606.ENSP00000308227	531
ENSG00000079459	FDFT1	9606.ENSP00000220584	ENSG00000100300	TSPO	9606.ENSP00000328973	454
ENSG00000079459	FDFT1	9606.ENSP00000220584	ENSG00000111335	OAS2	9606.ENSP00000342278	422
ENSG00000079459	FDFT1	9606.ENSP00000220584	ENSG00000150991	UBC	9606.ENSP00000344818	988
ENSG00000079459	FDFT1	9606.ENSP00000220584	ENSG00000172893	DHCR7	9606.ENSP00000347717	782
ENSG00000079459	FDFT1	9606.ENSP00000220584	ENSG00000120437	ACAT2	9606.ENSP00000356015	417
ENSG00000079459	FDFT1	9606.ENSP00000220584	ENSG00000102178	UBL4A	9606.ENSP00000358674	581
ENSG00000079459	FDFT1	9606.ENSP00000220584	ENSG00000147383	NSDHL	9606.ENSP00000359297	929
ENSG00000079459	FDFT1	9606.ENSP00000220584	ENSG00000116133	DHCR24	9606.ENSP00000360316	554
ENSG00000079459	FDFT1	9606.ENSP00000220584	ENSG00000149806	FAU	9606.ENSP00000431822	422
ENSG00000077348	EXOSC5	9606.ENSP00000221233	ENSG00000114767	RRP9	9606.ENSP00000232888	422
ENSG00000077348	EXOSC5	9606.ENSP00000221233	ENSG00000137547	MRPL15	9606.ENSP00000260102	552
ENSG00000077348	EXOSC5	9606.ENSP00000221233	ENSG00000198522	GPN1	9606.ENSP00000264718	413
ENSG00000077348	EXOSC5	9606.ENSP00000221233	ENSG00000145912	NHP2	9606.ENSP00000274606	743
ENSG00000077348	EXOSC5	9606.ENSP00000221233	ENSG00000241945	PWP2	9606.ENSP00000291576	625
ENSG00000077348	EXOSC5	9606.ENSP00000221233	ENSG00000169429	IL8	9606.ENSP00000306512	900
ENSG00000077348	EXOSC5	9606.ENSP00000221233	ENSG00000177700	POLR2L	9606.ENSP00000324124	416
ENSG00000077348	EXOSC5	9606.ENSP00000221233	ENSG00000150991	UBC	9606.ENSP00000344818	735
ENSG00000077348	EXOSC5	9606.ENSP00000221233	ENSG00000117419	ERI3	9606.ENSP00000361331	450
ENSG00000077348	EXOSC5	9606.ENSP00000221233	ENSG00000197756	RPL37A	9606.ENSP00000418082	501
ENSG00000077348	EXOSC5	9606.ENSP00000221233	ENSG00000183207	RUVBL2	9606.ENSP00000473172	610
ENSG00000006712	PAF1	9606.ENSP00000221265	ENSG00000113300	CNOT6	9606.ENSP00000261951	600
ENSG00000006712	PAF1	9606.ENSP00000221265	ENSG00000113971	NPHP3	9606.ENSP00000338766	437
ENSG00000006712	PAF1	9606.ENSP00000221265	ENSG00000150991	UBC	9606.ENSP00000344818	892
ENSG00000105202	FBL	9606.ENSP00000221801	ENSG00000105640	RPL18A	9606.ENSP00000222247	945
ENSG00000105202	FBL	9606.ENSP00000221801	ENSG00000108298	RPL19	9606.ENSP00000225430	724
ENSG00000105202	FBL	9606.ENSP00000221801	ENSG00000112306	RPS12	9606.ENSP00000230050	772
ENSG00000105202	FBL	9606.ENSP00000221801	ENSG00000114767	RRP9	9606.ENSP00000232888	988
ENSG00000105202	FBL	9606.ENSP00000221801	ENSG00000105671	DDX49	9606.ENSP00000247003	440
ENSG00000105202	FBL	9606.ENSP00000221801	ENSG00000105193	RPS16	9606.ENSP00000251453	703
ENSG00000105202	FBL	9606.ENSP00000221801	ENSG00000130255	RPL36	9606.ENSP00000252543	443
ENSG00000105202	FBL	9606.ENSP00000221801	ENSG00000131469	RPL27	9606.ENSP00000253788	713
ENSG00000105202	FBL	9606.ENSP00000221801	ENSG00000136271	DDX56	9606.ENSP00000258772	809
ENSG00000105202	FBL	9606.ENSP00000221801	ENSG00000161016	RPL8	9606.ENSP00000262584	729
ENSG00000105202	FBL	9606.ENSP00000221801	ENSG00000114686	MRPL3	9606.ENSP00000264995	488
ENSG00000105202	FBL	9606.ENSP00000221801	ENSG00000037241	RPL26L1	9606.ENSP00000265100	554
ENSG00000105202	FBL	9606.ENSP00000221801	ENSG00000142507	PSMB6	9606.ENSP00000270586	576
ENSG00000105202	FBL	9606.ENSP00000221801	ENSG00000142534	RPS11	9606.ENSP00000270625	967
ENSG00000105202	FBL	9606.ENSP00000221801	ENSG00000145912	NHP2	9606.ENSP00000274606	996
ENSG00000105202	FBL	9606.ENSP00000221801	ENSG00000156482	RPL30	9606.ENSP00000287038	871
ENSG00000105202	FBL	9606.ENSP00000221801	ENSG00000241945	PWP2	9606.ENSP00000291576	994
ENSG00000105202	FBL	9606.ENSP00000221801	ENSG00000161960	EIF4A1	9606.ENSP00000293831	494
ENSG00000105202	FBL	9606.ENSP00000221801	ENSG00000170889	RPS9	9606.ENSP00000302896	695
ENSG00000105202	FBL	9606.ENSP00000221801	ENSG00000172172	MRPL13	9606.ENSP00000306548	493
ENSG00000105202	FBL	9606.ENSP00000221801	ENSG00000167526	RPL13	9606.ENSP00000307889	736
ENSG00000105202	FBL	9606.ENSP00000221801	ENSG00000164587	RPS14	9606.ENSP00000311028	966
ENSG00000105202	FBL	9606.ENSP00000221801	ENSG00000189306	RRP7A	9606.ENSP00000321449	540
ENSG00000105202	FBL	9606.ENSP00000221801	ENSG00000156976	EIF4A2	9606.ENSP00000326381	460
ENSG00000105202	FBL	9606.ENSP00000221801	ENSG00000100300	TSPO	9606.ENSP00000328973	506
ENSG00000105202	FBL	9606.ENSP00000221801	ENSG00000184110	EIF3C	9606.ENSP00000332604	806
ENSG00000105202	FBL	9606.ENSP00000221801	ENSG00000089157	RPLP0	9606.ENSP00000339027	612
ENSG00000105202	FBL	9606.ENSP00000221801	ENSG00000171863	RPS7	9606.ENSP00000339095	958
ENSG00000105202	FBL	9606.ENSP00000221801	ENSG00000147604	RPL7	9606.ENSP00000339795	976
ENSG00000105202	FBL	9606.ENSP00000221801	ENSG00000147403	RPL10	9606.ENSP00000341730	626
ENSG00000105202	FBL	9606.ENSP00000221801	ENSG00000140988	RPS2	9606.ENSP00000341885	921
ENSG00000105202	FBL	9606.ENSP00000221801	ENSG00000100697	DICER1	9606.ENSP00000343745	404
ENSG00000105202	FBL	9606.ENSP00000221801	ENSG00000150991	UBC	9606.ENSP00000344818	996
ENSG00000105202	FBL	9606.ENSP00000221801	ENSG00000188846	RPL14	9606.ENSP00000345156	543
ENSG00000105202	FBL	9606.ENSP00000221801	ENSG00000163682	RPL9	9606.ENSP00000346022	600
ENSG00000105202	FBL	9606.ENSP00000221801	ENSG00000122026	RPL21	9606.ENSP00000346027	477
ENSG00000105202	FBL	9606.ENSP00000221801	ENSG00000145425	RPS3A	9606.ENSP00000346050	747
ENSG00000105202	FBL	9606.ENSP00000221801	ENSG00000168028	RPSA	9606.ENSP00000346067	652
ENSG00000105202	FBL	9606.ENSP00000221801	ENSG00000163584	RPL22L1	9606.ENSP00000346080	445
ENSG00000105202	FBL	9606.ENSP00000221801	ENSG00000161547	SRSF2	9606.ENSP00000353089	542
ENSG00000105202	FBL	9606.ENSP00000221801	ENSG00000197958	RPL12	9606.ENSP00000354739	762
ENSG00000105202	FBL	9606.ENSP00000221801	ENSG00000136628	EPRS	9606.ENSP00000355890	723
ENSG00000105202	FBL	9606.ENSP00000221801	ENSG00000116898	MRPS15	9606.ENSP00000362208	431
ENSG00000105202	FBL	9606.ENSP00000221801	ENSG00000084623	EIF3I	9606.ENSP00000362688	436
ENSG00000105202	FBL	9606.ENSP00000221801	ENSG00000198034	RPS4X	9606.ENSP00000362744	882
ENSG00000105202	FBL	9606.ENSP00000221801	ENSG00000198755	RPL10A	9606.ENSP00000363018	439
ENSG00000105202	FBL	9606.ENSP00000221801	ENSG00000242372	EIF6	9606.ENSP00000363559	970
ENSG00000105202	FBL	9606.ENSP00000221801	ENSG00000198931	APRT	9606.ENSP00000367615	567
ENSG00000105202	FBL	9606.ENSP00000221801	ENSG00000142541	RPL13A	9606.ENSP00000375730	772
ENSG00000105202	FBL	9606.ENSP00000221801	ENSG00000114391	RPL24	9606.ENSP00000377640	444
ENSG00000105202	FBL	9606.ENSP00000221801	ENSG00000125691	RPL23	9606.ENSP00000377865	804
ENSG00000105202	FBL	9606.ENSP00000221801	ENSG00000119737	GPR75	9606.ENSP00000378195	464
ENSG00000105202	FBL	9606.ENSP00000221801	ENSG00000142937	RPS8	9606.ENSP00000379888	919
ENSG00000105202	FBL	9606.ENSP00000221801	ENSG00000144713	RPL32	9606.ENSP00000380156	508
ENSG00000105202	FBL	9606.ENSP00000221801	ENSG00000221983	UBA52	9606.ENSP00000388107	400
ENSG00000105202	FBL	9606.ENSP00000221801	ENSG00000182899	RPL35A	9606.ENSP00000393393	453
ENSG00000105202	FBL	9606.ENSP00000221801	ENSG00000126457	PRMT1	9606.ENSP00000406162	983
ENSG00000105202	FBL	9606.ENSP00000221801	ENSG00000138326	RPS24	9606.ENSP00000414321	732
ENSG00000105202	FBL	9606.ENSP00000221801	ENSG00000197756	RPL37A	9606.ENSP00000418082	420
ENSG00000105202	FBL	9606.ENSP00000221801	ENSG00000008988	RPS20	9606.ENSP00000429374	649
ENSG00000105202	FBL	9606.ENSP00000221801	ENSG00000149806	FAU	9606.ENSP00000431822	454
ENSG00000105202	FBL	9606.ENSP00000221801	ENSG00000149273	RPS3	9606.ENSP00000433821	850
ENSG00000105202	FBL	9606.ENSP00000221801	ENSG00000183207	RUVBL2	9606.ENSP00000473172	736
ENSG00000105254	TBCB	9606.ENSP00000221855	ENSG00000127824	TUBA4A	9606.ENSP00000248437	985
ENSG00000105254	TBCB	9606.ENSP00000221855	ENSG00000198522	GPN1	9606.ENSP00000264718	425
ENSG00000105254	TBCB	9606.ENSP00000221855	ENSG00000142230	SAE1	9606.ENSP00000270225	471
ENSG00000105254	TBCB	9606.ENSP00000221855	ENSG00000150991	UBC	9606.ENSP00000344818	935
ENSG00000105355	PLIN3	9606.ENSP00000221957	ENSG00000128626	MRPS12	9606.ENSP00000308845	483
ENSG00000105355	PLIN3	9606.ENSP00000221957	ENSG00000150991	UBC	9606.ENSP00000344818	914
ENSG00000105355	PLIN3	9606.ENSP00000221957	ENSG00000163682	RPL9	9606.ENSP00000346022	489
ENSG00000105640	RPL18A	9606.ENSP00000222247	ENSG00000108298	RPL19	9606.ENSP00000225430	999
ENSG00000105640	RPL18A	9606.ENSP00000222247	ENSG00000109971	HSPA8	9606.ENSP00000227378	642
ENSG00000105640	RPL18A	9606.ENSP00000222247	ENSG00000112306	RPS12	9606.ENSP00000230050	999
ENSG00000105640	RPL18A	9606.ENSP00000222247	ENSG00000114942	EEF1B2	9606.ENSP00000236957	810
ENSG00000105640	RPL18A	9606.ENSP00000222247	ENSG00000178982	EIF3K	9606.ENSP00000248342	950
ENSG00000105640	RPL18A	9606.ENSP00000222247	ENSG00000105193	RPS16	9606.ENSP00000251453	999
ENSG00000105640	RPL18A	9606.ENSP00000222247	ENSG00000130255	RPL36	9606.ENSP00000252543	999
ENSG00000105640	RPL18A	9606.ENSP00000222247	ENSG00000130811	EIF3G	9606.ENSP00000253108	954
ENSG00000105640	RPL18A	9606.ENSP00000222247	ENSG00000131469	RPL27	9606.ENSP00000253788	999
ENSG00000105640	RPL18A	9606.ENSP00000222247	ENSG00000136942	RPL35	9606.ENSP00000259469	999
ENSG00000105640	RPL18A	9606.ENSP00000222247	ENSG00000137547	MRPL15	9606.ENSP00000260102	919
ENSG00000105640	RPL18A	9606.ENSP00000222247	ENSG00000161016	RPL8	9606.ENSP00000262584	999
ENSG00000105640	RPL18A	9606.ENSP00000222247	ENSG00000114686	MRPL3	9606.ENSP00000264995	917
ENSG00000105640	RPL18A	9606.ENSP00000222247	ENSG00000037241	RPL26L1	9606.ENSP00000265100	999
ENSG00000105640	RPL18A	9606.ENSP00000222247	ENSG00000142534	RPS11	9606.ENSP00000270625	999
ENSG00000105640	RPL18A	9606.ENSP00000222247	ENSG00000143947	RPS27A	9606.ENSP00000272317	999
ENSG00000105640	RPL18A	9606.ENSP00000222247	ENSG00000145592	RPL37	9606.ENSP00000274242	999
ENSG00000105640	RPL18A	9606.ENSP00000222247	ENSG00000145912	NHP2	9606.ENSP00000274606	764
ENSG00000105640	RPL18A	9606.ENSP00000222247	ENSG00000156482	RPL30	9606.ENSP00000287038	999
ENSG00000105640	RPL18A	9606.ENSP00000222247	ENSG00000161960	EIF4A1	9606.ENSP00000293831	961
ENSG00000105640	RPL18A	9606.ENSP00000222247	ENSG00000162244	RPL29	9606.ENSP00000294189	999
ENSG00000105640	RPL18A	9606.ENSP00000222247	ENSG00000163923	RPL39L	9606.ENSP00000296277	997
ENSG00000105640	RPL18A	9606.ENSP00000222247	ENSG00000186468	RPS23	9606.ENSP00000296674	999
ENSG00000105640	RPL18A	9606.ENSP00000222247	ENSG00000170889	RPS9	9606.ENSP00000302896	979
ENSG00000105640	RPL18A	9606.ENSP00000222247	ENSG00000172172	MRPL13	9606.ENSP00000306548	952
ENSG00000105640	RPL18A	9606.ENSP00000222247	ENSG00000167526	RPL13	9606.ENSP00000307889	999
ENSG00000105640	RPL18A	9606.ENSP00000222247	ENSG00000128626	MRPS12	9606.ENSP00000308845	721
ENSG00000105640	RPL18A	9606.ENSP00000222247	ENSG00000174547	MRPL11	9606.ENSP00000308897	935
ENSG00000105640	RPL18A	9606.ENSP00000222247	ENSG00000172809	RPL38	9606.ENSP00000309830	999
ENSG00000105640	RPL18A	9606.ENSP00000222247	ENSG00000164587	RPS14	9606.ENSP00000311028	999
ENSG00000105640	RPL18A	9606.ENSP00000222247	ENSG00000177600	RPLP2	9606.ENSP00000322419	999
ENSG00000105640	RPL18A	9606.ENSP00000222247	ENSG00000156976	EIF4A2	9606.ENSP00000326381	945
ENSG00000105640	RPL18A	9606.ENSP00000222247	ENSG00000185088	RPS27L	9606.ENSP00000331019	977
ENSG00000105640	RPL18A	9606.ENSP00000222247	ENSG00000184110	EIF3C	9606.ENSP00000332604	912
ENSG00000105640	RPL18A	9606.ENSP00000222247	ENSG00000123349	PFDN5	9606.ENSP00000334188	492
ENSG00000105640	RPL18A	9606.ENSP00000222247	ENSG00000132507	EIF5A	9606.ENSP00000336702	483
ENSG00000105640	RPL18A	9606.ENSP00000222247	ENSG00000089157	RPLP0	9606.ENSP00000339027	999
ENSG00000105640	RPL18A	9606.ENSP00000222247	ENSG00000171863	RPS7	9606.ENSP00000339095	999
ENSG00000105640	RPL18A	9606.ENSP00000222247	ENSG00000147604	RPL7	9606.ENSP00000339795	999
ENSG00000105640	RPL18A	9606.ENSP00000222247	ENSG00000147403	RPL10	9606.ENSP00000341730	994
ENSG00000105640	RPL18A	9606.ENSP00000222247	ENSG00000140988	RPS2	9606.ENSP00000341885	999
ENSG00000105640	RPL18A	9606.ENSP00000222247	ENSG00000111335	OAS2	9606.ENSP00000342278	439
ENSG00000105640	RPL18A	9606.ENSP00000222247	ENSG00000150991	UBC	9606.ENSP00000344818	991
ENSG00000105640	RPL18A	9606.ENSP00000222247	ENSG00000188846	RPL14	9606.ENSP00000345156	999
ENSG00000105640	RPL18A	9606.ENSP00000222247	ENSG00000171858	RPS21	9606.ENSP00000345957	999
ENSG00000105640	RPL18A	9606.ENSP00000222247	ENSG00000166441	RPL27A	9606.ENSP00000346015	999
ENSG00000105640	RPL18A	9606.ENSP00000222247	ENSG00000163682	RPL9	9606.ENSP00000346022	999
ENSG00000105640	RPL18A	9606.ENSP00000222247	ENSG00000122026	RPL21	9606.ENSP00000346027	999
ENSG00000105640	RPL18A	9606.ENSP00000222247	ENSG00000145425	RPS3A	9606.ENSP00000346050	999
ENSG00000105640	RPL18A	9606.ENSP00000222247	ENSG00000168028	RPSA	9606.ENSP00000346067	999
ENSG00000105640	RPL18A	9606.ENSP00000222247	ENSG00000163584	RPL22L1	9606.ENSP00000346080	937
ENSG00000105640	RPL18A	9606.ENSP00000222247	ENSG00000197958	RPL12	9606.ENSP00000354739	999
ENSG00000105640	RPL18A	9606.ENSP00000222247	ENSG00000198918	RPL39	9606.ENSP00000355315	999
ENSG00000105640	RPL18A	9606.ENSP00000222247	ENSG00000177954	RPS27	9606.ENSP00000357555	998
ENSG00000105640	RPL18A	9606.ENSP00000222247	ENSG00000102178	UBL4A	9606.ENSP00000358674	593
ENSG00000105640	RPL18A	9606.ENSP00000222247	ENSG00000116898	MRPS15	9606.ENSP00000362208	871
ENSG00000105640	RPL18A	9606.ENSP00000222247	ENSG00000084623	EIF3I	9606.ENSP00000362688	965
ENSG00000105640	RPL18A	9606.ENSP00000222247	ENSG00000198034	RPS4X	9606.ENSP00000362744	999
ENSG00000105640	RPL18A	9606.ENSP00000222247	ENSG00000198755	RPL10A	9606.ENSP00000363018	999
ENSG00000105640	RPL18A	9606.ENSP00000222247	ENSG00000242372	EIF6	9606.ENSP00000363559	993
ENSG00000105640	RPL18A	9606.ENSP00000222247	ENSG00000142541	RPL13A	9606.ENSP00000375730	999
ENSG00000105640	RPL18A	9606.ENSP00000222247	ENSG00000114391	RPL24	9606.ENSP00000377640	999
ENSG00000105640	RPL18A	9606.ENSP00000222247	ENSG00000125691	RPL23	9606.ENSP00000377865	999
ENSG00000105640	RPL18A	9606.ENSP00000222247	ENSG00000109475	RPL34	9606.ENSP00000378160	999
ENSG00000105640	RPL18A	9606.ENSP00000222247	ENSG00000213741	RPS29	9606.ENSP00000379339	997
ENSG00000105640	RPL18A	9606.ENSP00000222247	ENSG00000142937	RPS8	9606.ENSP00000379888	999
ENSG00000105640	RPL18A	9606.ENSP00000222247	ENSG00000144713	RPL32	9606.ENSP00000380156	999
ENSG00000105640	RPL18A	9606.ENSP00000222247	ENSG00000071082	RPL31	9606.ENSP00000386717	999
ENSG00000105640	RPL18A	9606.ENSP00000222247	ENSG00000221983	UBA52	9606.ENSP00000388107	999
ENSG00000105640	RPL18A	9606.ENSP00000222247	ENSG00000231500	RPS18	9606.ENSP00000393241	981
ENSG00000105640	RPL18A	9606.ENSP00000222247	ENSG00000182899	RPL35A	9606.ENSP00000393393	999
ENSG00000105640	RPL18A	9606.ENSP00000222247	ENSG00000241343	RPL36A	9606.ENSP00000404375	999
ENSG00000105640	RPL18A	9606.ENSP00000222247	ENSG00000138326	RPS24	9606.ENSP00000414321	999
ENSG00000105640	RPL18A	9606.ENSP00000222247	ENSG00000197756	RPL37A	9606.ENSP00000418082	999
ENSG00000105640	RPL18A	9606.ENSP00000222247	ENSG00000008988	RPS20	9606.ENSP00000429374	999
ENSG00000105640	RPL18A	9606.ENSP00000222247	ENSG00000149806	FAU	9606.ENSP00000431822	999
ENSG00000105640	RPL18A	9606.ENSP00000222247	ENSG00000149273	RPS3	9606.ENSP00000433821	999
ENSG00000105640	RPL18A	9606.ENSP00000222247	ENSG00000118181	RPS25	9606.ENSP00000435096	984
ENSG00000105647	PIK3R2	9606.ENSP00000222254	ENSG00000109971	HSPA8	9606.ENSP00000227378	493
ENSG00000105647	PIK3R2	9606.ENSP00000222254	ENSG00000186395	KRT10	9606.ENSP00000269576	493
ENSG00000105677	TMEM147	9606.ENSP00000222284	ENSG00000123349	PFDN5	9606.ENSP00000334188	716
ENSG00000105677	TMEM147	9606.ENSP00000222284	ENSG00000150991	UBC	9606.ENSP00000344818	620
ENSG00000105677	TMEM147	9606.ENSP00000222284	ENSG00000130755	GMFG	9606.ENSP00000472249	563
ENSG00000106366	SERPINE1	9606.ENSP00000223095	ENSG00000111640	GAPDH	9606.ENSP00000229239	649
ENSG00000106366	SERPINE1	9606.ENSP00000223095	ENSG00000122862	SRGN	9606.ENSP00000242465	901
ENSG00000106366	SERPINE1	9606.ENSP00000223095	ENSG00000051523	CYBA	9606.ENSP00000261623	462
ENSG00000106366	SERPINE1	9606.ENSP00000223095	ENSG00000147437	GNRH1	9606.ENSP00000276414	814
ENSG00000106366	SERPINE1	9606.ENSP00000223095	ENSG00000169429	IL8	9606.ENSP00000306512	566
ENSG00000106366	SERPINE1	9606.ENSP00000223095	ENSG00000174775	HRAS	9606.ENSP00000309845	402
ENSG00000106366	SERPINE1	9606.ENSP00000223095	ENSG00000178741	COX5A	9606.ENSP00000317780	416
ENSG00000106366	SERPINE1	9606.ENSP00000223095	ENSG00000007171	NOS2	9606.ENSP00000327251	637
ENSG00000106366	SERPINE1	9606.ENSP00000223095	ENSG00000100300	TSPO	9606.ENSP00000328973	633
ENSG00000106366	SERPINE1	9606.ENSP00000223095	ENSG00000182718	ANXA2	9606.ENSP00000346032	463
ENSG00000106399	RPA3	9606.ENSP00000223129	ENSG00000135446	CDK4	9606.ENSP00000257904	903
ENSG00000106399	RPA3	9606.ENSP00000223129	ENSG00000150991	UBC	9606.ENSP00000344818	862
ENSG00000106399	RPA3	9606.ENSP00000223129	ENSG00000106628	POLD2	9606.ENSP00000386105	913
ENSG00000214253	FIS1	9606.ENSP00000223136	ENSG00000131143	COX4I1	9606.ENSP00000253452	501
ENSG00000214253	FIS1	9606.ENSP00000223136	ENSG00000150991	UBC	9606.ENSP00000344818	898
ENSG00000214253	FIS1	9606.ENSP00000223136	ENSG00000198356	ASNA1	9606.ENSP00000349887	407
ENSG00000214253	FIS1	9606.ENSP00000223136	ENSG00000102178	UBL4A	9606.ENSP00000358674	610
ENSG00000107290	SETX	9606.ENSP00000224140	ENSG00000140948	ZCCHC14	9606.ENSP00000268616	467
ENSG00000107290	SETX	9606.ENSP00000224140	ENSG00000100697	DICER1	9606.ENSP00000343745	507
ENSG00000107290	SETX	9606.ENSP00000224140	ENSG00000150991	UBC	9606.ENSP00000344818	909
ENSG00000107290	SETX	9606.ENSP00000224140	ENSG00000147894	C9orf72	9606.ENSP00000369339	566
ENSG00000107290	SETX	9606.ENSP00000224140	ENSG00000151835	SACS	9606.ENSP00000371729	473
ENSG00000108298	RPL19	9606.ENSP00000225430	ENSG00000111640	GAPDH	9606.ENSP00000229239	519
ENSG00000108298	RPL19	9606.ENSP00000225430	ENSG00000112306	RPS12	9606.ENSP00000230050	999
ENSG00000108298	RPL19	9606.ENSP00000225430	ENSG00000114942	EEF1B2	9606.ENSP00000236957	741
ENSG00000108298	RPL19	9606.ENSP00000225430	ENSG00000178982	EIF3K	9606.ENSP00000248342	927
ENSG00000108298	RPL19	9606.ENSP00000225430	ENSG00000105193	RPS16	9606.ENSP00000251453	999
ENSG00000108298	RPL19	9606.ENSP00000225430	ENSG00000130255	RPL36	9606.ENSP00000252543	999
ENSG00000108298	RPL19	9606.ENSP00000225430	ENSG00000130811	EIF3G	9606.ENSP00000253108	940
ENSG00000108298	RPL19	9606.ENSP00000225430	ENSG00000131469	RPL27	9606.ENSP00000253788	999
ENSG00000108298	RPL19	9606.ENSP00000225430	ENSG00000136942	RPL35	9606.ENSP00000259469	999
ENSG00000108298	RPL19	9606.ENSP00000225430	ENSG00000137547	MRPL15	9606.ENSP00000260102	959
ENSG00000108298	RPL19	9606.ENSP00000225430	ENSG00000161016	RPL8	9606.ENSP00000262584	999
ENSG00000108298	RPL19	9606.ENSP00000225430	ENSG00000114686	MRPL3	9606.ENSP00000264995	941
ENSG00000108298	RPL19	9606.ENSP00000225430	ENSG00000037241	RPL26L1	9606.ENSP00000265100	999
ENSG00000108298	RPL19	9606.ENSP00000225430	ENSG00000142534	RPS11	9606.ENSP00000270625	999
ENSG00000108298	RPL19	9606.ENSP00000225430	ENSG00000143947	RPS27A	9606.ENSP00000272317	999
ENSG00000108298	RPL19	9606.ENSP00000225430	ENSG00000145592	RPL37	9606.ENSP00000274242	999
ENSG00000108298	RPL19	9606.ENSP00000225430	ENSG00000145912	NHP2	9606.ENSP00000274606	816
ENSG00000108298	RPL19	9606.ENSP00000225430	ENSG00000156482	RPL30	9606.ENSP00000287038	999
ENSG00000108298	RPL19	9606.ENSP00000225430	ENSG00000161960	EIF4A1	9606.ENSP00000293831	965
ENSG00000108298	RPL19	9606.ENSP00000225430	ENSG00000162244	RPL29	9606.ENSP00000294189	999
ENSG00000108298	RPL19	9606.ENSP00000225430	ENSG00000163923	RPL39L	9606.ENSP00000296277	992
ENSG00000108298	RPL19	9606.ENSP00000225430	ENSG00000186468	RPS23	9606.ENSP00000296674	999
ENSG00000108298	RPL19	9606.ENSP00000225430	ENSG00000170889	RPS9	9606.ENSP00000302896	984
ENSG00000108298	RPL19	9606.ENSP00000225430	ENSG00000172172	MRPL13	9606.ENSP00000306548	923
ENSG00000108298	RPL19	9606.ENSP00000225430	ENSG00000167526	RPL13	9606.ENSP00000307889	999
ENSG00000108298	RPL19	9606.ENSP00000225430	ENSG00000128626	MRPS12	9606.ENSP00000308845	825
ENSG00000108298	RPL19	9606.ENSP00000225430	ENSG00000174547	MRPL11	9606.ENSP00000308897	910
ENSG00000108298	RPL19	9606.ENSP00000225430	ENSG00000172809	RPL38	9606.ENSP00000309830	999
ENSG00000108298	RPL19	9606.ENSP00000225430	ENSG00000164587	RPS14	9606.ENSP00000311028	999
ENSG00000108298	RPL19	9606.ENSP00000225430	ENSG00000177600	RPLP2	9606.ENSP00000322419	999
ENSG00000108298	RPL19	9606.ENSP00000225430	ENSG00000156976	EIF4A2	9606.ENSP00000326381	919
ENSG00000108298	RPL19	9606.ENSP00000225430	ENSG00000100300	TSPO	9606.ENSP00000328973	499
ENSG00000108298	RPL19	9606.ENSP00000225430	ENSG00000185088	RPS27L	9606.ENSP00000331019	996
ENSG00000108298	RPL19	9606.ENSP00000225430	ENSG00000184110	EIF3C	9606.ENSP00000332604	925
ENSG00000108298	RPL19	9606.ENSP00000225430	ENSG00000132507	EIF5A	9606.ENSP00000336702	638
ENSG00000108298	RPL19	9606.ENSP00000225430	ENSG00000089157	RPLP0	9606.ENSP00000339027	999
ENSG00000108298	RPL19	9606.ENSP00000225430	ENSG00000171863	RPS7	9606.ENSP00000339095	999
ENSG00000108298	RPL19	9606.ENSP00000225430	ENSG00000147604	RPL7	9606.ENSP00000339795	999
ENSG00000108298	RPL19	9606.ENSP00000225430	ENSG00000175793	SFN	9606.ENSP00000340989	567
ENSG00000108298	RPL19	9606.ENSP00000225430	ENSG00000147403	RPL10	9606.ENSP00000341730	993
ENSG00000108298	RPL19	9606.ENSP00000225430	ENSG00000140988	RPS2	9606.ENSP00000341885	999
ENSG00000108298	RPL19	9606.ENSP00000225430	ENSG00000111335	OAS2	9606.ENSP00000342278	490
ENSG00000108298	RPL19	9606.ENSP00000225430	ENSG00000150991	UBC	9606.ENSP00000344818	996
ENSG00000108298	RPL19	9606.ENSP00000225430	ENSG00000188846	RPL14	9606.ENSP00000345156	999
ENSG00000108298	RPL19	9606.ENSP00000225430	ENSG00000171858	RPS21	9606.ENSP00000345957	999
ENSG00000108298	RPL19	9606.ENSP00000225430	ENSG00000166441	RPL27A	9606.ENSP00000346015	999
ENSG00000108298	RPL19	9606.ENSP00000225430	ENSG00000163682	RPL9	9606.ENSP00000346022	999
ENSG00000108298	RPL19	9606.ENSP00000225430	ENSG00000122026	RPL21	9606.ENSP00000346027	999
ENSG00000108298	RPL19	9606.ENSP00000225430	ENSG00000145425	RPS3A	9606.ENSP00000346050	999
ENSG00000108298	RPL19	9606.ENSP00000225430	ENSG00000168028	RPSA	9606.ENSP00000346067	999
ENSG00000108298	RPL19	9606.ENSP00000225430	ENSG00000163584	RPL22L1	9606.ENSP00000346080	950
ENSG00000108298	RPL19	9606.ENSP00000225430	ENSG00000197958	RPL12	9606.ENSP00000354739	999
ENSG00000108298	RPL19	9606.ENSP00000225430	ENSG00000198918	RPL39	9606.ENSP00000355315	999
ENSG00000108298	RPL19	9606.ENSP00000225430	ENSG00000177954	RPS27	9606.ENSP00000357555	996
ENSG00000108298	RPL19	9606.ENSP00000225430	ENSG00000102178	UBL4A	9606.ENSP00000358674	630
ENSG00000108298	RPL19	9606.ENSP00000225430	ENSG00000125356	NDUFA1	9606.ENSP00000360492	471
ENSG00000108298	RPL19	9606.ENSP00000225430	ENSG00000116898	MRPS15	9606.ENSP00000362208	833
ENSG00000108298	RPL19	9606.ENSP00000225430	ENSG00000084623	EIF3I	9606.ENSP00000362688	947
ENSG00000108298	RPL19	9606.ENSP00000225430	ENSG00000198034	RPS4X	9606.ENSP00000362744	999
ENSG00000108298	RPL19	9606.ENSP00000225430	ENSG00000198755	RPL10A	9606.ENSP00000363018	999
ENSG00000108298	RPL19	9606.ENSP00000225430	ENSG00000242372	EIF6	9606.ENSP00000363559	500
ENSG00000108298	RPL19	9606.ENSP00000225430	ENSG00000142541	RPL13A	9606.ENSP00000375730	999
ENSG00000108298	RPL19	9606.ENSP00000225430	ENSG00000114391	RPL24	9606.ENSP00000377640	999
ENSG00000108298	RPL19	9606.ENSP00000225430	ENSG00000125691	RPL23	9606.ENSP00000377865	999
ENSG00000108298	RPL19	9606.ENSP00000225430	ENSG00000109475	RPL34	9606.ENSP00000378160	999
ENSG00000108298	RPL19	9606.ENSP00000225430	ENSG00000213741	RPS29	9606.ENSP00000379339	995
ENSG00000108298	RPL19	9606.ENSP00000225430	ENSG00000142937	RPS8	9606.ENSP00000379888	999
ENSG00000108298	RPL19	9606.ENSP00000225430	ENSG00000144713	RPL32	9606.ENSP00000380156	999
ENSG00000108298	RPL19	9606.ENSP00000225430	ENSG00000071082	RPL31	9606.ENSP00000386717	999
ENSG00000108298	RPL19	9606.ENSP00000225430	ENSG00000221983	UBA52	9606.ENSP00000388107	999
ENSG00000108298	RPL19	9606.ENSP00000225430	ENSG00000231500	RPS18	9606.ENSP00000393241	982
ENSG00000108298	RPL19	9606.ENSP00000225430	ENSG00000182899	RPL35A	9606.ENSP00000393393	999
ENSG00000108298	RPL19	9606.ENSP00000225430	ENSG00000241343	RPL36A	9606.ENSP00000404375	999
ENSG00000108298	RPL19	9606.ENSP00000225430	ENSG00000138326	RPS24	9606.ENSP00000414321	999
ENSG00000108298	RPL19	9606.ENSP00000225430	ENSG00000197756	RPL37A	9606.ENSP00000418082	999
ENSG00000108298	RPL19	9606.ENSP00000225430	ENSG00000008988	RPS20	9606.ENSP00000429374	999
ENSG00000108298	RPL19	9606.ENSP00000225430	ENSG00000149806	FAU	9606.ENSP00000431822	999
ENSG00000108298	RPL19	9606.ENSP00000225430	ENSG00000149273	RPS3	9606.ENSP00000433821	999
ENSG00000108298	RPL19	9606.ENSP00000225430	ENSG00000118181	RPS25	9606.ENSP00000435096	970
ENSG00000108479	GALK1	9606.ENSP00000225614	ENSG00000088826	SMOX	9606.ENSP00000307252	476
ENSG00000108479	GALK1	9606.ENSP00000225614	ENSG00000117448	AKR1A1	9606.ENSP00000312606	602
ENSG00000108479	GALK1	9606.ENSP00000225614	ENSG00000150991	UBC	9606.ENSP00000344818	767
ENSG00000108479	GALK1	9606.ENSP00000225614	ENSG00000077097	TOP2B	9606.ENSP00000396704	582
ENSG00000108518	PFN1	9606.ENSP00000225655	ENSG00000127824	TUBA4A	9606.ENSP00000248437	536
ENSG00000108518	PFN1	9606.ENSP00000225655	ENSG00000124486	USP9X	9606.ENSP00000316357	485
ENSG00000108518	PFN1	9606.ENSP00000225655	ENSG00000150991	UBC	9606.ENSP00000344818	996
ENSG00000108518	PFN1	9606.ENSP00000225655	ENSG00000143256	PFDN2	9606.ENSP00000356989	742
ENSG00000108518	PFN1	9606.ENSP00000225655	ENSG00000130396	MLLT4	9606.ENSP00000375956	944
ENSG00000108826	MRPL27	9606.ENSP00000225969	ENSG00000111639	MRPL51	9606.ENSP00000229238	483
ENSG00000108826	MRPL27	9606.ENSP00000225969	ENSG00000105193	RPS16	9606.ENSP00000251453	870
ENSG00000108826	MRPL27	9606.ENSP00000225969	ENSG00000135940	COX5B	9606.ENSP00000258424	531
ENSG00000108826	MRPL27	9606.ENSP00000225969	ENSG00000136942	RPL35	9606.ENSP00000259469	913
ENSG00000108826	MRPL27	9606.ENSP00000225969	ENSG00000137547	MRPL15	9606.ENSP00000260102	983
ENSG00000108826	MRPL27	9606.ENSP00000225969	ENSG00000161016	RPL8	9606.ENSP00000262584	922
ENSG00000108826	MRPL27	9606.ENSP00000225969	ENSG00000042493	CAPG	9606.ENSP00000263867	461
ENSG00000108826	MRPL27	9606.ENSP00000225969	ENSG00000114686	MRPL3	9606.ENSP00000264995	967
ENSG00000108826	MRPL27	9606.ENSP00000225969	ENSG00000037241	RPL26L1	9606.ENSP00000265100	851
ENSG00000108826	MRPL27	9606.ENSP00000225969	ENSG00000142534	RPS11	9606.ENSP00000270625	649
ENSG00000108826	MRPL27	9606.ENSP00000225969	ENSG00000145494	NDUFS6	9606.ENSP00000274137	505
ENSG00000108826	MRPL27	9606.ENSP00000225969	ENSG00000158042	MRPL17	9606.ENSP00000288937	998
ENSG00000108826	MRPL27	9606.ENSP00000225969	ENSG00000186468	RPS23	9606.ENSP00000296674	719
ENSG00000108826	MRPL27	9606.ENSP00000225969	ENSG00000167862	ICT1	9606.ENSP00000301585	521
ENSG00000108826	MRPL27	9606.ENSP00000225969	ENSG00000170889	RPS9	9606.ENSP00000302896	786
ENSG00000108826	MRPL27	9606.ENSP00000225969	ENSG00000172172	MRPL13	9606.ENSP00000306548	984
ENSG00000108826	MRPL27	9606.ENSP00000225969	ENSG00000128626	MRPS12	9606.ENSP00000308845	719
ENSG00000108826	MRPL27	9606.ENSP00000225969	ENSG00000174547	MRPL11	9606.ENSP00000308897	991
ENSG00000108826	MRPL27	9606.ENSP00000225969	ENSG00000164587	RPS14	9606.ENSP00000311028	612
ENSG00000108826	MRPL27	9606.ENSP00000225969	ENSG00000173915	USMG5	9606.ENSP00000311245	429
ENSG00000108826	MRPL27	9606.ENSP00000225969	ENSG00000183617	MRPL54	9606.ENSP00000331849	463
ENSG00000108826	MRPL27	9606.ENSP00000225969	ENSG00000089157	RPLP0	9606.ENSP00000339027	893
ENSG00000108826	MRPL27	9606.ENSP00000225969	ENSG00000147604	RPL7	9606.ENSP00000339795	836
ENSG00000108826	MRPL27	9606.ENSP00000225969	ENSG00000055950	MRPL43	9606.ENSP00000339844	687
ENSG00000108826	MRPL27	9606.ENSP00000225969	ENSG00000147403	RPL10	9606.ENSP00000341730	867
ENSG00000108826	MRPL27	9606.ENSP00000225969	ENSG00000140988	RPS2	9606.ENSP00000341885	639
ENSG00000108826	MRPL27	9606.ENSP00000225969	ENSG00000100697	DICER1	9606.ENSP00000343745	543
ENSG00000108826	MRPL27	9606.ENSP00000225969	ENSG00000150991	UBC	9606.ENSP00000344818	652
ENSG00000108826	MRPL27	9606.ENSP00000225969	ENSG00000166441	RPL27A	9606.ENSP00000346015	905
ENSG00000108826	MRPL27	9606.ENSP00000225969	ENSG00000163682	RPL9	9606.ENSP00000346022	899
ENSG00000108826	MRPL27	9606.ENSP00000225969	ENSG00000168028	RPSA	9606.ENSP00000346067	767
ENSG00000108826	MRPL27	9606.ENSP00000225969	ENSG00000197345	MRPL21	9606.ENSP00000354580	510
ENSG00000108826	MRPL27	9606.ENSP00000225969	ENSG00000197958	RPL12	9606.ENSP00000354739	904
ENSG00000108826	MRPL27	9606.ENSP00000225969	ENSG00000182154	MRPL41	9606.ENSP00000360498	953
ENSG00000108826	MRPL27	9606.ENSP00000225969	ENSG00000180992	MRPL14	9606.ENSP00000361084	556
ENSG00000108826	MRPL27	9606.ENSP00000225969	ENSG00000116898	MRPS15	9606.ENSP00000362208	765
ENSG00000108826	MRPL27	9606.ENSP00000225969	ENSG00000119421	NDUFA8	9606.ENSP00000362873	681
ENSG00000108826	MRPL27	9606.ENSP00000225969	ENSG00000198755	RPL10A	9606.ENSP00000363018	891
ENSG00000108826	MRPL27	9606.ENSP00000225969	ENSG00000171421	MRPL36	9606.ENSP00000372093	945
ENSG00000108826	MRPL27	9606.ENSP00000225969	ENSG00000142541	RPL13A	9606.ENSP00000375730	953
ENSG00000108826	MRPL27	9606.ENSP00000225969	ENSG00000125691	RPL23	9606.ENSP00000377865	899
ENSG00000108826	MRPL27	9606.ENSP00000225969	ENSG00000213741	RPS29	9606.ENSP00000379339	752
ENSG00000108826	MRPL27	9606.ENSP00000225969	ENSG00000231500	RPS18	9606.ENSP00000393241	610
ENSG00000108826	MRPL27	9606.ENSP00000225969	ENSG00000077097	TOP2B	9606.ENSP00000396704	638
ENSG00000108826	MRPL27	9606.ENSP00000225969	ENSG00000136522	MRPL47	9606.ENSP00000417602	948
ENSG00000108826	MRPL27	9606.ENSP00000225969	ENSG00000008988	RPS20	9606.ENSP00000429374	794
ENSG00000108826	MRPL27	9606.ENSP00000225969	ENSG00000149273	RPS3	9606.ENSP00000433821	617
ENSG00000109971	HSPA8	9606.ENSP00000227378	ENSG00000111640	GAPDH	9606.ENSP00000229239	783
ENSG00000109971	HSPA8	9606.ENSP00000227378	ENSG00000111669	TPI1	9606.ENSP00000229270	420
ENSG00000109971	HSPA8	9606.ENSP00000227378	ENSG00000074800	ENO1	9606.ENSP00000234590	676
ENSG00000109971	HSPA8	9606.ENSP00000227378	ENSG00000129354	AP1M2	9606.ENSP00000250244	911
ENSG00000109971	HSPA8	9606.ENSP00000227378	ENSG00000105193	RPS16	9606.ENSP00000251453	442
ENSG00000109971	HSPA8	9606.ENSP00000227378	ENSG00000133265	HSPBP1	9606.ENSP00000255631	998
ENSG00000109971	HSPA8	9606.ENSP00000227378	ENSG00000135446	CDK4	9606.ENSP00000257904	743
ENSG00000109971	HSPA8	9606.ENSP00000227378	ENSG00000136930	PSMB7	9606.ENSP00000259457	917
ENSG00000109971	HSPA8	9606.ENSP00000227378	ENSG00000138246	DNAJC13	9606.ENSP00000260818	501
ENSG00000109971	HSPA8	9606.ENSP00000227378	ENSG00000161016	RPL8	9606.ENSP00000262584	773
ENSG00000109971	HSPA8	9606.ENSP00000227378	ENSG00000115020	PIKFYVE	9606.ENSP00000264380	771
ENSG00000109971	HSPA8	9606.ENSP00000227378	ENSG00000198522	GPN1	9606.ENSP00000264718	459
ENSG00000109971	HSPA8	9606.ENSP00000227378	ENSG00000142507	PSMB6	9606.ENSP00000270586	920
ENSG00000109971	HSPA8	9606.ENSP00000227378	ENSG00000143106	PSMA5	9606.ENSP00000271308	916
ENSG00000109971	HSPA8	9606.ENSP00000227378	ENSG00000143947	RPS27A	9606.ENSP00000272317	923
ENSG00000109971	HSPA8	9606.ENSP00000227378	ENSG00000153201	RANBP2	9606.ENSP00000283195	477
ENSG00000109971	HSPA8	9606.ENSP00000227378	ENSG00000159377	PSMB4	9606.ENSP00000290541	930
ENSG00000109971	HSPA8	9606.ENSP00000227378	ENSG00000161960	EIF4A1	9606.ENSP00000293831	473
ENSG00000109971	HSPA8	9606.ENSP00000227378	ENSG00000163468	CCT3	9606.ENSP00000295688	911
ENSG00000109971	HSPA8	9606.ENSP00000227378	ENSG00000186468	RPS23	9606.ENSP00000296674	433
ENSG00000109971	HSPA8	9606.ENSP00000227378	ENSG00000170889	RPS9	9606.ENSP00000302896	461
ENSG00000109971	HSPA8	9606.ENSP00000227378	ENSG00000172172	MRPL13	9606.ENSP00000306548	446
ENSG00000109971	HSPA8	9606.ENSP00000227378	ENSG00000156976	EIF4A2	9606.ENSP00000326381	430
ENSG00000109971	HSPA8	9606.ENSP00000227378	ENSG00000100300	TSPO	9606.ENSP00000328973	569
ENSG00000109971	HSPA8	9606.ENSP00000227378	ENSG00000187051	RPS19BP1	9606.ENSP00000333948	900
ENSG00000109971	HSPA8	9606.ENSP00000227378	ENSG00000106367	AP1S1	9606.ENSP00000336666	900
ENSG00000109971	HSPA8	9606.ENSP00000227378	ENSG00000089157	RPLP0	9606.ENSP00000339027	506
ENSG00000109971	HSPA8	9606.ENSP00000227378	ENSG00000147403	RPL10	9606.ENSP00000341730	430
ENSG00000109971	HSPA8	9606.ENSP00000227378	ENSG00000140988	RPS2	9606.ENSP00000341885	475
ENSG00000109971	HSPA8	9606.ENSP00000227378	ENSG00000150991	UBC	9606.ENSP00000344818	999
ENSG00000109971	HSPA8	9606.ENSP00000227378	ENSG00000163682	RPL9	9606.ENSP00000346022	405
ENSG00000109971	HSPA8	9606.ENSP00000227378	ENSG00000168028	RPSA	9606.ENSP00000346067	552
ENSG00000109971	HSPA8	9606.ENSP00000227378	ENSG00000198356	ASNA1	9606.ENSP00000349887	671
ENSG00000109971	HSPA8	9606.ENSP00000227378	ENSG00000197958	RPL12	9606.ENSP00000354739	454
ENSG00000109971	HSPA8	9606.ENSP00000227378	ENSG00000100804	PSMB5	9606.ENSP00000355325	916
ENSG00000109971	HSPA8	9606.ENSP00000227378	ENSG00000136628	EPRS	9606.ENSP00000355890	535
ENSG00000109971	HSPA8	9606.ENSP00000227378	ENSG00000102178	UBL4A	9606.ENSP00000358674	505
ENSG00000109971	HSPA8	9606.ENSP00000227378	ENSG00000198034	RPS4X	9606.ENSP00000362744	645
ENSG00000109971	HSPA8	9606.ENSP00000227378	ENSG00000198755	RPL10A	9606.ENSP00000363018	478
ENSG00000109971	HSPA8	9606.ENSP00000227378	ENSG00000136810	TXN	9606.ENSP00000363641	560
ENSG00000109971	HSPA8	9606.ENSP00000227378	ENSG00000123131	PRDX4	9606.ENSP00000368646	478
ENSG00000109971	HSPA8	9606.ENSP00000227378	ENSG00000142541	RPL13A	9606.ENSP00000375730	498
ENSG00000109971	HSPA8	9606.ENSP00000227378	ENSG00000115484	CCT4	9606.ENSP00000377958	781
ENSG00000109971	HSPA8	9606.ENSP00000227378	ENSG00000221983	UBA52	9606.ENSP00000388107	923
ENSG00000109971	HSPA8	9606.ENSP00000227378	ENSG00000230989	HSBP1	9606.ENSP00000392896	923
ENSG00000109971	HSPA8	9606.ENSP00000227378	ENSG00000231500	RPS18	9606.ENSP00000393241	435
ENSG00000109971	HSPA8	9606.ENSP00000227378	ENSG00000174744	BRMS1	9606.ENSP00000396052	584
ENSG00000109971	HSPA8	9606.ENSP00000227378	ENSG00000077097	TOP2B	9606.ENSP00000396704	630
ENSG00000109971	HSPA8	9606.ENSP00000227378	ENSG00000185627	PSMD13	9606.ENSP00000396937	921
ENSG00000109971	HSPA8	9606.ENSP00000227378	ENSG00000163931	TKT	9606.ENSP00000405455	510
ENSG00000109971	HSPA8	9606.ENSP00000227378	ENSG00000008988	RPS20	9606.ENSP00000429374	417
ENSG00000109971	HSPA8	9606.ENSP00000227378	ENSG00000149806	FAU	9606.ENSP00000431822	408
ENSG00000109971	HSPA8	9606.ENSP00000227378	ENSG00000149273	RPS3	9606.ENSP00000433821	568
ENSG00000110921	MVK	9606.ENSP00000228510	ENSG00000150991	UBC	9606.ENSP00000344818	494
ENSG00000110921	MVK	9606.ENSP00000228510	ENSG00000172893	DHCR7	9606.ENSP00000347717	525
ENSG00000110921	MVK	9606.ENSP00000228510	ENSG00000147383	NSDHL	9606.ENSP00000359297	622
ENSG00000110921	MVK	9606.ENSP00000228510	ENSG00000008988	RPS20	9606.ENSP00000429374	836
ENSG00000111639	MRPL51	9606.ENSP00000229238	ENSG00000167862	ICT1	9606.ENSP00000301585	934
ENSG00000111639	MRPL51	9606.ENSP00000229238	ENSG00000172590	MRPL52	9606.ENSP00000347277	982
ENSG00000111639	MRPL51	9606.ENSP00000229238	ENSG00000116221	MRPL37	9606.ENSP00000354086	919
ENSG00000111639	MRPL51	9606.ENSP00000229238	ENSG00000197345	MRPL21	9606.ENSP00000354580	973
ENSG00000111639	MRPL51	9606.ENSP00000229238	ENSG00000180992	MRPL14	9606.ENSP00000361084	416
ENSG00000111639	MRPL51	9606.ENSP00000229238	ENSG00000171421	MRPL36	9606.ENSP00000372093	624
ENSG00000111640	GAPDH	9606.ENSP00000229239	ENSG00000111669	TPI1	9606.ENSP00000229270	913
ENSG00000111640	GAPDH	9606.ENSP00000229239	ENSG00000074800	ENO1	9606.ENSP00000234590	999
ENSG00000111640	GAPDH	9606.ENSP00000229239	ENSG00000120129	DUSP1	9606.ENSP00000239223	509
ENSG00000111640	GAPDH	9606.ENSP00000229239	ENSG00000127824	TUBA4A	9606.ENSP00000248437	563
ENSG00000111640	GAPDH	9606.ENSP00000229239	ENSG00000105193	RPS16	9606.ENSP00000251453	429
ENSG00000111640	GAPDH	9606.ENSP00000229239	ENSG00000131143	COX4I1	9606.ENSP00000253452	587
ENSG00000111640	GAPDH	9606.ENSP00000229239	ENSG00000135446	CDK4	9606.ENSP00000257904	666
ENSG00000111640	GAPDH	9606.ENSP00000229239	ENSG00000051523	CYBA	9606.ENSP00000261623	472
ENSG00000111640	GAPDH	9606.ENSP00000229239	ENSG00000161016	RPL8	9606.ENSP00000262584	488
ENSG00000111640	GAPDH	9606.ENSP00000229239	ENSG00000060558	GNA15	9606.ENSP00000262958	440
ENSG00000111640	GAPDH	9606.ENSP00000229239	ENSG00000115020	PIKFYVE	9606.ENSP00000264380	472
ENSG00000111640	GAPDH	9606.ENSP00000229239	ENSG00000108106	UBE2S	9606.ENSP00000264552	424
ENSG00000111640	GAPDH	9606.ENSP00000229239	ENSG00000143947	RPS27A	9606.ENSP00000272317	407
ENSG00000111640	GAPDH	9606.ENSP00000229239	ENSG00000153563	CD8A	9606.ENSP00000283635	720
ENSG00000111640	GAPDH	9606.ENSP00000229239	ENSG00000161960	EIF4A1	9606.ENSP00000293831	427
ENSG00000111640	GAPDH	9606.ENSP00000229239	ENSG00000163468	CCT3	9606.ENSP00000295688	713
ENSG00000111640	GAPDH	9606.ENSP00000229239	ENSG00000164400	CSF2	9606.ENSP00000296871	583
ENSG00000111640	GAPDH	9606.ENSP00000229239	ENSG00000170889	RPS9	9606.ENSP00000302896	446
ENSG00000111640	GAPDH	9606.ENSP00000229239	ENSG00000169429	IL8	9606.ENSP00000306512	721
ENSG00000111640	GAPDH	9606.ENSP00000229239	ENSG00000172172	MRPL13	9606.ENSP00000306548	581
ENSG00000111640	GAPDH	9606.ENSP00000229239	ENSG00000174775	HRAS	9606.ENSP00000309845	637
ENSG00000111640	GAPDH	9606.ENSP00000229239	ENSG00000175592	FOSL1	9606.ENSP00000310170	526
ENSG00000111640	GAPDH	9606.ENSP00000229239	ENSG00000176170	SPHK1	9606.ENSP00000313681	414
ENSG00000111640	GAPDH	9606.ENSP00000229239	ENSG00000156976	EIF4A2	9606.ENSP00000326381	424
ENSG00000111640	GAPDH	9606.ENSP00000229239	ENSG00000007171	NOS2	9606.ENSP00000327251	441
ENSG00000111640	GAPDH	9606.ENSP00000229239	ENSG00000183010	PYCR1	9606.ENSP00000328858	593
ENSG00000111640	GAPDH	9606.ENSP00000229239	ENSG00000100300	TSPO	9606.ENSP00000328973	911
ENSG00000111640	GAPDH	9606.ENSP00000229239	ENSG00000187446	CHP1	9606.ENSP00000335632	628
ENSG00000111640	GAPDH	9606.ENSP00000229239	ENSG00000132507	EIF5A	9606.ENSP00000336702	494
ENSG00000111640	GAPDH	9606.ENSP00000229239	ENSG00000089157	RPLP0	9606.ENSP00000339027	700
ENSG00000111640	GAPDH	9606.ENSP00000229239	ENSG00000147604	RPL7	9606.ENSP00000339795	427
ENSG00000111640	GAPDH	9606.ENSP00000229239	ENSG00000140988	RPS2	9606.ENSP00000341885	677
ENSG00000111640	GAPDH	9606.ENSP00000229239	ENSG00000100697	DICER1	9606.ENSP00000343745	696
ENSG00000111640	GAPDH	9606.ENSP00000229239	ENSG00000150991	UBC	9606.ENSP00000344818	999
ENSG00000111640	GAPDH	9606.ENSP00000229239	ENSG00000166441	RPL27A	9606.ENSP00000346015	597
ENSG00000111640	GAPDH	9606.ENSP00000229239	ENSG00000182718	ANXA2	9606.ENSP00000346032	520
ENSG00000111640	GAPDH	9606.ENSP00000229239	ENSG00000145425	RPS3A	9606.ENSP00000346050	556
ENSG00000111640	GAPDH	9606.ENSP00000229239	ENSG00000168028	RPSA	9606.ENSP00000346067	518
ENSG00000111640	GAPDH	9606.ENSP00000229239	ENSG00000143774	GUK1	9606.ENSP00000355689	414
ENSG00000111640	GAPDH	9606.ENSP00000229239	ENSG00000136628	EPRS	9606.ENSP00000355890	944
ENSG00000111640	GAPDH	9606.ENSP00000229239	ENSG00000197956	S100A6	9606.ENSP00000357708	625
ENSG00000111640	GAPDH	9606.ENSP00000229239	ENSG00000198755	RPL10A	9606.ENSP00000363018	425
ENSG00000111640	GAPDH	9606.ENSP00000229239	ENSG00000136810	TXN	9606.ENSP00000363641	875
ENSG00000111640	GAPDH	9606.ENSP00000229239	ENSG00000097021	ACOT7	9606.ENSP00000367086	738
ENSG00000111640	GAPDH	9606.ENSP00000229239	ENSG00000123131	PRDX4	9606.ENSP00000368646	586
ENSG00000111640	GAPDH	9606.ENSP00000229239	ENSG00000142541	RPL13A	9606.ENSP00000375730	992
ENSG00000111640	GAPDH	9606.ENSP00000229239	ENSG00000125691	RPL23	9606.ENSP00000377865	558
ENSG00000111640	GAPDH	9606.ENSP00000229239	ENSG00000115484	CCT4	9606.ENSP00000377958	478
ENSG00000111640	GAPDH	9606.ENSP00000229239	ENSG00000144713	RPL32	9606.ENSP00000380156	539
ENSG00000111640	GAPDH	9606.ENSP00000229239	ENSG00000231500	RPS18	9606.ENSP00000393241	415
ENSG00000111640	GAPDH	9606.ENSP00000229239	ENSG00000077097	TOP2B	9606.ENSP00000396704	687
ENSG00000111640	GAPDH	9606.ENSP00000229239	ENSG00000163931	TKT	9606.ENSP00000405455	964
ENSG00000111640	GAPDH	9606.ENSP00000229239	ENSG00000233276	GPX1	9606.ENSP00000407375	633
ENSG00000111640	GAPDH	9606.ENSP00000229239	ENSG00000078668	VDAC3	9606.ENSP00000428845	411
ENSG00000111640	GAPDH	9606.ENSP00000229239	ENSG00000149806	FAU	9606.ENSP00000431822	414
ENSG00000111640	GAPDH	9606.ENSP00000229239	ENSG00000149273	RPS3	9606.ENSP00000433821	646
ENSG00000111640	GAPDH	9606.ENSP00000229239	ENSG00000258643	ENSG00000258643	9606.ENSP00000451320	524
ENSG00000111640	GAPDH	9606.ENSP00000229239	ENSG00000166710	B2M	9606.ENSP00000452780	441
ENSG00000111669	TPI1	9606.ENSP00000229270	ENSG00000074800	ENO1	9606.ENSP00000234590	991
ENSG00000111669	TPI1	9606.ENSP00000229270	ENSG00000126088	UROD	9606.ENSP00000246337	504
ENSG00000111669	TPI1	9606.ENSP00000229270	ENSG00000147403	RPL10	9606.ENSP00000341730	454
ENSG00000111669	TPI1	9606.ENSP00000229270	ENSG00000140988	RPS2	9606.ENSP00000341885	461
ENSG00000111669	TPI1	9606.ENSP00000229270	ENSG00000150991	UBC	9606.ENSP00000344818	617
ENSG00000111669	TPI1	9606.ENSP00000229270	ENSG00000077097	TOP2B	9606.ENSP00000396704	571
ENSG00000111669	TPI1	9606.ENSP00000229270	ENSG00000163931	TKT	9606.ENSP00000405455	455
ENSG00000111669	TPI1	9606.ENSP00000229270	ENSG00000149806	FAU	9606.ENSP00000431822	425
ENSG00000111669	TPI1	9606.ENSP00000229270	ENSG00000149273	RPS3	9606.ENSP00000433821	478
ENSG00000112306	RPS12	9606.ENSP00000230050	ENSG00000114942	EEF1B2	9606.ENSP00000236957	654
ENSG00000112306	RPS12	9606.ENSP00000230050	ENSG00000178982	EIF3K	9606.ENSP00000248342	918
ENSG00000112306	RPS12	9606.ENSP00000230050	ENSG00000105193	RPS16	9606.ENSP00000251453	999
ENSG00000112306	RPS12	9606.ENSP00000230050	ENSG00000130255	RPL36	9606.ENSP00000252543	999
ENSG00000112306	RPS12	9606.ENSP00000230050	ENSG00000130811	EIF3G	9606.ENSP00000253108	914
ENSG00000112306	RPS12	9606.ENSP00000230050	ENSG00000131469	RPL27	9606.ENSP00000253788	998
ENSG00000112306	RPS12	9606.ENSP00000230050	ENSG00000136942	RPL35	9606.ENSP00000259469	998
ENSG00000112306	RPS12	9606.ENSP00000230050	ENSG00000137547	MRPL15	9606.ENSP00000260102	689
ENSG00000112306	RPS12	9606.ENSP00000230050	ENSG00000161016	RPL8	9606.ENSP00000262584	996
ENSG00000112306	RPS12	9606.ENSP00000230050	ENSG00000114686	MRPL3	9606.ENSP00000264995	680
ENSG00000112306	RPS12	9606.ENSP00000230050	ENSG00000037241	RPL26L1	9606.ENSP00000265100	997
ENSG00000112306	RPS12	9606.ENSP00000230050	ENSG00000126432	PRDX5	9606.ENSP00000265462	578
ENSG00000112306	RPS12	9606.ENSP00000230050	ENSG00000142534	RPS11	9606.ENSP00000270625	999
ENSG00000112306	RPS12	9606.ENSP00000230050	ENSG00000143947	RPS27A	9606.ENSP00000272317	999
ENSG00000112306	RPS12	9606.ENSP00000230050	ENSG00000145494	NDUFS6	9606.ENSP00000274137	644
ENSG00000112306	RPS12	9606.ENSP00000230050	ENSG00000145592	RPL37	9606.ENSP00000274242	992
ENSG00000112306	RPS12	9606.ENSP00000230050	ENSG00000145912	NHP2	9606.ENSP00000274606	653
ENSG00000112306	RPS12	9606.ENSP00000230050	ENSG00000156482	RPL30	9606.ENSP00000287038	999
ENSG00000112306	RPS12	9606.ENSP00000230050	ENSG00000161960	EIF4A1	9606.ENSP00000293831	923
ENSG00000112306	RPS12	9606.ENSP00000230050	ENSG00000162244	RPL29	9606.ENSP00000294189	999
ENSG00000112306	RPS12	9606.ENSP00000230050	ENSG00000163923	RPL39L	9606.ENSP00000296277	955
ENSG00000112306	RPS12	9606.ENSP00000230050	ENSG00000186468	RPS23	9606.ENSP00000296674	999
ENSG00000112306	RPS12	9606.ENSP00000230050	ENSG00000170889	RPS9	9606.ENSP00000302896	998
ENSG00000112306	RPS12	9606.ENSP00000230050	ENSG00000172172	MRPL13	9606.ENSP00000306548	682
ENSG00000112306	RPS12	9606.ENSP00000230050	ENSG00000167526	RPL13	9606.ENSP00000307889	997
ENSG00000112306	RPS12	9606.ENSP00000230050	ENSG00000128626	MRPS12	9606.ENSP00000308845	955
ENSG00000112306	RPS12	9606.ENSP00000230050	ENSG00000174547	MRPL11	9606.ENSP00000308897	535
ENSG00000112306	RPS12	9606.ENSP00000230050	ENSG00000172809	RPL38	9606.ENSP00000309830	999
ENSG00000112306	RPS12	9606.ENSP00000230050	ENSG00000164587	RPS14	9606.ENSP00000311028	999
ENSG00000112306	RPS12	9606.ENSP00000230050	ENSG00000177600	RPLP2	9606.ENSP00000322419	997
ENSG00000112306	RPS12	9606.ENSP00000230050	ENSG00000156976	EIF4A2	9606.ENSP00000326381	923
ENSG00000112306	RPS12	9606.ENSP00000230050	ENSG00000185088	RPS27L	9606.ENSP00000331019	999
ENSG00000112306	RPS12	9606.ENSP00000230050	ENSG00000184110	EIF3C	9606.ENSP00000332604	908
ENSG00000112306	RPS12	9606.ENSP00000230050	ENSG00000132507	EIF5A	9606.ENSP00000336702	492
ENSG00000112306	RPS12	9606.ENSP00000230050	ENSG00000089157	RPLP0	9606.ENSP00000339027	999
ENSG00000112306	RPS12	9606.ENSP00000230050	ENSG00000171863	RPS7	9606.ENSP00000339095	999
ENSG00000112306	RPS12	9606.ENSP00000230050	ENSG00000147604	RPL7	9606.ENSP00000339795	999
ENSG00000112306	RPS12	9606.ENSP00000230050	ENSG00000147403	RPL10	9606.ENSP00000341730	986
ENSG00000112306	RPS12	9606.ENSP00000230050	ENSG00000140988	RPS2	9606.ENSP00000341885	999
ENSG00000112306	RPS12	9606.ENSP00000230050	ENSG00000111335	OAS2	9606.ENSP00000342278	431
ENSG00000112306	RPS12	9606.ENSP00000230050	ENSG00000150991	UBC	9606.ENSP00000344818	995
ENSG00000112306	RPS12	9606.ENSP00000230050	ENSG00000188846	RPL14	9606.ENSP00000345156	999
ENSG00000112306	RPS12	9606.ENSP00000230050	ENSG00000171858	RPS21	9606.ENSP00000345957	999
ENSG00000112306	RPS12	9606.ENSP00000230050	ENSG00000166441	RPL27A	9606.ENSP00000346015	998
ENSG00000112306	RPS12	9606.ENSP00000230050	ENSG00000163682	RPL9	9606.ENSP00000346022	999
ENSG00000112306	RPS12	9606.ENSP00000230050	ENSG00000122026	RPL21	9606.ENSP00000346027	999
ENSG00000112306	RPS12	9606.ENSP00000230050	ENSG00000145425	RPS3A	9606.ENSP00000346050	999
ENSG00000112306	RPS12	9606.ENSP00000230050	ENSG00000168028	RPSA	9606.ENSP00000346067	999
ENSG00000112306	RPS12	9606.ENSP00000230050	ENSG00000163584	RPL22L1	9606.ENSP00000346080	734
ENSG00000112306	RPS12	9606.ENSP00000230050	ENSG00000197958	RPL12	9606.ENSP00000354739	999
ENSG00000112306	RPS12	9606.ENSP00000230050	ENSG00000198918	RPL39	9606.ENSP00000355315	995
ENSG00000112306	RPS12	9606.ENSP00000230050	ENSG00000177954	RPS27	9606.ENSP00000357555	999
ENSG00000112306	RPS12	9606.ENSP00000230050	ENSG00000102178	UBL4A	9606.ENSP00000358674	588
ENSG00000112306	RPS12	9606.ENSP00000230050	ENSG00000116898	MRPS15	9606.ENSP00000362208	773
ENSG00000112306	RPS12	9606.ENSP00000230050	ENSG00000084623	EIF3I	9606.ENSP00000362688	922
ENSG00000112306	RPS12	9606.ENSP00000230050	ENSG00000198034	RPS4X	9606.ENSP00000362744	999
ENSG00000112306	RPS12	9606.ENSP00000230050	ENSG00000198755	RPL10A	9606.ENSP00000363018	998
ENSG00000112306	RPS12	9606.ENSP00000230050	ENSG00000242372	EIF6	9606.ENSP00000363559	449
ENSG00000112306	RPS12	9606.ENSP00000230050	ENSG00000142541	RPL13A	9606.ENSP00000375730	995
ENSG00000112306	RPS12	9606.ENSP00000230050	ENSG00000114391	RPL24	9606.ENSP00000377640	999
ENSG00000112306	RPS12	9606.ENSP00000230050	ENSG00000125691	RPL23	9606.ENSP00000377865	999
ENSG00000112306	RPS12	9606.ENSP00000230050	ENSG00000109475	RPL34	9606.ENSP00000378160	995
ENSG00000112306	RPS12	9606.ENSP00000230050	ENSG00000213741	RPS29	9606.ENSP00000379339	999
ENSG00000112306	RPS12	9606.ENSP00000230050	ENSG00000142937	RPS8	9606.ENSP00000379888	999
ENSG00000112306	RPS12	9606.ENSP00000230050	ENSG00000144713	RPL32	9606.ENSP00000380156	999
ENSG00000112306	RPS12	9606.ENSP00000230050	ENSG00000071082	RPL31	9606.ENSP00000386717	999
ENSG00000112306	RPS12	9606.ENSP00000230050	ENSG00000221983	UBA52	9606.ENSP00000388107	995
ENSG00000112306	RPS12	9606.ENSP00000230050	ENSG00000231500	RPS18	9606.ENSP00000393241	971
ENSG00000112306	RPS12	9606.ENSP00000230050	ENSG00000182899	RPL35A	9606.ENSP00000393393	999
ENSG00000112306	RPS12	9606.ENSP00000230050	ENSG00000241343	RPL36A	9606.ENSP00000404375	984
ENSG00000112306	RPS12	9606.ENSP00000230050	ENSG00000138326	RPS24	9606.ENSP00000414321	999
ENSG00000112306	RPS12	9606.ENSP00000230050	ENSG00000197756	RPL37A	9606.ENSP00000418082	999
ENSG00000112306	RPS12	9606.ENSP00000230050	ENSG00000008988	RPS20	9606.ENSP00000429374	999
ENSG00000112306	RPS12	9606.ENSP00000230050	ENSG00000149806	FAU	9606.ENSP00000431822	999
ENSG00000112306	RPS12	9606.ENSP00000230050	ENSG00000149273	RPS3	9606.ENSP00000433821	999
ENSG00000112306	RPS12	9606.ENSP00000230050	ENSG00000118181	RPS25	9606.ENSP00000435096	999
ENSG00000113441	LNPEP	9606.ENSP00000231368	ENSG00000136930	PSMB7	9606.ENSP00000259457	911
ENSG00000113441	LNPEP	9606.ENSP00000231368	ENSG00000115020	PIKFYVE	9606.ENSP00000264380	596
ENSG00000113441	LNPEP	9606.ENSP00000231368	ENSG00000142507	PSMB6	9606.ENSP00000270586	911
ENSG00000113441	LNPEP	9606.ENSP00000231368	ENSG00000143106	PSMA5	9606.ENSP00000271308	911
ENSG00000113441	LNPEP	9606.ENSP00000231368	ENSG00000143947	RPS27A	9606.ENSP00000272317	907
ENSG00000113441	LNPEP	9606.ENSP00000231368	ENSG00000159377	PSMB4	9606.ENSP00000290541	906
ENSG00000113441	LNPEP	9606.ENSP00000231368	ENSG00000175793	SFN	9606.ENSP00000340989	904
ENSG00000113441	LNPEP	9606.ENSP00000231368	ENSG00000150991	UBC	9606.ENSP00000344818	946
ENSG00000113441	LNPEP	9606.ENSP00000231368	ENSG00000100804	PSMB5	9606.ENSP00000355325	904
ENSG00000113441	LNPEP	9606.ENSP00000231368	ENSG00000221983	UBA52	9606.ENSP00000388107	907
ENSG00000113441	LNPEP	9606.ENSP00000231368	ENSG00000077097	TOP2B	9606.ENSP00000396704	410
ENSG00000113441	LNPEP	9606.ENSP00000231368	ENSG00000185627	PSMD13	9606.ENSP00000396937	900
ENSG00000113441	LNPEP	9606.ENSP00000231368	ENSG00000166710	B2M	9606.ENSP00000452780	909
ENSG00000114767	RRP9	9606.ENSP00000232888	ENSG00000105671	DDX49	9606.ENSP00000247003	683
ENSG00000114767	RRP9	9606.ENSP00000232888	ENSG00000136271	DDX56	9606.ENSP00000258772	869
ENSG00000114767	RRP9	9606.ENSP00000232888	ENSG00000139546	TARBP2	9606.ENSP00000266987	687
ENSG00000114767	RRP9	9606.ENSP00000232888	ENSG00000145912	NHP2	9606.ENSP00000274606	795
ENSG00000114767	RRP9	9606.ENSP00000232888	ENSG00000241945	PWP2	9606.ENSP00000291576	999
ENSG00000114767	RRP9	9606.ENSP00000232888	ENSG00000170889	RPS9	9606.ENSP00000302896	521
ENSG00000114767	RRP9	9606.ENSP00000232888	ENSG00000164587	RPS14	9606.ENSP00000311028	554
ENSG00000114767	RRP9	9606.ENSP00000232888	ENSG00000189306	RRP7A	9606.ENSP00000321449	603
ENSG00000114767	RRP9	9606.ENSP00000232888	ENSG00000181026	AEN	9606.ENSP00000331944	696
ENSG00000114767	RRP9	9606.ENSP00000232888	ENSG00000186141	POLR3C	9606.ENSP00000334564	680
ENSG00000114767	RRP9	9606.ENSP00000232888	ENSG00000132507	EIF5A	9606.ENSP00000336702	444
ENSG00000114767	RRP9	9606.ENSP00000232888	ENSG00000147604	RPL7	9606.ENSP00000339795	558
ENSG00000114767	RRP9	9606.ENSP00000232888	ENSG00000150991	UBC	9606.ENSP00000344818	829
ENSG00000114767	RRP9	9606.ENSP00000232888	ENSG00000116898	MRPS15	9606.ENSP00000362208	483
ENSG00000114767	RRP9	9606.ENSP00000232888	ENSG00000084623	EIF3I	9606.ENSP00000362688	464
ENSG00000114767	RRP9	9606.ENSP00000232888	ENSG00000198034	RPS4X	9606.ENSP00000362744	602
ENSG00000114767	RRP9	9606.ENSP00000232888	ENSG00000126457	PRMT1	9606.ENSP00000406162	692
ENSG00000114767	RRP9	9606.ENSP00000232888	ENSG00000183207	RUVBL2	9606.ENSP00000473172	418
ENSG00000008869	HEATR5B	9606.ENSP00000233099	ENSG00000150991	UBC	9606.ENSP00000344818	547
ENSG00000115128	SF3B14	9606.ENSP00000233468	ENSG00000142534	RPS11	9606.ENSP00000270625	610
ENSG00000115128	SF3B14	9606.ENSP00000233468	ENSG00000143977	SNRPG	9606.ENSP00000272348	923
ENSG00000115128	SF3B14	9606.ENSP00000233468	ENSG00000005075	POLR2J	9606.ENSP00000292614	919
ENSG00000115128	SF3B14	9606.ENSP00000233468	ENSG00000189306	RRP7A	9606.ENSP00000321449	555
ENSG00000115128	SF3B14	9606.ENSP00000233468	ENSG00000177700	POLR2L	9606.ENSP00000324124	910
ENSG00000115128	SF3B14	9606.ENSP00000233468	ENSG00000162664	ZNF326	9606.ENSP00000340796	544
ENSG00000115128	SF3B14	9606.ENSP00000233468	ENSG00000125743	SNRPD2	9606.ENSP00000342374	972
ENSG00000115128	SF3B14	9606.ENSP00000233468	ENSG00000150991	UBC	9606.ENSP00000344818	924
ENSG00000115128	SF3B14	9606.ENSP00000233468	ENSG00000161547	SRSF2	9606.ENSP00000353089	903
ENSG00000115128	SF3B14	9606.ENSP00000233468	ENSG00000169976	SF3B5	9606.ENSP00000356541	999
ENSG00000115128	SF3B14	9606.ENSP00000233468	ENSG00000182004	SNRPE	9606.ENSP00000400591	926
ENSG00000115128	SF3B14	9606.ENSP00000233468	ENSG00000138326	RPS24	9606.ENSP00000414321	627
ENSG00000115216	NRBP1	9606.ENSP00000233557	ENSG00000103363	TCEB2	9606.ENSP00000262306	423
ENSG00000115216	NRBP1	9606.ENSP00000233557	ENSG00000124702	KLHDC3	9606.ENSP00000313995	412
ENSG00000115216	NRBP1	9606.ENSP00000233557	ENSG00000150991	UBC	9606.ENSP00000344818	795
ENSG00000074800	ENO1	9606.ENSP00000234590	ENSG00000105193	RPS16	9606.ENSP00000251453	541
ENSG00000074800	ENO1	9606.ENSP00000234590	ENSG00000137547	MRPL15	9606.ENSP00000260102	407
ENSG00000074800	ENO1	9606.ENSP00000234590	ENSG00000161016	RPL8	9606.ENSP00000262584	417
ENSG00000074800	ENO1	9606.ENSP00000234590	ENSG00000115020	PIKFYVE	9606.ENSP00000264380	443
ENSG00000074800	ENO1	9606.ENSP00000234590	ENSG00000158042	MRPL17	9606.ENSP00000288937	412
ENSG00000074800	ENO1	9606.ENSP00000234590	ENSG00000163468	CCT3	9606.ENSP00000295688	507
ENSG00000074800	ENO1	9606.ENSP00000234590	ENSG00000167969	ECI1	9606.ENSP00000301729	434
ENSG00000074800	ENO1	9606.ENSP00000234590	ENSG00000170889	RPS9	9606.ENSP00000302896	483
ENSG00000074800	ENO1	9606.ENSP00000234590	ENSG00000172172	MRPL13	9606.ENSP00000306548	518
ENSG00000074800	ENO1	9606.ENSP00000234590	ENSG00000164587	RPS14	9606.ENSP00000311028	522
ENSG00000074800	ENO1	9606.ENSP00000234590	ENSG00000100300	TSPO	9606.ENSP00000328973	429
ENSG00000074800	ENO1	9606.ENSP00000234590	ENSG00000132507	EIF5A	9606.ENSP00000336702	449
ENSG00000074800	ENO1	9606.ENSP00000234590	ENSG00000089157	RPLP0	9606.ENSP00000339027	468
ENSG00000074800	ENO1	9606.ENSP00000234590	ENSG00000140988	RPS2	9606.ENSP00000341885	537
ENSG00000074800	ENO1	9606.ENSP00000234590	ENSG00000121766	ZCCHC17	9606.ENSP00000343557	532
ENSG00000074800	ENO1	9606.ENSP00000234590	ENSG00000100697	DICER1	9606.ENSP00000343745	441
ENSG00000074800	ENO1	9606.ENSP00000234590	ENSG00000150991	UBC	9606.ENSP00000344818	999
ENSG00000074800	ENO1	9606.ENSP00000234590	ENSG00000166441	RPL27A	9606.ENSP00000346015	413
ENSG00000074800	ENO1	9606.ENSP00000234590	ENSG00000163682	RPL9	9606.ENSP00000346022	413
ENSG00000074800	ENO1	9606.ENSP00000234590	ENSG00000182718	ANXA2	9606.ENSP00000346032	450
ENSG00000074800	ENO1	9606.ENSP00000234590	ENSG00000168028	RPSA	9606.ENSP00000346067	795
ENSG00000074800	ENO1	9606.ENSP00000234590	ENSG00000004455	AK2	9606.ENSP00000346921	775
ENSG00000074800	ENO1	9606.ENSP00000234590	ENSG00000165629	ATP5C1	9606.ENSP00000349142	504
ENSG00000074800	ENO1	9606.ENSP00000234590	ENSG00000136628	EPRS	9606.ENSP00000355890	583
ENSG00000074800	ENO1	9606.ENSP00000234590	ENSG00000136810	TXN	9606.ENSP00000363641	523
ENSG00000074800	ENO1	9606.ENSP00000234590	ENSG00000142541	RPL13A	9606.ENSP00000375730	538
ENSG00000074800	ENO1	9606.ENSP00000234590	ENSG00000163541	SUCLG1	9606.ENSP00000377446	459
ENSG00000074800	ENO1	9606.ENSP00000234590	ENSG00000115484	CCT4	9606.ENSP00000377958	546
ENSG00000074800	ENO1	9606.ENSP00000234590	ENSG00000231500	RPS18	9606.ENSP00000393241	491
ENSG00000074800	ENO1	9606.ENSP00000234590	ENSG00000077097	TOP2B	9606.ENSP00000396704	576
ENSG00000074800	ENO1	9606.ENSP00000234590	ENSG00000163931	TKT	9606.ENSP00000405455	677
ENSG00000074800	ENO1	9606.ENSP00000234590	ENSG00000078668	VDAC3	9606.ENSP00000428845	400
ENSG00000074800	ENO1	9606.ENSP00000234590	ENSG00000149806	FAU	9606.ENSP00000431822	465
ENSG00000074800	ENO1	9606.ENSP00000234590	ENSG00000149273	RPS3	9606.ENSP00000433821	456
ENSG00000118680	MYL12B	9606.ENSP00000237500	ENSG00000127824	TUBA4A	9606.ENSP00000248437	436
ENSG00000118680	MYL12B	9606.ENSP00000237500	ENSG00000128833	MYO5C	9606.ENSP00000261839	674
ENSG00000118680	MYL12B	9606.ENSP00000237500	ENSG00000101335	MYL9	9606.ENSP00000279022	900
ENSG00000118680	MYL12B	9606.ENSP00000237500	ENSG00000150991	UBC	9606.ENSP00000344818	947
ENSG00000118680	MYL12B	9606.ENSP00000237500	ENSG00000197535	MYO5A	9606.ENSP00000382177	674
ENSG00000120129	DUSP1	9606.ENSP00000239223	ENSG00000135446	CDK4	9606.ENSP00000257904	416
ENSG00000120129	DUSP1	9606.ENSP00000239223	ENSG00000145715	RASA1	9606.ENSP00000274376	913
ENSG00000120129	DUSP1	9606.ENSP00000239223	ENSG00000164400	CSF2	9606.ENSP00000296871	836
ENSG00000120129	DUSP1	9606.ENSP00000239223	ENSG00000169429	IL8	9606.ENSP00000306512	408
ENSG00000120129	DUSP1	9606.ENSP00000239223	ENSG00000174547	MRPL11	9606.ENSP00000308897	900
ENSG00000120129	DUSP1	9606.ENSP00000239223	ENSG00000174775	HRAS	9606.ENSP00000309845	657
ENSG00000120129	DUSP1	9606.ENSP00000239223	ENSG00000175592	FOSL1	9606.ENSP00000310170	456
ENSG00000120129	DUSP1	9606.ENSP00000239223	ENSG00000100300	TSPO	9606.ENSP00000328973	561
ENSG00000120129	DUSP1	9606.ENSP00000239223	ENSG00000150991	UBC	9606.ENSP00000344818	991
ENSG00000108848	LUC7L3	9606.ENSP00000240304	ENSG00000143977	SNRPG	9606.ENSP00000272348	584
ENSG00000108848	LUC7L3	9606.ENSP00000240304	ENSG00000159086	GCFC1	9606.ENSP00000328992	504
ENSG00000108848	LUC7L3	9606.ENSP00000240304	ENSG00000125743	SNRPD2	9606.ENSP00000342374	742
ENSG00000108848	LUC7L3	9606.ENSP00000240304	ENSG00000150991	UBC	9606.ENSP00000344818	620
ENSG00000108848	LUC7L3	9606.ENSP00000240304	ENSG00000188529	SRSF10	9606.ENSP00000420195	545
ENSG00000108848	LUC7L3	9606.ENSP00000240304	ENSG00000173113	TRMT112	9606.ENSP00000438349	644
ENSG00000108848	LUC7L3	9606.ENSP00000240304	ENSG00000119705	SLIRP	9606.ENSP00000450909	481
ENSG00000088986	DYNLL1	9606.ENSP00000242577	ENSG00000127824	TUBA4A	9606.ENSP00000248437	915
ENSG00000088986	DYNLL1	9606.ENSP00000242577	ENSG00000129235	TXNDC17	9606.ENSP00000250101	615
ENSG00000088986	DYNLL1	9606.ENSP00000242577	ENSG00000137100	DCTN3	9606.ENSP00000259632	900
ENSG00000088986	DYNLL1	9606.ENSP00000242577	ENSG00000150991	UBC	9606.ENSP00000344818	924
ENSG00000088986	DYNLL1	9606.ENSP00000242577	ENSG00000171858	RPS21	9606.ENSP00000345957	475
ENSG00000088986	DYNLL1	9606.ENSP00000242577	ENSG00000168028	RPSA	9606.ENSP00000346067	479
ENSG00000088986	DYNLL1	9606.ENSP00000242577	ENSG00000127914	AKAP9	9606.ENSP00000348573	900
ENSG00000088986	DYNLL1	9606.ENSP00000242577	ENSG00000197535	MYO5A	9606.ENSP00000382177	867
ENSG00000088986	DYNLL1	9606.ENSP00000242577	ENSG00000149806	FAU	9606.ENSP00000431822	412
ENSG00000088986	DYNLL1	9606.ENSP00000242577	ENSG00000149273	RPS3	9606.ENSP00000433821	404
ENSG00000088986	DYNLL1	9606.ENSP00000242577	ENSG00000198707	CEP290	9606.ENSP00000448012	900
ENSG00000122986	HVCN1	9606.ENSP00000242607	ENSG00000213719	CLIC1	9606.ENSP00000364934	451
ENSG00000122986	HVCN1	9606.ENSP00000242607	ENSG00000099338	CATSPERG	9606.ENSP00000386962	920
ENSG00000114796	KLHL24	9606.ENSP00000242810	ENSG00000150991	UBC	9606.ENSP00000344818	729
ENSG00000117616	C1orf63	9606.ENSP00000243189	ENSG00000172428	MYEOV2	9606.ENSP00000304147	424
ENSG00000124172	ATP5E	9606.ENSP00000243997	ENSG00000127184	COX7C	9606.ENSP00000247655	750
ENSG00000124172	ATP5E	9606.ENSP00000243997	ENSG00000135940	COX5B	9606.ENSP00000258424	534
ENSG00000124172	ATP5E	9606.ENSP00000243997	ENSG00000145494	NDUFS6	9606.ENSP00000274137	807
ENSG00000124172	ATP5E	9606.ENSP00000243997	ENSG00000154518	ATP5G3	9606.ENSP00000284727	975
ENSG00000124172	ATP5E	9606.ENSP00000243997	ENSG00000156467	UQCRB	9606.ENSP00000287022	721
ENSG00000124172	ATP5E	9606.ENSP00000243997	ENSG00000164258	NDUFS4	9606.ENSP00000296684	569
ENSG00000124172	ATP5E	9606.ENSP00000243997	ENSG00000164919	COX6C	9606.ENSP00000297564	779
ENSG00000124172	ATP5E	9606.ENSP00000243997	ENSG00000173660	UQCRH	9606.ENSP00000309565	833
ENSG00000124172	ATP5E	9606.ENSP00000243997	ENSG00000173915	USMG5	9606.ENSP00000311245	923
ENSG00000124172	ATP5E	9606.ENSP00000243997	ENSG00000178741	COX5A	9606.ENSP00000317780	465
ENSG00000124172	ATP5E	9606.ENSP00000243997	ENSG00000184076	UQCR10	9606.ENSP00000332887	516
ENSG00000124172	ATP5E	9606.ENSP00000243997	ENSG00000150991	UBC	9606.ENSP00000344818	483
ENSG00000124172	ATP5E	9606.ENSP00000243997	ENSG00000159199	ATP5G1	9606.ENSP00000348205	969
ENSG00000124172	ATP5E	9606.ENSP00000243997	ENSG00000165629	ATP5C1	9606.ENSP00000349142	997
ENSG00000124172	ATP5E	9606.ENSP00000243997	ENSG00000125356	NDUFA1	9606.ENSP00000360492	488
ENSG00000124172	ATP5E	9606.ENSP00000243997	ENSG00000164405	UQCRQ	9606.ENSP00000367934	741
ENSG00000124172	ATP5E	9606.ENSP00000243997	ENSG00000135390	ATP5G2	9606.ENSP00000377878	969
ENSG00000124172	ATP5E	9606.ENSP00000243997	ENSG00000170906	NDUFA3	9606.ENSP00000398290	685
ENSG00000124172	ATP5E	9606.ENSP00000243997	ENSG00000156411	C14orf2	9606.ENSP00000401770	739
ENSG00000124172	ATP5E	9606.ENSP00000243997	ENSG00000117410	ATP6V0B	9606.ENSP00000431605	526
ENSG00000124733	MEA1	9606.ENSP00000244711	ENSG00000162961	DPY30	9606.ENSP00000295066	938
ENSG00000124733	MEA1	9606.ENSP00000244711	ENSG00000124702	KLHDC3	9606.ENSP00000313995	866
ENSG00000124733	MEA1	9606.ENSP00000244711	ENSG00000149806	FAU	9606.ENSP00000431822	563
ENSG00000126088	UROD	9606.ENSP00000246337	ENSG00000007171	NOS2	9606.ENSP00000327251	476
ENSG00000126088	UROD	9606.ENSP00000246337	ENSG00000150991	UBC	9606.ENSP00000344818	829
ENSG00000126088	UROD	9606.ENSP00000246337	ENSG00000116984	MTR	9606.ENSP00000355536	409
ENSG00000126088	UROD	9606.ENSP00000246337	ENSG00000123131	PRDX4	9606.ENSP00000368646	906
ENSG00000126088	UROD	9606.ENSP00000246337	ENSG00000077097	TOP2B	9606.ENSP00000396704	664
ENSG00000105671	DDX49	9606.ENSP00000247003	ENSG00000136271	DDX56	9606.ENSP00000258772	813
ENSG00000105671	DDX49	9606.ENSP00000247003	ENSG00000145912	NHP2	9606.ENSP00000274606	611
ENSG00000105671	DDX49	9606.ENSP00000247003	ENSG00000241945	PWP2	9606.ENSP00000291576	736
ENSG00000105671	DDX49	9606.ENSP00000247003	ENSG00000150991	UBC	9606.ENSP00000344818	507
ENSG00000105671	DDX49	9606.ENSP00000247003	ENSG00000183207	RUVBL2	9606.ENSP00000473172	522
ENSG00000127184	COX7C	9606.ENSP00000247655	ENSG00000131143	COX4I1	9606.ENSP00000253452	990
ENSG00000127184	COX7C	9606.ENSP00000247655	ENSG00000135940	COX5B	9606.ENSP00000258424	998
ENSG00000127184	COX7C	9606.ENSP00000247655	ENSG00000145494	NDUFS6	9606.ENSP00000274137	698
ENSG00000127184	COX7C	9606.ENSP00000247655	ENSG00000156467	UQCRB	9606.ENSP00000287022	992
ENSG00000127184	COX7C	9606.ENSP00000247655	ENSG00000164919	COX6C	9606.ENSP00000297564	985
ENSG00000127184	COX7C	9606.ENSP00000247655	ENSG00000173660	UQCRH	9606.ENSP00000309565	984
ENSG00000127184	COX7C	9606.ENSP00000247655	ENSG00000173915	USMG5	9606.ENSP00000311245	495
ENSG00000127184	COX7C	9606.ENSP00000247655	ENSG00000179091	CYC1	9606.ENSP00000317159	966
ENSG00000127184	COX7C	9606.ENSP00000247655	ENSG00000178741	COX5A	9606.ENSP00000317780	998
ENSG00000127184	COX7C	9606.ENSP00000247655	ENSG00000184076	UQCR10	9606.ENSP00000332887	957
ENSG00000127184	COX7C	9606.ENSP00000247655	ENSG00000165629	ATP5C1	9606.ENSP00000349142	469
ENSG00000127184	COX7C	9606.ENSP00000247655	ENSG00000112695	COX7A2	9606.ENSP00000359098	616
ENSG00000127184	COX7C	9606.ENSP00000247655	ENSG00000119421	NDUFA8	9606.ENSP00000362873	432
ENSG00000127184	COX7C	9606.ENSP00000247655	ENSG00000164405	UQCRQ	9606.ENSP00000367934	994
ENSG00000127184	COX7C	9606.ENSP00000247655	ENSG00000131174	COX7B	9606.ENSP00000417656	841
ENSG00000054148	PHPT1	9606.ENSP00000247665	ENSG00000005075	POLR2J	9606.ENSP00000292614	430
ENSG00000054148	PHPT1	9606.ENSP00000247665	ENSG00000123349	PFDN5	9606.ENSP00000334188	422
ENSG00000054148	PHPT1	9606.ENSP00000247665	ENSG00000150991	UBC	9606.ENSP00000344818	731
ENSG00000178982	EIF3K	9606.ENSP00000248342	ENSG00000105193	RPS16	9606.ENSP00000251453	924
ENSG00000178982	EIF3K	9606.ENSP00000248342	ENSG00000130255	RPL36	9606.ENSP00000252543	925
ENSG00000178982	EIF3K	9606.ENSP00000248342	ENSG00000130811	EIF3G	9606.ENSP00000253108	999
ENSG00000178982	EIF3K	9606.ENSP00000248342	ENSG00000131469	RPL27	9606.ENSP00000253788	918
ENSG00000178982	EIF3K	9606.ENSP00000248342	ENSG00000136942	RPL35	9606.ENSP00000259469	923
ENSG00000178982	EIF3K	9606.ENSP00000248342	ENSG00000161016	RPL8	9606.ENSP00000262584	915
ENSG00000178982	EIF3K	9606.ENSP00000248342	ENSG00000037241	RPL26L1	9606.ENSP00000265100	925
ENSG00000178982	EIF3K	9606.ENSP00000248342	ENSG00000142534	RPS11	9606.ENSP00000270625	941
ENSG00000178982	EIF3K	9606.ENSP00000248342	ENSG00000143947	RPS27A	9606.ENSP00000272317	922
ENSG00000178982	EIF3K	9606.ENSP00000248342	ENSG00000145592	RPL37	9606.ENSP00000274242	910
ENSG00000178982	EIF3K	9606.ENSP00000248342	ENSG00000156482	RPL30	9606.ENSP00000287038	925
ENSG00000178982	EIF3K	9606.ENSP00000248342	ENSG00000161960	EIF4A1	9606.ENSP00000293831	922
ENSG00000178982	EIF3K	9606.ENSP00000248342	ENSG00000162244	RPL29	9606.ENSP00000294189	936
ENSG00000178982	EIF3K	9606.ENSP00000248342	ENSG00000186468	RPS23	9606.ENSP00000296674	927
ENSG00000178982	EIF3K	9606.ENSP00000248342	ENSG00000167526	RPL13	9606.ENSP00000307889	938
ENSG00000178982	EIF3K	9606.ENSP00000248342	ENSG00000172809	RPL38	9606.ENSP00000309830	913
ENSG00000178982	EIF3K	9606.ENSP00000248342	ENSG00000164587	RPS14	9606.ENSP00000311028	924
ENSG00000178982	EIF3K	9606.ENSP00000248342	ENSG00000177600	RPLP2	9606.ENSP00000322419	924
ENSG00000178982	EIF3K	9606.ENSP00000248342	ENSG00000156976	EIF4A2	9606.ENSP00000326381	928
ENSG00000178982	EIF3K	9606.ENSP00000248342	ENSG00000184110	EIF3C	9606.ENSP00000332604	999
ENSG00000178982	EIF3K	9606.ENSP00000248342	ENSG00000089157	RPLP0	9606.ENSP00000339027	921
ENSG00000178982	EIF3K	9606.ENSP00000248342	ENSG00000171863	RPS7	9606.ENSP00000339095	923
ENSG00000178982	EIF3K	9606.ENSP00000248342	ENSG00000147604	RPL7	9606.ENSP00000339795	929
ENSG00000178982	EIF3K	9606.ENSP00000248342	ENSG00000055950	MRPL43	9606.ENSP00000339844	467
ENSG00000178982	EIF3K	9606.ENSP00000248342	ENSG00000140988	RPS2	9606.ENSP00000341885	914
ENSG00000178982	EIF3K	9606.ENSP00000248342	ENSG00000150991	UBC	9606.ENSP00000344818	944
ENSG00000178982	EIF3K	9606.ENSP00000248342	ENSG00000188846	RPL14	9606.ENSP00000345156	948
ENSG00000178982	EIF3K	9606.ENSP00000248342	ENSG00000171858	RPS21	9606.ENSP00000345957	924
ENSG00000178982	EIF3K	9606.ENSP00000248342	ENSG00000166441	RPL27A	9606.ENSP00000346015	925
ENSG00000178982	EIF3K	9606.ENSP00000248342	ENSG00000163682	RPL9	9606.ENSP00000346022	940
ENSG00000178982	EIF3K	9606.ENSP00000248342	ENSG00000122026	RPL21	9606.ENSP00000346027	935
ENSG00000178982	EIF3K	9606.ENSP00000248342	ENSG00000145425	RPS3A	9606.ENSP00000346050	925
ENSG00000178982	EIF3K	9606.ENSP00000248342	ENSG00000168028	RPSA	9606.ENSP00000346067	922
ENSG00000178982	EIF3K	9606.ENSP00000248342	ENSG00000197958	RPL12	9606.ENSP00000354739	925
ENSG00000178982	EIF3K	9606.ENSP00000248342	ENSG00000198918	RPL39	9606.ENSP00000355315	925
ENSG00000178982	EIF3K	9606.ENSP00000248342	ENSG00000177954	RPS27	9606.ENSP00000357555	923
ENSG00000178982	EIF3K	9606.ENSP00000248342	ENSG00000084623	EIF3I	9606.ENSP00000362688	999
ENSG00000178982	EIF3K	9606.ENSP00000248342	ENSG00000198034	RPS4X	9606.ENSP00000362744	921
ENSG00000178982	EIF3K	9606.ENSP00000248342	ENSG00000198755	RPL10A	9606.ENSP00000363018	923
ENSG00000178982	EIF3K	9606.ENSP00000248342	ENSG00000142541	RPL13A	9606.ENSP00000375730	921
ENSG00000178982	EIF3K	9606.ENSP00000248342	ENSG00000114391	RPL24	9606.ENSP00000377640	944
ENSG00000178982	EIF3K	9606.ENSP00000248342	ENSG00000125691	RPL23	9606.ENSP00000377865	912
ENSG00000178982	EIF3K	9606.ENSP00000248342	ENSG00000109475	RPL34	9606.ENSP00000378160	923
ENSG00000178982	EIF3K	9606.ENSP00000248342	ENSG00000213741	RPS29	9606.ENSP00000379339	919
ENSG00000178982	EIF3K	9606.ENSP00000248342	ENSG00000142937	RPS8	9606.ENSP00000379888	946
ENSG00000178982	EIF3K	9606.ENSP00000248342	ENSG00000144713	RPL32	9606.ENSP00000380156	925
ENSG00000178982	EIF3K	9606.ENSP00000248342	ENSG00000071082	RPL31	9606.ENSP00000386717	928
ENSG00000178982	EIF3K	9606.ENSP00000248342	ENSG00000221983	UBA52	9606.ENSP00000388107	919
ENSG00000178982	EIF3K	9606.ENSP00000248342	ENSG00000231500	RPS18	9606.ENSP00000393241	418
ENSG00000178982	EIF3K	9606.ENSP00000248342	ENSG00000182899	RPL35A	9606.ENSP00000393393	922
ENSG00000178982	EIF3K	9606.ENSP00000248342	ENSG00000241343	RPL36A	9606.ENSP00000404375	495
ENSG00000178982	EIF3K	9606.ENSP00000248342	ENSG00000138326	RPS24	9606.ENSP00000414321	945
ENSG00000178982	EIF3K	9606.ENSP00000248342	ENSG00000197756	RPL37A	9606.ENSP00000418082	925
ENSG00000178982	EIF3K	9606.ENSP00000248342	ENSG00000008988	RPS20	9606.ENSP00000429374	938
ENSG00000178982	EIF3K	9606.ENSP00000248342	ENSG00000149806	FAU	9606.ENSP00000431822	913
ENSG00000178982	EIF3K	9606.ENSP00000248342	ENSG00000149273	RPS3	9606.ENSP00000433821	951
ENSG00000127824	TUBA4A	9606.ENSP00000248437	ENSG00000135446	CDK4	9606.ENSP00000257904	558
ENSG00000127824	TUBA4A	9606.ENSP00000248437	ENSG00000137100	DCTN3	9606.ENSP00000259632	900
ENSG00000127824	TUBA4A	9606.ENSP00000248437	ENSG00000143947	RPS27A	9606.ENSP00000272317	492
ENSG00000127824	TUBA4A	9606.ENSP00000248437	ENSG00000101335	MYL9	9606.ENSP00000279022	433
ENSG00000127824	TUBA4A	9606.ENSP00000248437	ENSG00000163468	CCT3	9606.ENSP00000295688	915
ENSG00000127824	TUBA4A	9606.ENSP00000248437	ENSG00000123349	PFDN5	9606.ENSP00000334188	924
ENSG00000127824	TUBA4A	9606.ENSP00000248437	ENSG00000150991	UBC	9606.ENSP00000344818	995
ENSG00000127824	TUBA4A	9606.ENSP00000248437	ENSG00000127914	AKAP9	9606.ENSP00000348573	900
ENSG00000127824	TUBA4A	9606.ENSP00000248437	ENSG00000143256	PFDN2	9606.ENSP00000356989	928
ENSG00000127824	TUBA4A	9606.ENSP00000248437	ENSG00000115484	CCT4	9606.ENSP00000377958	915
ENSG00000127824	TUBA4A	9606.ENSP00000248437	ENSG00000198707	CEP290	9606.ENSP00000448012	900
ENSG00000127980	PEX1	9606.ENSP00000248633	ENSG00000157911	PEX10	9606.ENSP00000288774	914
ENSG00000127980	PEX1	9606.ENSP00000248633	ENSG00000150991	UBC	9606.ENSP00000344818	846
ENSG00000127980	PEX1	9606.ENSP00000248633	ENSG00000166441	RPL27A	9606.ENSP00000346015	506
ENSG00000128311	TST	9606.ENSP00000249042	ENSG00000130725	UBE2M	9606.ENSP00000253023	974
ENSG00000128311	TST	9606.ENSP00000249042	ENSG00000181026	AEN	9606.ENSP00000331944	444
ENSG00000128311	TST	9606.ENSP00000249042	ENSG00000147155	EBP	9606.ENSP00000417052	406
ENSG00000129235	TXNDC17	9606.ENSP00000250101	ENSG00000150991	UBC	9606.ENSP00000344818	942
ENSG00000129235	TXNDC17	9606.ENSP00000250101	ENSG00000168653	NDUFS5	9606.ENSP00000362058	626
ENSG00000129354	AP1M2	9606.ENSP00000250244	ENSG00000175416	CLTB	9606.ENSP00000309415	522
ENSG00000129354	AP1M2	9606.ENSP00000250244	ENSG00000106367	AP1S1	9606.ENSP00000336666	989
ENSG00000129354	AP1M2	9606.ENSP00000250244	ENSG00000150991	UBC	9606.ENSP00000344818	751
ENSG00000129354	AP1M2	9606.ENSP00000250244	ENSG00000122026	RPL21	9606.ENSP00000346027	432
ENSG00000129562	DAD1	9606.ENSP00000250498	ENSG00000134825	C11orf10	9606.ENSP00000257262	546
ENSG00000129562	DAD1	9606.ENSP00000250498	ENSG00000005075	POLR2J	9606.ENSP00000292614	487
ENSG00000129562	DAD1	9606.ENSP00000250498	ENSG00000123349	PFDN5	9606.ENSP00000334188	480
ENSG00000129562	DAD1	9606.ENSP00000250498	ENSG00000150991	UBC	9606.ENSP00000344818	815
ENSG00000105193	RPS16	9606.ENSP00000251453	ENSG00000130255	RPL36	9606.ENSP00000252543	999
ENSG00000105193	RPS16	9606.ENSP00000251453	ENSG00000130811	EIF3G	9606.ENSP00000253108	983
ENSG00000105193	RPS16	9606.ENSP00000251453	ENSG00000131469	RPL27	9606.ENSP00000253788	999
ENSG00000105193	RPS16	9606.ENSP00000251453	ENSG00000136942	RPL35	9606.ENSP00000259469	999
ENSG00000105193	RPS16	9606.ENSP00000251453	ENSG00000137547	MRPL15	9606.ENSP00000260102	931
ENSG00000105193	RPS16	9606.ENSP00000251453	ENSG00000161016	RPL8	9606.ENSP00000262584	999
ENSG00000105193	RPS16	9606.ENSP00000251453	ENSG00000114686	MRPL3	9606.ENSP00000264995	905
ENSG00000105193	RPS16	9606.ENSP00000251453	ENSG00000037241	RPL26L1	9606.ENSP00000265100	999
ENSG00000105193	RPS16	9606.ENSP00000251453	ENSG00000142534	RPS11	9606.ENSP00000270625	999
ENSG00000105193	RPS16	9606.ENSP00000251453	ENSG00000143947	RPS27A	9606.ENSP00000272317	999
ENSG00000105193	RPS16	9606.ENSP00000251453	ENSG00000145592	RPL37	9606.ENSP00000274242	981
ENSG00000105193	RPS16	9606.ENSP00000251453	ENSG00000145912	NHP2	9606.ENSP00000274606	599
ENSG00000105193	RPS16	9606.ENSP00000251453	ENSG00000156467	UQCRB	9606.ENSP00000287022	602
ENSG00000105193	RPS16	9606.ENSP00000251453	ENSG00000156482	RPL30	9606.ENSP00000287038	999
ENSG00000105193	RPS16	9606.ENSP00000251453	ENSG00000158042	MRPL17	9606.ENSP00000288937	903
ENSG00000105193	RPS16	9606.ENSP00000251453	ENSG00000161960	EIF4A1	9606.ENSP00000293831	934
ENSG00000105193	RPS16	9606.ENSP00000251453	ENSG00000162244	RPL29	9606.ENSP00000294189	999
ENSG00000105193	RPS16	9606.ENSP00000251453	ENSG00000163923	RPL39L	9606.ENSP00000296277	980
ENSG00000105193	RPS16	9606.ENSP00000251453	ENSG00000186468	RPS23	9606.ENSP00000296674	999
ENSG00000105193	RPS16	9606.ENSP00000251453	ENSG00000167862	ICT1	9606.ENSP00000301585	577
ENSG00000105193	RPS16	9606.ENSP00000251453	ENSG00000170889	RPS9	9606.ENSP00000302896	999
ENSG00000105193	RPS16	9606.ENSP00000251453	ENSG00000172172	MRPL13	9606.ENSP00000306548	984
ENSG00000105193	RPS16	9606.ENSP00000251453	ENSG00000167526	RPL13	9606.ENSP00000307889	999
ENSG00000105193	RPS16	9606.ENSP00000251453	ENSG00000128626	MRPS12	9606.ENSP00000308845	956
ENSG00000105193	RPS16	9606.ENSP00000251453	ENSG00000174547	MRPL11	9606.ENSP00000308897	885
ENSG00000105193	RPS16	9606.ENSP00000251453	ENSG00000172809	RPL38	9606.ENSP00000309830	997
ENSG00000105193	RPS16	9606.ENSP00000251453	ENSG00000164587	RPS14	9606.ENSP00000311028	999
ENSG00000105193	RPS16	9606.ENSP00000251453	ENSG00000177600	RPLP2	9606.ENSP00000322419	999
ENSG00000105193	RPS16	9606.ENSP00000251453	ENSG00000177700	POLR2L	9606.ENSP00000324124	535
ENSG00000105193	RPS16	9606.ENSP00000251453	ENSG00000156976	EIF4A2	9606.ENSP00000326381	932
ENSG00000105193	RPS16	9606.ENSP00000251453	ENSG00000185088	RPS27L	9606.ENSP00000331019	999
ENSG00000105193	RPS16	9606.ENSP00000251453	ENSG00000184110	EIF3C	9606.ENSP00000332604	918
ENSG00000105193	RPS16	9606.ENSP00000251453	ENSG00000132507	EIF5A	9606.ENSP00000336702	670
ENSG00000105193	RPS16	9606.ENSP00000251453	ENSG00000089157	RPLP0	9606.ENSP00000339027	999
ENSG00000105193	RPS16	9606.ENSP00000251453	ENSG00000171863	RPS7	9606.ENSP00000339095	999
ENSG00000105193	RPS16	9606.ENSP00000251453	ENSG00000147604	RPL7	9606.ENSP00000339795	999
ENSG00000105193	RPS16	9606.ENSP00000251453	ENSG00000147403	RPL10	9606.ENSP00000341730	991
ENSG00000105193	RPS16	9606.ENSP00000251453	ENSG00000140988	RPS2	9606.ENSP00000341885	999
ENSG00000105193	RPS16	9606.ENSP00000251453	ENSG00000111335	OAS2	9606.ENSP00000342278	512
ENSG00000105193	RPS16	9606.ENSP00000251453	ENSG00000150991	UBC	9606.ENSP00000344818	997
ENSG00000105193	RPS16	9606.ENSP00000251453	ENSG00000188846	RPL14	9606.ENSP00000345156	999
ENSG00000105193	RPS16	9606.ENSP00000251453	ENSG00000171858	RPS21	9606.ENSP00000345957	999
ENSG00000105193	RPS16	9606.ENSP00000251453	ENSG00000166441	RPL27A	9606.ENSP00000346015	999
ENSG00000105193	RPS16	9606.ENSP00000251453	ENSG00000163682	RPL9	9606.ENSP00000346022	999
ENSG00000105193	RPS16	9606.ENSP00000251453	ENSG00000122026	RPL21	9606.ENSP00000346027	999
ENSG00000105193	RPS16	9606.ENSP00000251453	ENSG00000145425	RPS3A	9606.ENSP00000346050	999
ENSG00000105193	RPS16	9606.ENSP00000251453	ENSG00000168028	RPSA	9606.ENSP00000346067	999
ENSG00000105193	RPS16	9606.ENSP00000251453	ENSG00000163584	RPL22L1	9606.ENSP00000346080	815
ENSG00000105193	RPS16	9606.ENSP00000251453	ENSG00000004455	AK2	9606.ENSP00000346921	502
ENSG00000105193	RPS16	9606.ENSP00000251453	ENSG00000197958	RPL12	9606.ENSP00000354739	999
ENSG00000105193	RPS16	9606.ENSP00000251453	ENSG00000198918	RPL39	9606.ENSP00000355315	998
ENSG00000105193	RPS16	9606.ENSP00000251453	ENSG00000136628	EPRS	9606.ENSP00000355890	580
ENSG00000105193	RPS16	9606.ENSP00000251453	ENSG00000177954	RPS27	9606.ENSP00000357555	999
ENSG00000105193	RPS16	9606.ENSP00000251453	ENSG00000102178	UBL4A	9606.ENSP00000358674	646
ENSG00000105193	RPS16	9606.ENSP00000251453	ENSG00000116898	MRPS15	9606.ENSP00000362208	937
ENSG00000105193	RPS16	9606.ENSP00000251453	ENSG00000084623	EIF3I	9606.ENSP00000362688	925
ENSG00000105193	RPS16	9606.ENSP00000251453	ENSG00000198034	RPS4X	9606.ENSP00000362744	999
ENSG00000105193	RPS16	9606.ENSP00000251453	ENSG00000198755	RPL10A	9606.ENSP00000363018	999
ENSG00000105193	RPS16	9606.ENSP00000251453	ENSG00000171421	MRPL36	9606.ENSP00000372093	413
ENSG00000105193	RPS16	9606.ENSP00000251453	ENSG00000142541	RPL13A	9606.ENSP00000375730	999
ENSG00000105193	RPS16	9606.ENSP00000251453	ENSG00000114391	RPL24	9606.ENSP00000377640	999
ENSG00000105193	RPS16	9606.ENSP00000251453	ENSG00000125691	RPL23	9606.ENSP00000377865	999
ENSG00000105193	RPS16	9606.ENSP00000251453	ENSG00000109475	RPL34	9606.ENSP00000378160	997
ENSG00000105193	RPS16	9606.ENSP00000251453	ENSG00000213741	RPS29	9606.ENSP00000379339	999
ENSG00000105193	RPS16	9606.ENSP00000251453	ENSG00000142937	RPS8	9606.ENSP00000379888	999
ENSG00000105193	RPS16	9606.ENSP00000251453	ENSG00000144713	RPL32	9606.ENSP00000380156	999
ENSG00000105193	RPS16	9606.ENSP00000251453	ENSG00000071082	RPL31	9606.ENSP00000386717	999
ENSG00000105193	RPS16	9606.ENSP00000251453	ENSG00000221983	UBA52	9606.ENSP00000388107	994
ENSG00000105193	RPS16	9606.ENSP00000251453	ENSG00000231500	RPS18	9606.ENSP00000393241	996
ENSG00000105193	RPS16	9606.ENSP00000251453	ENSG00000182899	RPL35A	9606.ENSP00000393393	998
ENSG00000105193	RPS16	9606.ENSP00000251453	ENSG00000077097	TOP2B	9606.ENSP00000396704	601
ENSG00000105193	RPS16	9606.ENSP00000251453	ENSG00000241343	RPL36A	9606.ENSP00000404375	983
ENSG00000105193	RPS16	9606.ENSP00000251453	ENSG00000138326	RPS24	9606.ENSP00000414321	999
ENSG00000105193	RPS16	9606.ENSP00000251453	ENSG00000197756	RPL37A	9606.ENSP00000418082	999
ENSG00000105193	RPS16	9606.ENSP00000251453	ENSG00000008988	RPS20	9606.ENSP00000429374	999
ENSG00000105193	RPS16	9606.ENSP00000251453	ENSG00000149806	FAU	9606.ENSP00000431822	999
ENSG00000105193	RPS16	9606.ENSP00000251453	ENSG00000149273	RPS3	9606.ENSP00000433821	999
ENSG00000105193	RPS16	9606.ENSP00000251453	ENSG00000118181	RPS25	9606.ENSP00000435096	999
ENSG00000130255	RPL36	9606.ENSP00000252543	ENSG00000130811	EIF3G	9606.ENSP00000253108	912
ENSG00000130255	RPL36	9606.ENSP00000252543	ENSG00000131469	RPL27	9606.ENSP00000253788	999
ENSG00000130255	RPL36	9606.ENSP00000252543	ENSG00000136942	RPL35	9606.ENSP00000259469	999
ENSG00000130255	RPL36	9606.ENSP00000252543	ENSG00000137547	MRPL15	9606.ENSP00000260102	912
ENSG00000130255	RPL36	9606.ENSP00000252543	ENSG00000161016	RPL8	9606.ENSP00000262584	999
ENSG00000130255	RPL36	9606.ENSP00000252543	ENSG00000114686	MRPL3	9606.ENSP00000264995	802
ENSG00000130255	RPL36	9606.ENSP00000252543	ENSG00000037241	RPL26L1	9606.ENSP00000265100	999
ENSG00000130255	RPL36	9606.ENSP00000252543	ENSG00000142534	RPS11	9606.ENSP00000270625	995
ENSG00000130255	RPL36	9606.ENSP00000252543	ENSG00000143947	RPS27A	9606.ENSP00000272317	995
ENSG00000130255	RPL36	9606.ENSP00000252543	ENSG00000145592	RPL37	9606.ENSP00000274242	999
ENSG00000130255	RPL36	9606.ENSP00000252543	ENSG00000145912	NHP2	9606.ENSP00000274606	722
ENSG00000130255	RPL36	9606.ENSP00000252543	ENSG00000156482	RPL30	9606.ENSP00000287038	999
ENSG00000130255	RPL36	9606.ENSP00000252543	ENSG00000161960	EIF4A1	9606.ENSP00000293831	923
ENSG00000130255	RPL36	9606.ENSP00000252543	ENSG00000162244	RPL29	9606.ENSP00000294189	999
ENSG00000130255	RPL36	9606.ENSP00000252543	ENSG00000163923	RPL39L	9606.ENSP00000296277	994
ENSG00000130255	RPL36	9606.ENSP00000252543	ENSG00000186468	RPS23	9606.ENSP00000296674	998
ENSG00000130255	RPL36	9606.ENSP00000252543	ENSG00000170889	RPS9	9606.ENSP00000302896	980
ENSG00000130255	RPL36	9606.ENSP00000252543	ENSG00000172172	MRPL13	9606.ENSP00000306548	897
ENSG00000130255	RPL36	9606.ENSP00000252543	ENSG00000167526	RPL13	9606.ENSP00000307889	999
ENSG00000130255	RPL36	9606.ENSP00000252543	ENSG00000128626	MRPS12	9606.ENSP00000308845	778
ENSG00000130255	RPL36	9606.ENSP00000252543	ENSG00000174547	MRPL11	9606.ENSP00000308897	816
ENSG00000130255	RPL36	9606.ENSP00000252543	ENSG00000172809	RPL38	9606.ENSP00000309830	999
ENSG00000130255	RPL36	9606.ENSP00000252543	ENSG00000164587	RPS14	9606.ENSP00000311028	999
ENSG00000130255	RPL36	9606.ENSP00000252543	ENSG00000177600	RPLP2	9606.ENSP00000322419	999
ENSG00000130255	RPL36	9606.ENSP00000252543	ENSG00000156976	EIF4A2	9606.ENSP00000326381	922
ENSG00000130255	RPL36	9606.ENSP00000252543	ENSG00000185088	RPS27L	9606.ENSP00000331019	981
ENSG00000130255	RPL36	9606.ENSP00000252543	ENSG00000184110	EIF3C	9606.ENSP00000332604	910
ENSG00000130255	RPL36	9606.ENSP00000252543	ENSG00000132507	EIF5A	9606.ENSP00000336702	463
ENSG00000130255	RPL36	9606.ENSP00000252543	ENSG00000089157	RPLP0	9606.ENSP00000339027	999
ENSG00000130255	RPL36	9606.ENSP00000252543	ENSG00000171863	RPS7	9606.ENSP00000339095	998
ENSG00000130255	RPL36	9606.ENSP00000252543	ENSG00000147604	RPL7	9606.ENSP00000339795	999
ENSG00000130255	RPL36	9606.ENSP00000252543	ENSG00000147403	RPL10	9606.ENSP00000341730	983
ENSG00000130255	RPL36	9606.ENSP00000252543	ENSG00000140988	RPS2	9606.ENSP00000341885	986
ENSG00000130255	RPL36	9606.ENSP00000252543	ENSG00000111335	OAS2	9606.ENSP00000342278	443
ENSG00000130255	RPL36	9606.ENSP00000252543	ENSG00000150991	UBC	9606.ENSP00000344818	958
ENSG00000130255	RPL36	9606.ENSP00000252543	ENSG00000188846	RPL14	9606.ENSP00000345156	999
ENSG00000130255	RPL36	9606.ENSP00000252543	ENSG00000171858	RPS21	9606.ENSP00000345957	998
ENSG00000130255	RPL36	9606.ENSP00000252543	ENSG00000166441	RPL27A	9606.ENSP00000346015	999
ENSG00000130255	RPL36	9606.ENSP00000252543	ENSG00000163682	RPL9	9606.ENSP00000346022	999
ENSG00000130255	RPL36	9606.ENSP00000252543	ENSG00000122026	RPL21	9606.ENSP00000346027	999
ENSG00000130255	RPL36	9606.ENSP00000252543	ENSG00000145425	RPS3A	9606.ENSP00000346050	997
ENSG00000130255	RPL36	9606.ENSP00000252543	ENSG00000168028	RPSA	9606.ENSP00000346067	997
ENSG00000130255	RPL36	9606.ENSP00000252543	ENSG00000163584	RPL22L1	9606.ENSP00000346080	979
ENSG00000130255	RPL36	9606.ENSP00000252543	ENSG00000197958	RPL12	9606.ENSP00000354739	999
ENSG00000130255	RPL36	9606.ENSP00000252543	ENSG00000198918	RPL39	9606.ENSP00000355315	999
ENSG00000130255	RPL36	9606.ENSP00000252543	ENSG00000177954	RPS27	9606.ENSP00000357555	998
ENSG00000130255	RPL36	9606.ENSP00000252543	ENSG00000102178	UBL4A	9606.ENSP00000358674	596
ENSG00000130255	RPL36	9606.ENSP00000252543	ENSG00000116898	MRPS15	9606.ENSP00000362208	767
ENSG00000130255	RPL36	9606.ENSP00000252543	ENSG00000084623	EIF3I	9606.ENSP00000362688	922
ENSG00000130255	RPL36	9606.ENSP00000252543	ENSG00000198034	RPS4X	9606.ENSP00000362744	998
ENSG00000130255	RPL36	9606.ENSP00000252543	ENSG00000198755	RPL10A	9606.ENSP00000363018	999
ENSG00000130255	RPL36	9606.ENSP00000252543	ENSG00000242372	EIF6	9606.ENSP00000363559	877
ENSG00000130255	RPL36	9606.ENSP00000252543	ENSG00000142541	RPL13A	9606.ENSP00000375730	999
ENSG00000130255	RPL36	9606.ENSP00000252543	ENSG00000114391	RPL24	9606.ENSP00000377640	999
ENSG00000130255	RPL36	9606.ENSP00000252543	ENSG00000125691	RPL23	9606.ENSP00000377865	999
ENSG00000130255	RPL36	9606.ENSP00000252543	ENSG00000109475	RPL34	9606.ENSP00000378160	999
ENSG00000130255	RPL36	9606.ENSP00000252543	ENSG00000213741	RPS29	9606.ENSP00000379339	998
ENSG00000130255	RPL36	9606.ENSP00000252543	ENSG00000142937	RPS8	9606.ENSP00000379888	999
ENSG00000130255	RPL36	9606.ENSP00000252543	ENSG00000144713	RPL32	9606.ENSP00000380156	999
ENSG00000130255	RPL36	9606.ENSP00000252543	ENSG00000071082	RPL31	9606.ENSP00000386717	999
ENSG00000130255	RPL36	9606.ENSP00000252543	ENSG00000221983	UBA52	9606.ENSP00000388107	999
ENSG00000130255	RPL36	9606.ENSP00000252543	ENSG00000231500	RPS18	9606.ENSP00000393241	981
ENSG00000130255	RPL36	9606.ENSP00000252543	ENSG00000182899	RPL35A	9606.ENSP00000393393	999
ENSG00000130255	RPL36	9606.ENSP00000252543	ENSG00000241343	RPL36A	9606.ENSP00000404375	999
ENSG00000130255	RPL36	9606.ENSP00000252543	ENSG00000138326	RPS24	9606.ENSP00000414321	996
ENSG00000130255	RPL36	9606.ENSP00000252543	ENSG00000197756	RPL37A	9606.ENSP00000418082	999
ENSG00000130255	RPL36	9606.ENSP00000252543	ENSG00000008988	RPS20	9606.ENSP00000429374	993
ENSG00000130255	RPL36	9606.ENSP00000252543	ENSG00000149806	FAU	9606.ENSP00000431822	999
ENSG00000130255	RPL36	9606.ENSP00000252543	ENSG00000149273	RPS3	9606.ENSP00000433821	999
ENSG00000130255	RPL36	9606.ENSP00000252543	ENSG00000118181	RPS25	9606.ENSP00000435096	988
ENSG00000130332	LSM7	9606.ENSP00000252622	ENSG00000143977	SNRPG	9606.ENSP00000272348	527
ENSG00000130332	LSM7	9606.ENSP00000252622	ENSG00000005075	POLR2J	9606.ENSP00000292614	517
ENSG00000130332	LSM7	9606.ENSP00000252622	ENSG00000170860	LSM3	9606.ENSP00000302160	999
ENSG00000130332	LSM7	9606.ENSP00000252622	ENSG00000177700	POLR2L	9606.ENSP00000324124	443
ENSG00000130332	LSM7	9606.ENSP00000252622	ENSG00000125743	SNRPD2	9606.ENSP00000342374	989
ENSG00000130332	LSM7	9606.ENSP00000252622	ENSG00000150991	UBC	9606.ENSP00000344818	807
ENSG00000130332	LSM7	9606.ENSP00000252622	ENSG00000204392	LSM2	9606.ENSP00000364813	999
ENSG00000130332	LSM7	9606.ENSP00000252622	ENSG00000182004	SNRPE	9606.ENSP00000400591	768
ENSG00000130725	UBE2M	9606.ENSP00000253023	ENSG00000142230	SAE1	9606.ENSP00000270225	894
ENSG00000130725	UBE2M	9606.ENSP00000253023	ENSG00000142507	PSMB6	9606.ENSP00000270586	434
ENSG00000130725	UBE2M	9606.ENSP00000253023	ENSG00000159377	PSMB4	9606.ENSP00000290541	419
ENSG00000130725	UBE2M	9606.ENSP00000253023	ENSG00000150991	UBC	9606.ENSP00000344818	977
ENSG00000130811	EIF3G	9606.ENSP00000253108	ENSG00000131469	RPL27	9606.ENSP00000253788	970
ENSG00000130811	EIF3G	9606.ENSP00000253108	ENSG00000136942	RPL35	9606.ENSP00000259469	919
ENSG00000130811	EIF3G	9606.ENSP00000253108	ENSG00000161016	RPL8	9606.ENSP00000262584	953
ENSG00000130811	EIF3G	9606.ENSP00000253108	ENSG00000037241	RPL26L1	9606.ENSP00000265100	952
ENSG00000130811	EIF3G	9606.ENSP00000253108	ENSG00000142534	RPS11	9606.ENSP00000270625	931
ENSG00000130811	EIF3G	9606.ENSP00000253108	ENSG00000143947	RPS27A	9606.ENSP00000272317	917
ENSG00000130811	EIF3G	9606.ENSP00000253108	ENSG00000145592	RPL37	9606.ENSP00000274242	910
ENSG00000130811	EIF3G	9606.ENSP00000253108	ENSG00000145912	NHP2	9606.ENSP00000274606	550
ENSG00000130811	EIF3G	9606.ENSP00000253108	ENSG00000156482	RPL30	9606.ENSP00000287038	930
ENSG00000130811	EIF3G	9606.ENSP00000253108	ENSG00000241945	PWP2	9606.ENSP00000291576	900
ENSG00000130811	EIF3G	9606.ENSP00000253108	ENSG00000161960	EIF4A1	9606.ENSP00000293831	956
ENSG00000130811	EIF3G	9606.ENSP00000253108	ENSG00000162244	RPL29	9606.ENSP00000294189	914
ENSG00000130811	EIF3G	9606.ENSP00000253108	ENSG00000186468	RPS23	9606.ENSP00000296674	931
ENSG00000130811	EIF3G	9606.ENSP00000253108	ENSG00000167526	RPL13	9606.ENSP00000307889	969
ENSG00000130811	EIF3G	9606.ENSP00000253108	ENSG00000172809	RPL38	9606.ENSP00000309830	915
ENSG00000130811	EIF3G	9606.ENSP00000253108	ENSG00000164587	RPS14	9606.ENSP00000311028	940
ENSG00000130811	EIF3G	9606.ENSP00000253108	ENSG00000177600	RPLP2	9606.ENSP00000322419	929
ENSG00000130811	EIF3G	9606.ENSP00000253108	ENSG00000156976	EIF4A2	9606.ENSP00000326381	950
ENSG00000130811	EIF3G	9606.ENSP00000253108	ENSG00000184110	EIF3C	9606.ENSP00000332604	999
ENSG00000130811	EIF3G	9606.ENSP00000253108	ENSG00000089157	RPLP0	9606.ENSP00000339027	942
ENSG00000130811	EIF3G	9606.ENSP00000253108	ENSG00000171863	RPS7	9606.ENSP00000339095	920
ENSG00000130811	EIF3G	9606.ENSP00000253108	ENSG00000147604	RPL7	9606.ENSP00000339795	924
ENSG00000130811	EIF3G	9606.ENSP00000253108	ENSG00000147403	RPL10	9606.ENSP00000341730	434
ENSG00000130811	EIF3G	9606.ENSP00000253108	ENSG00000140988	RPS2	9606.ENSP00000341885	944
ENSG00000130811	EIF3G	9606.ENSP00000253108	ENSG00000150991	UBC	9606.ENSP00000344818	675
ENSG00000130811	EIF3G	9606.ENSP00000253108	ENSG00000188846	RPL14	9606.ENSP00000345156	925
ENSG00000130811	EIF3G	9606.ENSP00000253108	ENSG00000171858	RPS21	9606.ENSP00000345957	937
ENSG00000130811	EIF3G	9606.ENSP00000253108	ENSG00000166441	RPL27A	9606.ENSP00000346015	920
ENSG00000130811	EIF3G	9606.ENSP00000253108	ENSG00000163682	RPL9	9606.ENSP00000346022	940
ENSG00000130811	EIF3G	9606.ENSP00000253108	ENSG00000122026	RPL21	9606.ENSP00000346027	914
ENSG00000130811	EIF3G	9606.ENSP00000253108	ENSG00000145425	RPS3A	9606.ENSP00000346050	953
ENSG00000130811	EIF3G	9606.ENSP00000253108	ENSG00000168028	RPSA	9606.ENSP00000346067	972
ENSG00000130811	EIF3G	9606.ENSP00000253108	ENSG00000197958	RPL12	9606.ENSP00000354739	924
ENSG00000130811	EIF3G	9606.ENSP00000253108	ENSG00000198918	RPL39	9606.ENSP00000355315	931
ENSG00000130811	EIF3G	9606.ENSP00000253108	ENSG00000177954	RPS27	9606.ENSP00000357555	919
ENSG00000130811	EIF3G	9606.ENSP00000253108	ENSG00000084623	EIF3I	9606.ENSP00000362688	999
ENSG00000130811	EIF3G	9606.ENSP00000253108	ENSG00000198034	RPS4X	9606.ENSP00000362744	955
ENSG00000130811	EIF3G	9606.ENSP00000253108	ENSG00000198755	RPL10A	9606.ENSP00000363018	923
ENSG00000130811	EIF3G	9606.ENSP00000253108	ENSG00000198931	APRT	9606.ENSP00000367615	541
ENSG00000130811	EIF3G	9606.ENSP00000253108	ENSG00000142541	RPL13A	9606.ENSP00000375730	945
ENSG00000130811	EIF3G	9606.ENSP00000253108	ENSG00000114391	RPL24	9606.ENSP00000377640	950
ENSG00000130811	EIF3G	9606.ENSP00000253108	ENSG00000125691	RPL23	9606.ENSP00000377865	943
ENSG00000130811	EIF3G	9606.ENSP00000253108	ENSG00000109475	RPL34	9606.ENSP00000378160	935
ENSG00000130811	EIF3G	9606.ENSP00000253108	ENSG00000213741	RPS29	9606.ENSP00000379339	915
ENSG00000130811	EIF3G	9606.ENSP00000253108	ENSG00000142937	RPS8	9606.ENSP00000379888	977
ENSG00000130811	EIF3G	9606.ENSP00000253108	ENSG00000144713	RPL32	9606.ENSP00000380156	913
ENSG00000130811	EIF3G	9606.ENSP00000253108	ENSG00000071082	RPL31	9606.ENSP00000386717	913
ENSG00000130811	EIF3G	9606.ENSP00000253108	ENSG00000221983	UBA52	9606.ENSP00000388107	923
ENSG00000130811	EIF3G	9606.ENSP00000253108	ENSG00000182899	RPL35A	9606.ENSP00000393393	927
ENSG00000130811	EIF3G	9606.ENSP00000253108	ENSG00000138326	RPS24	9606.ENSP00000414321	925
ENSG00000130811	EIF3G	9606.ENSP00000253108	ENSG00000197756	RPL37A	9606.ENSP00000418082	925
ENSG00000130811	EIF3G	9606.ENSP00000253108	ENSG00000162601	MYSM1	9606.ENSP00000418734	412
ENSG00000130811	EIF3G	9606.ENSP00000253108	ENSG00000008988	RPS20	9606.ENSP00000429374	964
ENSG00000130811	EIF3G	9606.ENSP00000253108	ENSG00000149806	FAU	9606.ENSP00000431822	917
ENSG00000130811	EIF3G	9606.ENSP00000253108	ENSG00000149273	RPS3	9606.ENSP00000433821	975
ENSG00000131143	COX4I1	9606.ENSP00000253452	ENSG00000135940	COX5B	9606.ENSP00000258424	997
ENSG00000131143	COX4I1	9606.ENSP00000253452	ENSG00000138495	COX17	9606.ENSP00000261070	402
ENSG00000131143	COX4I1	9606.ENSP00000253452	ENSG00000147123	NDUFB11	9606.ENSP00000276062	459
ENSG00000131143	COX4I1	9606.ENSP00000253452	ENSG00000156467	UQCRB	9606.ENSP00000287022	987
ENSG00000131143	COX4I1	9606.ENSP00000253452	ENSG00000164258	NDUFS4	9606.ENSP00000296684	410
ENSG00000131143	COX4I1	9606.ENSP00000253452	ENSG00000164919	COX6C	9606.ENSP00000297564	987
ENSG00000131143	COX4I1	9606.ENSP00000253452	ENSG00000167526	RPL13	9606.ENSP00000307889	828
ENSG00000131143	COX4I1	9606.ENSP00000253452	ENSG00000173660	UQCRH	9606.ENSP00000309565	984
ENSG00000131143	COX4I1	9606.ENSP00000253452	ENSG00000179091	CYC1	9606.ENSP00000317159	991
ENSG00000131143	COX4I1	9606.ENSP00000253452	ENSG00000178741	COX5A	9606.ENSP00000317780	999
ENSG00000131143	COX4I1	9606.ENSP00000253452	ENSG00000100300	TSPO	9606.ENSP00000328973	593
ENSG00000131143	COX4I1	9606.ENSP00000253452	ENSG00000184752	NDUFA12	9606.ENSP00000330737	407
ENSG00000131143	COX4I1	9606.ENSP00000253452	ENSG00000184076	UQCR10	9606.ENSP00000332887	984
ENSG00000131143	COX4I1	9606.ENSP00000253452	ENSG00000150991	UBC	9606.ENSP00000344818	764
ENSG00000131143	COX4I1	9606.ENSP00000253452	ENSG00000165629	ATP5C1	9606.ENSP00000349142	585
ENSG00000131143	COX4I1	9606.ENSP00000253452	ENSG00000125356	NDUFA1	9606.ENSP00000360492	407
ENSG00000131143	COX4I1	9606.ENSP00000253452	ENSG00000119421	NDUFA8	9606.ENSP00000362873	526
ENSG00000131143	COX4I1	9606.ENSP00000253452	ENSG00000164405	UQCRQ	9606.ENSP00000367934	989
ENSG00000131143	COX4I1	9606.ENSP00000253452	ENSG00000169100	SLC25A6	9606.ENSP00000370808	538
ENSG00000131143	COX4I1	9606.ENSP00000253452	ENSG00000135390	ATP5G2	9606.ENSP00000377878	463
ENSG00000131143	COX4I1	9606.ENSP00000253452	ENSG00000131174	COX7B	9606.ENSP00000417656	575
ENSG00000131143	COX4I1	9606.ENSP00000253452	ENSG00000078668	VDAC3	9606.ENSP00000428845	436
ENSG00000131153	GINS2	9606.ENSP00000253462	ENSG00000150991	UBC	9606.ENSP00000344818	875
ENSG00000131187	F12	9606.ENSP00000253496	ENSG00000100300	TSPO	9606.ENSP00000328973	499
ENSG00000131187	F12	9606.ENSP00000253496	ENSG00000150991	UBC	9606.ENSP00000344818	579
ENSG00000131469	RPL27	9606.ENSP00000253788	ENSG00000136942	RPL35	9606.ENSP00000259469	999
ENSG00000131469	RPL27	9606.ENSP00000253788	ENSG00000137547	MRPL15	9606.ENSP00000260102	746
ENSG00000131469	RPL27	9606.ENSP00000253788	ENSG00000161016	RPL8	9606.ENSP00000262584	999
ENSG00000131469	RPL27	9606.ENSP00000253788	ENSG00000114686	MRPL3	9606.ENSP00000264995	620
ENSG00000131469	RPL27	9606.ENSP00000253788	ENSG00000037241	RPL26L1	9606.ENSP00000265100	999
ENSG00000131469	RPL27	9606.ENSP00000253788	ENSG00000142534	RPS11	9606.ENSP00000270625	995
ENSG00000131469	RPL27	9606.ENSP00000253788	ENSG00000143947	RPS27A	9606.ENSP00000272317	991
ENSG00000131469	RPL27	9606.ENSP00000253788	ENSG00000145592	RPL37	9606.ENSP00000274242	999
ENSG00000131469	RPL27	9606.ENSP00000253788	ENSG00000145912	NHP2	9606.ENSP00000274606	635
ENSG00000131469	RPL27	9606.ENSP00000253788	ENSG00000156482	RPL30	9606.ENSP00000287038	999
ENSG00000131469	RPL27	9606.ENSP00000253788	ENSG00000161960	EIF4A1	9606.ENSP00000293831	921
ENSG00000131469	RPL27	9606.ENSP00000253788	ENSG00000162244	RPL29	9606.ENSP00000294189	999
ENSG00000131469	RPL27	9606.ENSP00000253788	ENSG00000163923	RPL39L	9606.ENSP00000296277	995
ENSG00000131469	RPL27	9606.ENSP00000253788	ENSG00000186468	RPS23	9606.ENSP00000296674	999
ENSG00000131469	RPL27	9606.ENSP00000253788	ENSG00000170889	RPS9	9606.ENSP00000302896	980
ENSG00000131469	RPL27	9606.ENSP00000253788	ENSG00000172172	MRPL13	9606.ENSP00000306548	755
ENSG00000131469	RPL27	9606.ENSP00000253788	ENSG00000167526	RPL13	9606.ENSP00000307889	999
ENSG00000131469	RPL27	9606.ENSP00000253788	ENSG00000128626	MRPS12	9606.ENSP00000308845	529
ENSG00000131469	RPL27	9606.ENSP00000253788	ENSG00000174547	MRPL11	9606.ENSP00000308897	668
ENSG00000131469	RPL27	9606.ENSP00000253788	ENSG00000172809	RPL38	9606.ENSP00000309830	999
ENSG00000131469	RPL27	9606.ENSP00000253788	ENSG00000164587	RPS14	9606.ENSP00000311028	999
ENSG00000131469	RPL27	9606.ENSP00000253788	ENSG00000177600	RPLP2	9606.ENSP00000322419	999
ENSG00000131469	RPL27	9606.ENSP00000253788	ENSG00000156976	EIF4A2	9606.ENSP00000326381	922
ENSG00000131469	RPL27	9606.ENSP00000253788	ENSG00000185088	RPS27L	9606.ENSP00000331019	976
ENSG00000131469	RPL27	9606.ENSP00000253788	ENSG00000184110	EIF3C	9606.ENSP00000332604	920
ENSG00000131469	RPL27	9606.ENSP00000253788	ENSG00000132507	EIF5A	9606.ENSP00000336702	585
ENSG00000131469	RPL27	9606.ENSP00000253788	ENSG00000089157	RPLP0	9606.ENSP00000339027	999
ENSG00000131469	RPL27	9606.ENSP00000253788	ENSG00000171863	RPS7	9606.ENSP00000339095	998
ENSG00000131469	RPL27	9606.ENSP00000253788	ENSG00000147604	RPL7	9606.ENSP00000339795	999
ENSG00000131469	RPL27	9606.ENSP00000253788	ENSG00000147403	RPL10	9606.ENSP00000341730	993
ENSG00000131469	RPL27	9606.ENSP00000253788	ENSG00000140988	RPS2	9606.ENSP00000341885	999
ENSG00000131469	RPL27	9606.ENSP00000253788	ENSG00000111335	OAS2	9606.ENSP00000342278	425
ENSG00000131469	RPL27	9606.ENSP00000253788	ENSG00000150991	UBC	9606.ENSP00000344818	954
ENSG00000131469	RPL27	9606.ENSP00000253788	ENSG00000188846	RPL14	9606.ENSP00000345156	999
ENSG00000131469	RPL27	9606.ENSP00000253788	ENSG00000171858	RPS21	9606.ENSP00000345957	999
ENSG00000131469	RPL27	9606.ENSP00000253788	ENSG00000166441	RPL27A	9606.ENSP00000346015	999
ENSG00000131469	RPL27	9606.ENSP00000253788	ENSG00000163682	RPL9	9606.ENSP00000346022	999
ENSG00000131469	RPL27	9606.ENSP00000253788	ENSG00000122026	RPL21	9606.ENSP00000346027	999
ENSG00000131469	RPL27	9606.ENSP00000253788	ENSG00000145425	RPS3A	9606.ENSP00000346050	999
ENSG00000131469	RPL27	9606.ENSP00000253788	ENSG00000168028	RPSA	9606.ENSP00000346067	999
ENSG00000131469	RPL27	9606.ENSP00000253788	ENSG00000163584	RPL22L1	9606.ENSP00000346080	960
ENSG00000131469	RPL27	9606.ENSP00000253788	ENSG00000197958	RPL12	9606.ENSP00000354739	999
ENSG00000131469	RPL27	9606.ENSP00000253788	ENSG00000198918	RPL39	9606.ENSP00000355315	999
ENSG00000131469	RPL27	9606.ENSP00000253788	ENSG00000177954	RPS27	9606.ENSP00000357555	998
ENSG00000131469	RPL27	9606.ENSP00000253788	ENSG00000102178	UBL4A	9606.ENSP00000358674	583
ENSG00000131469	RPL27	9606.ENSP00000253788	ENSG00000116898	MRPS15	9606.ENSP00000362208	525
ENSG00000131469	RPL27	9606.ENSP00000253788	ENSG00000084623	EIF3I	9606.ENSP00000362688	944
ENSG00000131469	RPL27	9606.ENSP00000253788	ENSG00000198034	RPS4X	9606.ENSP00000362744	999
ENSG00000131469	RPL27	9606.ENSP00000253788	ENSG00000198755	RPL10A	9606.ENSP00000363018	999
ENSG00000131469	RPL27	9606.ENSP00000253788	ENSG00000242372	EIF6	9606.ENSP00000363559	522
ENSG00000131469	RPL27	9606.ENSP00000253788	ENSG00000142541	RPL13A	9606.ENSP00000375730	999
ENSG00000131469	RPL27	9606.ENSP00000253788	ENSG00000114391	RPL24	9606.ENSP00000377640	999
ENSG00000131469	RPL27	9606.ENSP00000253788	ENSG00000125691	RPL23	9606.ENSP00000377865	999
ENSG00000131469	RPL27	9606.ENSP00000253788	ENSG00000109475	RPL34	9606.ENSP00000378160	999
ENSG00000131469	RPL27	9606.ENSP00000253788	ENSG00000213741	RPS29	9606.ENSP00000379339	999
ENSG00000131469	RPL27	9606.ENSP00000253788	ENSG00000142937	RPS8	9606.ENSP00000379888	999
ENSG00000131469	RPL27	9606.ENSP00000253788	ENSG00000144713	RPL32	9606.ENSP00000380156	999
ENSG00000131469	RPL27	9606.ENSP00000253788	ENSG00000071082	RPL31	9606.ENSP00000386717	999
ENSG00000131469	RPL27	9606.ENSP00000253788	ENSG00000221983	UBA52	9606.ENSP00000388107	999
ENSG00000131469	RPL27	9606.ENSP00000253788	ENSG00000231500	RPS18	9606.ENSP00000393241	975
ENSG00000131469	RPL27	9606.ENSP00000253788	ENSG00000182899	RPL35A	9606.ENSP00000393393	999
ENSG00000131469	RPL27	9606.ENSP00000253788	ENSG00000241343	RPL36A	9606.ENSP00000404375	999
ENSG00000131469	RPL27	9606.ENSP00000253788	ENSG00000138326	RPS24	9606.ENSP00000414321	998
ENSG00000131469	RPL27	9606.ENSP00000253788	ENSG00000197756	RPL37A	9606.ENSP00000418082	999
ENSG00000131469	RPL27	9606.ENSP00000253788	ENSG00000008988	RPS20	9606.ENSP00000429374	998
ENSG00000131469	RPL27	9606.ENSP00000253788	ENSG00000149806	FAU	9606.ENSP00000431822	999
ENSG00000131469	RPL27	9606.ENSP00000253788	ENSG00000149273	RPS3	9606.ENSP00000433821	999
ENSG00000131469	RPL27	9606.ENSP00000253788	ENSG00000118181	RPS25	9606.ENSP00000435096	981
ENSG00000131475	VPS25	9606.ENSP00000253794	ENSG00000143947	RPS27A	9606.ENSP00000272317	900
ENSG00000131475	VPS25	9606.ENSP00000253794	ENSG00000150991	UBC	9606.ENSP00000344818	980
ENSG00000131475	VPS25	9606.ENSP00000253794	ENSG00000136628	EPRS	9606.ENSP00000355890	700
ENSG00000131475	VPS25	9606.ENSP00000253794	ENSG00000221983	UBA52	9606.ENSP00000388107	900
ENSG00000132254	ARFIP2	9606.ENSP00000254584	ENSG00000157045	NTAN1	9606.ENSP00000287706	463
ENSG00000132254	ARFIP2	9606.ENSP00000254584	ENSG00000142856	ITGB3BP	9606.ENSP00000360133	744
ENSG00000133265	HSPBP1	9606.ENSP00000255631	ENSG00000198522	GPN1	9606.ENSP00000264718	538
ENSG00000133265	HSPBP1	9606.ENSP00000255631	ENSG00000170270	C14orf142	9606.ENSP00000306320	538
ENSG00000133265	HSPBP1	9606.ENSP00000255631	ENSG00000150991	UBC	9606.ENSP00000344818	834
ENSG00000134109	EDEM1	9606.ENSP00000256497	ENSG00000150991	UBC	9606.ENSP00000344818	620
ENSG00000134294	SLC38A2	9606.ENSP00000256689	ENSG00000178741	COX5A	9606.ENSP00000317780	644
ENSG00000134294	SLC38A2	9606.ENSP00000256689	ENSG00000150991	UBC	9606.ENSP00000344818	962
ENSG00000134809	TIMM10	9606.ENSP00000257245	ENSG00000138495	COX17	9606.ENSP00000261070	555
ENSG00000134809	TIMM10	9606.ENSP00000257245	ENSG00000143977	SNRPG	9606.ENSP00000272348	636
ENSG00000134809	TIMM10	9606.ENSP00000257245	ENSG00000145912	NHP2	9606.ENSP00000274606	592
ENSG00000134809	TIMM10	9606.ENSP00000257245	ENSG00000156467	UQCRB	9606.ENSP00000287022	672
ENSG00000134809	TIMM10	9606.ENSP00000257245	ENSG00000162244	RPL29	9606.ENSP00000294189	451
ENSG00000134809	TIMM10	9606.ENSP00000257245	ENSG00000105197	TIMM50	9606.ENSP00000318115	920
ENSG00000134809	TIMM10	9606.ENSP00000257245	ENSG00000183617	MRPL54	9606.ENSP00000331849	551
ENSG00000134809	TIMM10	9606.ENSP00000257245	ENSG00000123349	PFDN5	9606.ENSP00000334188	736
ENSG00000134809	TIMM10	9606.ENSP00000257245	ENSG00000055950	MRPL43	9606.ENSP00000339844	698
ENSG00000134809	TIMM10	9606.ENSP00000257245	ENSG00000140988	RPS2	9606.ENSP00000341885	570
ENSG00000134809	TIMM10	9606.ENSP00000257245	ENSG00000150991	UBC	9606.ENSP00000344818	754
ENSG00000134809	TIMM10	9606.ENSP00000257245	ENSG00000196683	TOMM7	9606.ENSP00000351214	967
ENSG00000134809	TIMM10	9606.ENSP00000257245	ENSG00000169100	SLC25A6	9606.ENSP00000370808	992
ENSG00000134809	TIMM10	9606.ENSP00000257245	ENSG00000241343	RPL36A	9606.ENSP00000404375	661
ENSG00000134809	TIMM10	9606.ENSP00000257245	ENSG00000175768	TOMM5	9606.ENSP00000438204	910
ENSG00000134809	TIMM10	9606.ENSP00000257245	ENSG00000150779	TIMM8B	9606.ENSP00000438455	971
ENSG00000134825	C11orf10	9606.ENSP00000257262	ENSG00000162244	RPL29	9606.ENSP00000294189	432
ENSG00000134825	C11orf10	9606.ENSP00000257262	ENSG00000184076	UQCR10	9606.ENSP00000332887	634
ENSG00000135446	CDK4	9606.ENSP00000257904	ENSG00000108106	UBE2S	9606.ENSP00000264552	427
ENSG00000135446	CDK4	9606.ENSP00000257904	ENSG00000109670	FBXW7	9606.ENSP00000281708	664
ENSG00000135446	CDK4	9606.ENSP00000257904	ENSG00000152944	MED21	9606.ENSP00000282892	901
ENSG00000135446	CDK4	9606.ENSP00000257904	ENSG00000153201	RANBP2	9606.ENSP00000283195	406
ENSG00000135446	CDK4	9606.ENSP00000257904	ENSG00000174775	HRAS	9606.ENSP00000309845	720
ENSG00000135446	CDK4	9606.ENSP00000257904	ENSG00000100300	TSPO	9606.ENSP00000328973	700
ENSG00000135446	CDK4	9606.ENSP00000257904	ENSG00000185043	CIB1	9606.ENSP00000333873	562
ENSG00000135446	CDK4	9606.ENSP00000257904	ENSG00000175793	SFN	9606.ENSP00000340989	931
ENSG00000135446	CDK4	9606.ENSP00000257904	ENSG00000150991	UBC	9606.ENSP00000344818	979
ENSG00000135446	CDK4	9606.ENSP00000257904	ENSG00000197019	SERTAD1	9606.ENSP00000350633	845
ENSG00000135446	CDK4	9606.ENSP00000257904	ENSG00000115649	CNPPD1	9606.ENSP00000353698	692
ENSG00000135446	CDK4	9606.ENSP00000257904	ENSG00000198625	MDM4	9606.ENSP00000356150	450
ENSG00000135446	CDK4	9606.ENSP00000257904	ENSG00000109475	RPL34	9606.ENSP00000378160	564
ENSG00000135446	CDK4	9606.ENSP00000257904	ENSG00000174501	ANKRD36C	9606.ENSP00000403302	440
ENSG00000135617	PRADC1	9606.ENSP00000258083	ENSG00000150991	UBC	9606.ENSP00000344818	620
ENSG00000135940	COX5B	9606.ENSP00000258424	ENSG00000138495	COX17	9606.ENSP00000261070	466
ENSG00000135940	COX5B	9606.ENSP00000258424	ENSG00000145494	NDUFS6	9606.ENSP00000274137	694
ENSG00000135940	COX5B	9606.ENSP00000258424	ENSG00000147123	NDUFB11	9606.ENSP00000276062	779
ENSG00000135940	COX5B	9606.ENSP00000258424	ENSG00000154518	ATP5G3	9606.ENSP00000284727	519
ENSG00000135940	COX5B	9606.ENSP00000258424	ENSG00000156467	UQCRB	9606.ENSP00000287022	997
ENSG00000135940	COX5B	9606.ENSP00000258424	ENSG00000162244	RPL29	9606.ENSP00000294189	434
ENSG00000135940	COX5B	9606.ENSP00000258424	ENSG00000164258	NDUFS4	9606.ENSP00000296684	751
ENSG00000135940	COX5B	9606.ENSP00000258424	ENSG00000164919	COX6C	9606.ENSP00000297564	996
ENSG00000135940	COX5B	9606.ENSP00000258424	ENSG00000173660	UQCRH	9606.ENSP00000309565	980
ENSG00000135940	COX5B	9606.ENSP00000258424	ENSG00000179091	CYC1	9606.ENSP00000317159	998
ENSG00000135940	COX5B	9606.ENSP00000258424	ENSG00000178741	COX5A	9606.ENSP00000317780	999
ENSG00000135940	COX5B	9606.ENSP00000258424	ENSG00000184752	NDUFA12	9606.ENSP00000330737	789
ENSG00000135940	COX5B	9606.ENSP00000258424	ENSG00000184076	UQCR10	9606.ENSP00000332887	996
ENSG00000135940	COX5B	9606.ENSP00000258424	ENSG00000150991	UBC	9606.ENSP00000344818	801
ENSG00000135940	COX5B	9606.ENSP00000258424	ENSG00000165629	ATP5C1	9606.ENSP00000349142	845
ENSG00000135940	COX5B	9606.ENSP00000258424	ENSG00000112695	COX7A2	9606.ENSP00000359098	400
ENSG00000135940	COX5B	9606.ENSP00000258424	ENSG00000168653	NDUFS5	9606.ENSP00000362058	409
ENSG00000135940	COX5B	9606.ENSP00000258424	ENSG00000119421	NDUFA8	9606.ENSP00000362873	871
ENSG00000135940	COX5B	9606.ENSP00000258424	ENSG00000164405	UQCRQ	9606.ENSP00000367934	998
ENSG00000135940	COX5B	9606.ENSP00000258424	ENSG00000169100	SLC25A6	9606.ENSP00000370808	496
ENSG00000135940	COX5B	9606.ENSP00000258424	ENSG00000135390	ATP5G2	9606.ENSP00000377878	463
ENSG00000135940	COX5B	9606.ENSP00000258424	ENSG00000106153	CHCHD2	9606.ENSP00000378812	689
ENSG00000135940	COX5B	9606.ENSP00000258424	ENSG00000131174	COX7B	9606.ENSP00000417656	859
ENSG00000136271	DDX56	9606.ENSP00000258772	ENSG00000114686	MRPL3	9606.ENSP00000264995	419
ENSG00000136271	DDX56	9606.ENSP00000258772	ENSG00000139546	TARBP2	9606.ENSP00000266987	418
ENSG00000136271	DDX56	9606.ENSP00000258772	ENSG00000145592	RPL37	9606.ENSP00000274242	576
ENSG00000136271	DDX56	9606.ENSP00000258772	ENSG00000145912	NHP2	9606.ENSP00000274606	476
ENSG00000136271	DDX56	9606.ENSP00000258772	ENSG00000241945	PWP2	9606.ENSP00000291576	890
ENSG00000136271	DDX56	9606.ENSP00000258772	ENSG00000161960	EIF4A1	9606.ENSP00000293831	407
ENSG00000136271	DDX56	9606.ENSP00000258772	ENSG00000156976	EIF4A2	9606.ENSP00000326381	411
ENSG00000136271	DDX56	9606.ENSP00000258772	ENSG00000181026	AEN	9606.ENSP00000331944	509
ENSG00000136271	DDX56	9606.ENSP00000258772	ENSG00000186141	POLR3C	9606.ENSP00000334564	482
ENSG00000136271	DDX56	9606.ENSP00000258772	ENSG00000089157	RPLP0	9606.ENSP00000339027	447
ENSG00000136271	DDX56	9606.ENSP00000258772	ENSG00000147604	RPL7	9606.ENSP00000339795	751
ENSG00000136271	DDX56	9606.ENSP00000258772	ENSG00000055950	MRPL43	9606.ENSP00000339844	623
ENSG00000136271	DDX56	9606.ENSP00000258772	ENSG00000150991	UBC	9606.ENSP00000344818	805
ENSG00000136271	DDX56	9606.ENSP00000258772	ENSG00000198755	RPL10A	9606.ENSP00000363018	487
ENSG00000136271	DDX56	9606.ENSP00000258772	ENSG00000126457	PRMT1	9606.ENSP00000406162	596
ENSG00000136930	PSMB7	9606.ENSP00000259457	ENSG00000115020	PIKFYVE	9606.ENSP00000264380	409
ENSG00000136930	PSMB7	9606.ENSP00000259457	ENSG00000142507	PSMB6	9606.ENSP00000270586	999
ENSG00000136930	PSMB7	9606.ENSP00000259457	ENSG00000143106	PSMA5	9606.ENSP00000271308	999
ENSG00000136930	PSMB7	9606.ENSP00000259457	ENSG00000143947	RPS27A	9606.ENSP00000272317	917
ENSG00000136930	PSMB7	9606.ENSP00000259457	ENSG00000159377	PSMB4	9606.ENSP00000290541	999
ENSG00000136930	PSMB7	9606.ENSP00000259457	ENSG00000150991	UBC	9606.ENSP00000344818	998
ENSG00000136930	PSMB7	9606.ENSP00000259457	ENSG00000100804	PSMB5	9606.ENSP00000355325	999
ENSG00000136930	PSMB7	9606.ENSP00000259457	ENSG00000221983	UBA52	9606.ENSP00000388107	920
ENSG00000136930	PSMB7	9606.ENSP00000259457	ENSG00000185627	PSMD13	9606.ENSP00000396937	999
ENSG00000136930	PSMB7	9606.ENSP00000259457	ENSG00000162601	MYSM1	9606.ENSP00000418734	725
ENSG00000136930	PSMB7	9606.ENSP00000259457	ENSG00000170855	TRIAP1	9606.ENSP00000449795	440
ENSG00000136942	RPL35	9606.ENSP00000259469	ENSG00000137547	MRPL15	9606.ENSP00000260102	993
ENSG00000136942	RPL35	9606.ENSP00000259469	ENSG00000161016	RPL8	9606.ENSP00000262584	999
ENSG00000136942	RPL35	9606.ENSP00000259469	ENSG00000114686	MRPL3	9606.ENSP00000264995	990
ENSG00000136942	RPL35	9606.ENSP00000259469	ENSG00000037241	RPL26L1	9606.ENSP00000265100	999
ENSG00000136942	RPL35	9606.ENSP00000259469	ENSG00000142534	RPS11	9606.ENSP00000270625	999
ENSG00000136942	RPL35	9606.ENSP00000259469	ENSG00000143947	RPS27A	9606.ENSP00000272317	986
ENSG00000136942	RPL35	9606.ENSP00000259469	ENSG00000145592	RPL37	9606.ENSP00000274242	999
ENSG00000136942	RPL35	9606.ENSP00000259469	ENSG00000145912	NHP2	9606.ENSP00000274606	738
ENSG00000136942	RPL35	9606.ENSP00000259469	ENSG00000156482	RPL30	9606.ENSP00000287038	999
ENSG00000136942	RPL35	9606.ENSP00000259469	ENSG00000158042	MRPL17	9606.ENSP00000288937	979
ENSG00000136942	RPL35	9606.ENSP00000259469	ENSG00000161960	EIF4A1	9606.ENSP00000293831	913
ENSG00000136942	RPL35	9606.ENSP00000259469	ENSG00000162244	RPL29	9606.ENSP00000294189	999
ENSG00000136942	RPL35	9606.ENSP00000259469	ENSG00000163923	RPL39L	9606.ENSP00000296277	991
ENSG00000136942	RPL35	9606.ENSP00000259469	ENSG00000186468	RPS23	9606.ENSP00000296674	999
ENSG00000136942	RPL35	9606.ENSP00000259469	ENSG00000170889	RPS9	9606.ENSP00000302896	981
ENSG00000136942	RPL35	9606.ENSP00000259469	ENSG00000172172	MRPL13	9606.ENSP00000306548	982
ENSG00000136942	RPL35	9606.ENSP00000259469	ENSG00000167526	RPL13	9606.ENSP00000307889	999
ENSG00000136942	RPL35	9606.ENSP00000259469	ENSG00000128626	MRPS12	9606.ENSP00000308845	976
ENSG00000136942	RPL35	9606.ENSP00000259469	ENSG00000174547	MRPL11	9606.ENSP00000308897	976
ENSG00000136942	RPL35	9606.ENSP00000259469	ENSG00000172809	RPL38	9606.ENSP00000309830	999
ENSG00000136942	RPL35	9606.ENSP00000259469	ENSG00000164587	RPS14	9606.ENSP00000311028	998
ENSG00000136942	RPL35	9606.ENSP00000259469	ENSG00000177600	RPLP2	9606.ENSP00000322419	999
ENSG00000136942	RPL35	9606.ENSP00000259469	ENSG00000156976	EIF4A2	9606.ENSP00000326381	912
ENSG00000136942	RPL35	9606.ENSP00000259469	ENSG00000185088	RPS27L	9606.ENSP00000331019	966
ENSG00000136942	RPL35	9606.ENSP00000259469	ENSG00000184110	EIF3C	9606.ENSP00000332604	912
ENSG00000136942	RPL35	9606.ENSP00000259469	ENSG00000132507	EIF5A	9606.ENSP00000336702	575
ENSG00000136942	RPL35	9606.ENSP00000259469	ENSG00000089157	RPLP0	9606.ENSP00000339027	999
ENSG00000136942	RPL35	9606.ENSP00000259469	ENSG00000171863	RPS7	9606.ENSP00000339095	999
ENSG00000136942	RPL35	9606.ENSP00000259469	ENSG00000147604	RPL7	9606.ENSP00000339795	999
ENSG00000136942	RPL35	9606.ENSP00000259469	ENSG00000147403	RPL10	9606.ENSP00000341730	997
ENSG00000136942	RPL35	9606.ENSP00000259469	ENSG00000140988	RPS2	9606.ENSP00000341885	999
ENSG00000136942	RPL35	9606.ENSP00000259469	ENSG00000111335	OAS2	9606.ENSP00000342278	493
ENSG00000136942	RPL35	9606.ENSP00000259469	ENSG00000150991	UBC	9606.ENSP00000344818	985
ENSG00000136942	RPL35	9606.ENSP00000259469	ENSG00000188846	RPL14	9606.ENSP00000345156	999
ENSG00000136942	RPL35	9606.ENSP00000259469	ENSG00000171858	RPS21	9606.ENSP00000345957	997
ENSG00000136942	RPL35	9606.ENSP00000259469	ENSG00000166441	RPL27A	9606.ENSP00000346015	999
ENSG00000136942	RPL35	9606.ENSP00000259469	ENSG00000163682	RPL9	9606.ENSP00000346022	999
ENSG00000136942	RPL35	9606.ENSP00000259469	ENSG00000122026	RPL21	9606.ENSP00000346027	999
ENSG00000136942	RPL35	9606.ENSP00000259469	ENSG00000145425	RPS3A	9606.ENSP00000346050	999
ENSG00000136942	RPL35	9606.ENSP00000259469	ENSG00000168028	RPSA	9606.ENSP00000346067	999
ENSG00000136942	RPL35	9606.ENSP00000259469	ENSG00000163584	RPL22L1	9606.ENSP00000346080	952
ENSG00000136942	RPL35	9606.ENSP00000259469	ENSG00000004455	AK2	9606.ENSP00000346921	675
ENSG00000136942	RPL35	9606.ENSP00000259469	ENSG00000165629	ATP5C1	9606.ENSP00000349142	403
ENSG00000136942	RPL35	9606.ENSP00000259469	ENSG00000197958	RPL12	9606.ENSP00000354739	999
ENSG00000136942	RPL35	9606.ENSP00000259469	ENSG00000198918	RPL39	9606.ENSP00000355315	999
ENSG00000136942	RPL35	9606.ENSP00000259469	ENSG00000177954	RPS27	9606.ENSP00000357555	998
ENSG00000136942	RPL35	9606.ENSP00000259469	ENSG00000102178	UBL4A	9606.ENSP00000358674	493
ENSG00000136942	RPL35	9606.ENSP00000259469	ENSG00000116898	MRPS15	9606.ENSP00000362208	926
ENSG00000136942	RPL35	9606.ENSP00000259469	ENSG00000084623	EIF3I	9606.ENSP00000362688	920
ENSG00000136942	RPL35	9606.ENSP00000259469	ENSG00000198034	RPS4X	9606.ENSP00000362744	998
ENSG00000136942	RPL35	9606.ENSP00000259469	ENSG00000198755	RPL10A	9606.ENSP00000363018	999
ENSG00000136942	RPL35	9606.ENSP00000259469	ENSG00000242372	EIF6	9606.ENSP00000363559	460
ENSG00000136942	RPL35	9606.ENSP00000259469	ENSG00000171421	MRPL36	9606.ENSP00000372093	962
ENSG00000136942	RPL35	9606.ENSP00000259469	ENSG00000142541	RPL13A	9606.ENSP00000375730	999
ENSG00000136942	RPL35	9606.ENSP00000259469	ENSG00000114391	RPL24	9606.ENSP00000377640	999
ENSG00000136942	RPL35	9606.ENSP00000259469	ENSG00000125691	RPL23	9606.ENSP00000377865	999
ENSG00000136942	RPL35	9606.ENSP00000259469	ENSG00000109475	RPL34	9606.ENSP00000378160	999
ENSG00000136942	RPL35	9606.ENSP00000259469	ENSG00000213741	RPS29	9606.ENSP00000379339	998
ENSG00000136942	RPL35	9606.ENSP00000259469	ENSG00000142937	RPS8	9606.ENSP00000379888	999
ENSG00000136942	RPL35	9606.ENSP00000259469	ENSG00000144713	RPL32	9606.ENSP00000380156	999
ENSG00000136942	RPL35	9606.ENSP00000259469	ENSG00000071082	RPL31	9606.ENSP00000386717	999
ENSG00000136942	RPL35	9606.ENSP00000259469	ENSG00000221983	UBA52	9606.ENSP00000388107	999
ENSG00000136942	RPL35	9606.ENSP00000259469	ENSG00000231500	RPS18	9606.ENSP00000393241	990
ENSG00000136942	RPL35	9606.ENSP00000259469	ENSG00000182899	RPL35A	9606.ENSP00000393393	999
ENSG00000136942	RPL35	9606.ENSP00000259469	ENSG00000077097	TOP2B	9606.ENSP00000396704	588
ENSG00000136942	RPL35	9606.ENSP00000259469	ENSG00000241343	RPL36A	9606.ENSP00000404375	999
ENSG00000136942	RPL35	9606.ENSP00000259469	ENSG00000138326	RPS24	9606.ENSP00000414321	999
ENSG00000136942	RPL35	9606.ENSP00000259469	ENSG00000197756	RPL37A	9606.ENSP00000418082	999
ENSG00000136942	RPL35	9606.ENSP00000259469	ENSG00000008988	RPS20	9606.ENSP00000429374	999
ENSG00000136942	RPL35	9606.ENSP00000259469	ENSG00000149806	FAU	9606.ENSP00000431822	999
ENSG00000136942	RPL35	9606.ENSP00000259469	ENSG00000149273	RPS3	9606.ENSP00000433821	999
ENSG00000136942	RPL35	9606.ENSP00000259469	ENSG00000118181	RPS25	9606.ENSP00000435096	968
ENSG00000137100	DCTN3	9606.ENSP00000259632	ENSG00000115641	FHL2	9606.ENSP00000322909	406
ENSG00000137100	DCTN3	9606.ENSP00000259632	ENSG00000150991	UBC	9606.ENSP00000344818	795
ENSG00000137100	DCTN3	9606.ENSP00000259632	ENSG00000127914	AKAP9	9606.ENSP00000348573	900
ENSG00000137100	DCTN3	9606.ENSP00000259632	ENSG00000198707	CEP290	9606.ENSP00000448012	900
ENSG00000137547	MRPL15	9606.ENSP00000260102	ENSG00000161016	RPL8	9606.ENSP00000262584	993
ENSG00000137547	MRPL15	9606.ENSP00000260102	ENSG00000114686	MRPL3	9606.ENSP00000264995	988
ENSG00000137547	MRPL15	9606.ENSP00000260102	ENSG00000037241	RPL26L1	9606.ENSP00000265100	988
ENSG00000137547	MRPL15	9606.ENSP00000260102	ENSG00000142534	RPS11	9606.ENSP00000270625	976
ENSG00000137547	MRPL15	9606.ENSP00000260102	ENSG00000143947	RPS27A	9606.ENSP00000272317	464
ENSG00000137547	MRPL15	9606.ENSP00000260102	ENSG00000145592	RPL37	9606.ENSP00000274242	900
ENSG00000137547	MRPL15	9606.ENSP00000260102	ENSG00000145912	NHP2	9606.ENSP00000274606	689
ENSG00000137547	MRPL15	9606.ENSP00000260102	ENSG00000156482	RPL30	9606.ENSP00000287038	916
ENSG00000137547	MRPL15	9606.ENSP00000260102	ENSG00000158042	MRPL17	9606.ENSP00000288937	973
ENSG00000137547	MRPL15	9606.ENSP00000260102	ENSG00000162244	RPL29	9606.ENSP00000294189	908
ENSG00000137547	MRPL15	9606.ENSP00000260102	ENSG00000163923	RPL39L	9606.ENSP00000296277	882
ENSG00000137547	MRPL15	9606.ENSP00000260102	ENSG00000186468	RPS23	9606.ENSP00000296674	967
ENSG00000137547	MRPL15	9606.ENSP00000260102	ENSG00000164258	NDUFS4	9606.ENSP00000296684	644
ENSG00000137547	MRPL15	9606.ENSP00000260102	ENSG00000167862	ICT1	9606.ENSP00000301585	494
ENSG00000137547	MRPL15	9606.ENSP00000260102	ENSG00000170889	RPS9	9606.ENSP00000302896	964
ENSG00000137547	MRPL15	9606.ENSP00000260102	ENSG00000172172	MRPL13	9606.ENSP00000306548	999
ENSG00000137547	MRPL15	9606.ENSP00000260102	ENSG00000167526	RPL13	9606.ENSP00000307889	913
ENSG00000137547	MRPL15	9606.ENSP00000260102	ENSG00000128626	MRPS12	9606.ENSP00000308845	967
ENSG00000137547	MRPL15	9606.ENSP00000260102	ENSG00000174547	MRPL11	9606.ENSP00000308897	998
ENSG00000137547	MRPL15	9606.ENSP00000260102	ENSG00000172809	RPL38	9606.ENSP00000309830	909
ENSG00000137547	MRPL15	9606.ENSP00000260102	ENSG00000173141	MRP63	9606.ENSP00000310726	908
ENSG00000137547	MRPL15	9606.ENSP00000260102	ENSG00000164587	RPS14	9606.ENSP00000311028	982
ENSG00000137547	MRPL15	9606.ENSP00000260102	ENSG00000179091	CYC1	9606.ENSP00000317159	888
ENSG00000137547	MRPL15	9606.ENSP00000260102	ENSG00000177600	RPLP2	9606.ENSP00000322419	556
ENSG00000137547	MRPL15	9606.ENSP00000260102	ENSG00000184752	NDUFA12	9606.ENSP00000330737	644
ENSG00000137547	MRPL15	9606.ENSP00000260102	ENSG00000185088	RPS27L	9606.ENSP00000331019	778
ENSG00000137547	MRPL15	9606.ENSP00000260102	ENSG00000183617	MRPL54	9606.ENSP00000331849	478
ENSG00000137547	MRPL15	9606.ENSP00000260102	ENSG00000184110	EIF3C	9606.ENSP00000332604	563
ENSG00000137547	MRPL15	9606.ENSP00000260102	ENSG00000132507	EIF5A	9606.ENSP00000336702	470
ENSG00000137547	MRPL15	9606.ENSP00000260102	ENSG00000089157	RPLP0	9606.ENSP00000339027	966
ENSG00000137547	MRPL15	9606.ENSP00000260102	ENSG00000171863	RPS7	9606.ENSP00000339095	768
ENSG00000137547	MRPL15	9606.ENSP00000260102	ENSG00000147604	RPL7	9606.ENSP00000339795	991
ENSG00000137547	MRPL15	9606.ENSP00000260102	ENSG00000055950	MRPL43	9606.ENSP00000339844	725
ENSG00000137547	MRPL15	9606.ENSP00000260102	ENSG00000147403	RPL10	9606.ENSP00000341730	992
ENSG00000137547	MRPL15	9606.ENSP00000260102	ENSG00000140988	RPS2	9606.ENSP00000341885	992
ENSG00000137547	MRPL15	9606.ENSP00000260102	ENSG00000100697	DICER1	9606.ENSP00000343745	420
ENSG00000137547	MRPL15	9606.ENSP00000260102	ENSG00000150991	UBC	9606.ENSP00000344818	871
ENSG00000137547	MRPL15	9606.ENSP00000260102	ENSG00000188846	RPL14	9606.ENSP00000345156	746
ENSG00000137547	MRPL15	9606.ENSP00000260102	ENSG00000171858	RPS21	9606.ENSP00000345957	681
ENSG00000137547	MRPL15	9606.ENSP00000260102	ENSG00000163682	RPL9	9606.ENSP00000346022	996
ENSG00000137547	MRPL15	9606.ENSP00000260102	ENSG00000122026	RPL21	9606.ENSP00000346027	934
ENSG00000137547	MRPL15	9606.ENSP00000260102	ENSG00000145425	RPS3A	9606.ENSP00000346050	794
ENSG00000137547	MRPL15	9606.ENSP00000260102	ENSG00000168028	RPSA	9606.ENSP00000346067	911
ENSG00000137547	MRPL15	9606.ENSP00000260102	ENSG00000163584	RPL22L1	9606.ENSP00000346080	779
ENSG00000137547	MRPL15	9606.ENSP00000260102	ENSG00000004455	AK2	9606.ENSP00000346921	680
ENSG00000137547	MRPL15	9606.ENSP00000260102	ENSG00000165629	ATP5C1	9606.ENSP00000349142	628
ENSG00000137547	MRPL15	9606.ENSP00000260102	ENSG00000197958	RPL12	9606.ENSP00000354739	960
ENSG00000137547	MRPL15	9606.ENSP00000260102	ENSG00000198918	RPL39	9606.ENSP00000355315	882
ENSG00000137547	MRPL15	9606.ENSP00000260102	ENSG00000177954	RPS27	9606.ENSP00000357555	778
ENSG00000137547	MRPL15	9606.ENSP00000260102	ENSG00000182154	MRPL41	9606.ENSP00000360498	898
ENSG00000137547	MRPL15	9606.ENSP00000260102	ENSG00000180992	MRPL14	9606.ENSP00000361084	904
ENSG00000137547	MRPL15	9606.ENSP00000260102	ENSG00000116898	MRPS15	9606.ENSP00000362208	838
ENSG00000137547	MRPL15	9606.ENSP00000260102	ENSG00000198034	RPS4X	9606.ENSP00000362744	871
ENSG00000137547	MRPL15	9606.ENSP00000260102	ENSG00000198755	RPL10A	9606.ENSP00000363018	962
ENSG00000137547	MRPL15	9606.ENSP00000260102	ENSG00000242372	EIF6	9606.ENSP00000363559	423
ENSG00000137547	MRPL15	9606.ENSP00000260102	ENSG00000171421	MRPL36	9606.ENSP00000372093	938
ENSG00000137547	MRPL15	9606.ENSP00000260102	ENSG00000142541	RPL13A	9606.ENSP00000375730	966
ENSG00000137547	MRPL15	9606.ENSP00000260102	ENSG00000114391	RPL24	9606.ENSP00000377640	841
ENSG00000137547	MRPL15	9606.ENSP00000260102	ENSG00000125691	RPL23	9606.ENSP00000377865	994
ENSG00000137547	MRPL15	9606.ENSP00000260102	ENSG00000109475	RPL34	9606.ENSP00000378160	918
ENSG00000137547	MRPL15	9606.ENSP00000260102	ENSG00000213741	RPS29	9606.ENSP00000379339	980
ENSG00000137547	MRPL15	9606.ENSP00000260102	ENSG00000142937	RPS8	9606.ENSP00000379888	727
ENSG00000137547	MRPL15	9606.ENSP00000260102	ENSG00000144713	RPL32	9606.ENSP00000380156	965
ENSG00000137547	MRPL15	9606.ENSP00000260102	ENSG00000071082	RPL31	9606.ENSP00000386717	898
ENSG00000137547	MRPL15	9606.ENSP00000260102	ENSG00000221983	UBA52	9606.ENSP00000388107	990
ENSG00000137547	MRPL15	9606.ENSP00000260102	ENSG00000231500	RPS18	9606.ENSP00000393241	982
ENSG00000137547	MRPL15	9606.ENSP00000260102	ENSG00000182899	RPL35A	9606.ENSP00000393393	896
ENSG00000137547	MRPL15	9606.ENSP00000260102	ENSG00000077097	TOP2B	9606.ENSP00000396704	600
ENSG00000137547	MRPL15	9606.ENSP00000260102	ENSG00000241343	RPL36A	9606.ENSP00000404375	848
ENSG00000137547	MRPL15	9606.ENSP00000260102	ENSG00000138326	RPS24	9606.ENSP00000414321	848
ENSG00000137547	MRPL15	9606.ENSP00000260102	ENSG00000136522	MRPL47	9606.ENSP00000417602	961
ENSG00000137547	MRPL15	9606.ENSP00000260102	ENSG00000197756	RPL37A	9606.ENSP00000418082	904
ENSG00000137547	MRPL15	9606.ENSP00000260102	ENSG00000008988	RPS20	9606.ENSP00000429374	981
ENSG00000137547	MRPL15	9606.ENSP00000260102	ENSG00000149806	FAU	9606.ENSP00000431822	777
ENSG00000137547	MRPL15	9606.ENSP00000260102	ENSG00000149273	RPS3	9606.ENSP00000433821	993
ENSG00000137547	MRPL15	9606.ENSP00000260102	ENSG00000118181	RPS25	9606.ENSP00000435096	698
ENSG00000138175	ARL3	9606.ENSP00000260746	ENSG00000169738	DCXR	9606.ENSP00000303356	900
ENSG00000138175	ARL3	9606.ENSP00000260746	ENSG00000150991	UBC	9606.ENSP00000344818	721
ENSG00000138246	DNAJC13	9606.ENSP00000260818	ENSG00000150991	UBC	9606.ENSP00000344818	721
ENSG00000138246	DNAJC13	9606.ENSP00000260818	ENSG00000115484	CCT4	9606.ENSP00000377958	524
ENSG00000138495	COX17	9606.ENSP00000261070	ENSG00000177556	ATOX1	9606.ENSP00000316854	828
ENSG00000138495	COX17	9606.ENSP00000261070	ENSG00000184752	NDUFA12	9606.ENSP00000330737	442
ENSG00000138495	COX17	9606.ENSP00000261070	ENSG00000112695	COX7A2	9606.ENSP00000359098	442
ENSG00000070018	LRP6	9606.ENSP00000261349	ENSG00000143947	RPS27A	9606.ENSP00000272317	900
ENSG00000070018	LRP6	9606.ENSP00000261349	ENSG00000150991	UBC	9606.ENSP00000344818	994
ENSG00000070018	LRP6	9606.ENSP00000261349	ENSG00000221983	UBA52	9606.ENSP00000388107	900
ENSG00000082512	TRAF5	9606.ENSP00000261464	ENSG00000006327	TNFRSF12A	9606.ENSP00000326737	827
ENSG00000082512	TRAF5	9606.ENSP00000261464	ENSG00000150991	UBC	9606.ENSP00000344818	807
ENSG00000051523	CYBA	9606.ENSP00000261623	ENSG00000007171	NOS2	9606.ENSP00000327251	828
ENSG00000051523	CYBA	9606.ENSP00000261623	ENSG00000100300	TSPO	9606.ENSP00000328973	499
ENSG00000051523	CYBA	9606.ENSP00000261623	ENSG00000150991	UBC	9606.ENSP00000344818	846
ENSG00000051523	CYBA	9606.ENSP00000261623	ENSG00000233276	GPX1	9606.ENSP00000407375	472
ENSG00000128833	MYO5C	9606.ENSP00000261839	ENSG00000140948	ZCCHC14	9606.ENSP00000268616	584
ENSG00000128833	MYO5C	9606.ENSP00000261839	ENSG00000101335	MYL9	9606.ENSP00000279022	678
ENSG00000128833	MYO5C	9606.ENSP00000261839	ENSG00000124702	KLHDC3	9606.ENSP00000313995	504
ENSG00000128833	MYO5C	9606.ENSP00000261839	ENSG00000150991	UBC	9606.ENSP00000344818	633
ENSG00000128833	MYO5C	9606.ENSP00000261839	ENSG00000197321	SVIL	9606.ENSP00000348128	406
ENSG00000128833	MYO5C	9606.ENSP00000261839	ENSG00000136933	RABEPK	9606.ENSP00000362639	504
ENSG00000128833	MYO5C	9606.ENSP00000261839	ENSG00000149806	FAU	9606.ENSP00000431822	447
ENSG00000113300	CNOT6	9606.ENSP00000261951	ENSG00000161960	EIF4A1	9606.ENSP00000293831	906
ENSG00000113300	CNOT6	9606.ENSP00000261951	ENSG00000156976	EIF4A2	9606.ENSP00000326381	905
ENSG00000113300	CNOT6	9606.ENSP00000261951	ENSG00000150991	UBC	9606.ENSP00000344818	737
ENSG00000101745	ANKRD12	9606.ENSP00000262126	ENSG00000171148	TADA3	9606.ENSP00000307684	584
ENSG00000055609	MLL3	9606.ENSP00000262189	ENSG00000162961	DPY30	9606.ENSP00000295066	761
ENSG00000103363	TCEB2	9606.ENSP00000262306	ENSG00000143947	RPS27A	9606.ENSP00000272317	902
ENSG00000103363	TCEB2	9606.ENSP00000262306	ENSG00000154582	TCEB1	9606.ENSP00000284811	999
ENSG00000103363	TCEB2	9606.ENSP00000262306	ENSG00000005075	POLR2J	9606.ENSP00000292614	904
ENSG00000103363	TCEB2	9606.ENSP00000262306	ENSG00000124702	KLHDC3	9606.ENSP00000313995	884
ENSG00000103363	TCEB2	9606.ENSP00000262306	ENSG00000177700	POLR2L	9606.ENSP00000324124	915
ENSG00000103363	TCEB2	9606.ENSP00000262306	ENSG00000123349	PFDN5	9606.ENSP00000334188	587
ENSG00000103363	TCEB2	9606.ENSP00000262306	ENSG00000150991	UBC	9606.ENSP00000344818	989
ENSG00000103363	TCEB2	9606.ENSP00000262306	ENSG00000136628	EPRS	9606.ENSP00000355890	538
ENSG00000103363	TCEB2	9606.ENSP00000262306	ENSG00000221983	UBA52	9606.ENSP00000388107	907
ENSG00000103187	COTL1	9606.ENSP00000262428	ENSG00000150991	UBC	9606.ENSP00000344818	724
ENSG00000074842	C19orf10	9606.ENSP00000262947	ENSG00000150991	UBC	9606.ENSP00000344818	483
ENSG00000060558	GNA15	9606.ENSP00000262958	ENSG00000109255	NMU	9606.ENSP00000264218	901
ENSG00000060558	GNA15	9606.ENSP00000262958	ENSG00000147437	GNRH1	9606.ENSP00000276414	901
ENSG00000060558	GNA15	9606.ENSP00000262958	ENSG00000169429	IL8	9606.ENSP00000306512	922
ENSG00000060558	GNA15	9606.ENSP00000262958	ENSG00000174775	HRAS	9606.ENSP00000309845	940
ENSG00000060558	GNA15	9606.ENSP00000262958	ENSG00000100300	TSPO	9606.ENSP00000328973	407
ENSG00000060558	GNA15	9606.ENSP00000262958	ENSG00000150991	UBC	9606.ENSP00000344818	406
ENSG00000060558	GNA15	9606.ENSP00000262958	ENSG00000163541	SUCLG1	9606.ENSP00000377446	439
ENSG00000083457	ITGAE	9606.ENSP00000263087	ENSG00000153563	CD8A	9606.ENSP00000283635	812
ENSG00000083457	ITGAE	9606.ENSP00000263087	ENSG00000100300	TSPO	9606.ENSP00000328973	539
ENSG00000090013	BLVRB	9606.ENSP00000263368	ENSG00000126432	PRDX5	9606.ENSP00000265462	405
ENSG00000090013	BLVRB	9606.ENSP00000263368	ENSG00000150991	UBC	9606.ENSP00000344818	621
ENSG00000090013	BLVRB	9606.ENSP00000263368	ENSG00000117419	ERI3	9606.ENSP00000361331	489
ENSG00000090013	BLVRB	9606.ENSP00000263368	ENSG00000197535	MYO5A	9606.ENSP00000382177	681
ENSG00000042493	CAPG	9606.ENSP00000263867	ENSG00000150991	UBC	9606.ENSP00000344818	499
ENSG00000109255	NMU	9606.ENSP00000264218	ENSG00000147437	GNRH1	9606.ENSP00000276414	911
ENSG00000109255	NMU	9606.ENSP00000264218	ENSG00000169429	IL8	9606.ENSP00000306512	904
ENSG00000115020	PIKFYVE	9606.ENSP00000264380	ENSG00000108106	UBE2S	9606.ENSP00000264552	402
ENSG00000115020	PIKFYVE	9606.ENSP00000264380	ENSG00000143106	PSMA5	9606.ENSP00000271308	409
ENSG00000115020	PIKFYVE	9606.ENSP00000264380	ENSG00000165752	STK32C	9606.ENSP00000298630	564
ENSG00000115020	PIKFYVE	9606.ENSP00000264380	ENSG00000174775	HRAS	9606.ENSP00000309845	448
ENSG00000115020	PIKFYVE	9606.ENSP00000264380	ENSG00000147403	RPL10	9606.ENSP00000341730	418
ENSG00000115020	PIKFYVE	9606.ENSP00000264380	ENSG00000150991	UBC	9606.ENSP00000344818	674
ENSG00000115020	PIKFYVE	9606.ENSP00000264380	ENSG00000168028	RPSA	9606.ENSP00000346067	461
ENSG00000115020	PIKFYVE	9606.ENSP00000264380	ENSG00000136628	EPRS	9606.ENSP00000355890	577
ENSG00000115020	PIKFYVE	9606.ENSP00000264380	ENSG00000136933	RABEPK	9606.ENSP00000362639	627
ENSG00000115020	PIKFYVE	9606.ENSP00000264380	ENSG00000221983	UBA52	9606.ENSP00000388107	422
ENSG00000115020	PIKFYVE	9606.ENSP00000264380	ENSG00000077097	TOP2B	9606.ENSP00000396704	659
ENSG00000108106	UBE2S	9606.ENSP00000264552	ENSG00000142230	SAE1	9606.ENSP00000270225	514
ENSG00000108106	UBE2S	9606.ENSP00000264552	ENSG00000109670	FBXW7	9606.ENSP00000281708	563
ENSG00000108106	UBE2S	9606.ENSP00000264552	ENSG00000153201	RANBP2	9606.ENSP00000283195	462
ENSG00000108106	UBE2S	9606.ENSP00000264552	ENSG00000159459	UBR1	9606.ENSP00000290650	663
ENSG00000108106	UBE2S	9606.ENSP00000264552	ENSG00000100300	TSPO	9606.ENSP00000328973	473
ENSG00000108106	UBE2S	9606.ENSP00000264552	ENSG00000150991	UBC	9606.ENSP00000344818	999
ENSG00000108106	UBE2S	9606.ENSP00000264552	ENSG00000198625	MDM4	9606.ENSP00000356150	457
ENSG00000108106	UBE2S	9606.ENSP00000264552	ENSG00000221983	UBA52	9606.ENSP00000388107	673
ENSG00000198522	GPN1	9606.ENSP00000264718	ENSG00000005075	POLR2J	9606.ENSP00000292614	957
ENSG00000198522	GPN1	9606.ENSP00000264718	ENSG00000170270	C14orf142	9606.ENSP00000306320	538
ENSG00000198522	GPN1	9606.ENSP00000264718	ENSG00000177700	POLR2L	9606.ENSP00000324124	461
ENSG00000198522	GPN1	9606.ENSP00000264718	ENSG00000150991	UBC	9606.ENSP00000344818	937
ENSG00000198522	GPN1	9606.ENSP00000264718	ENSG00000115484	CCT4	9606.ENSP00000377958	577
ENSG00000198522	GPN1	9606.ENSP00000264718	ENSG00000111231	GPN3	9606.ENSP00000442770	983
ENSG00000198522	GPN1	9606.ENSP00000264718	ENSG00000183207	RUVBL2	9606.ENSP00000473172	784
ENSG00000114686	MRPL3	9606.ENSP00000264995	ENSG00000037241	RPL26L1	9606.ENSP00000265100	976
ENSG00000114686	MRPL3	9606.ENSP00000264995	ENSG00000142534	RPS11	9606.ENSP00000270625	978
ENSG00000114686	MRPL3	9606.ENSP00000264995	ENSG00000145592	RPL37	9606.ENSP00000274242	799
ENSG00000114686	MRPL3	9606.ENSP00000264995	ENSG00000145912	NHP2	9606.ENSP00000274606	680
ENSG00000114686	MRPL3	9606.ENSP00000264995	ENSG00000156482	RPL30	9606.ENSP00000287038	882
ENSG00000114686	MRPL3	9606.ENSP00000264995	ENSG00000158042	MRPL17	9606.ENSP00000288937	995
ENSG00000114686	MRPL3	9606.ENSP00000264995	ENSG00000162244	RPL29	9606.ENSP00000294189	770
ENSG00000114686	MRPL3	9606.ENSP00000264995	ENSG00000163923	RPL39L	9606.ENSP00000296277	758
ENSG00000114686	MRPL3	9606.ENSP00000264995	ENSG00000186468	RPS23	9606.ENSP00000296674	953
ENSG00000114686	MRPL3	9606.ENSP00000264995	ENSG00000167862	ICT1	9606.ENSP00000301585	986
ENSG00000114686	MRPL3	9606.ENSP00000264995	ENSG00000170889	RPS9	9606.ENSP00000302896	979
ENSG00000114686	MRPL3	9606.ENSP00000264995	ENSG00000172172	MRPL13	9606.ENSP00000306548	999
ENSG00000114686	MRPL3	9606.ENSP00000264995	ENSG00000167526	RPL13	9606.ENSP00000307889	920
ENSG00000114686	MRPL3	9606.ENSP00000264995	ENSG00000128626	MRPS12	9606.ENSP00000308845	973
ENSG00000114686	MRPL3	9606.ENSP00000264995	ENSG00000174547	MRPL11	9606.ENSP00000308897	979
ENSG00000114686	MRPL3	9606.ENSP00000264995	ENSG00000172809	RPL38	9606.ENSP00000309830	826
ENSG00000114686	MRPL3	9606.ENSP00000264995	ENSG00000164587	RPS14	9606.ENSP00000311028	981
ENSG00000114686	MRPL3	9606.ENSP00000264995	ENSG00000177600	RPLP2	9606.ENSP00000322419	473
ENSG00000114686	MRPL3	9606.ENSP00000264995	ENSG00000185088	RPS27L	9606.ENSP00000331019	662
ENSG00000114686	MRPL3	9606.ENSP00000264995	ENSG00000132507	EIF5A	9606.ENSP00000336702	424
ENSG00000114686	MRPL3	9606.ENSP00000264995	ENSG00000089157	RPLP0	9606.ENSP00000339027	954
ENSG00000114686	MRPL3	9606.ENSP00000264995	ENSG00000171863	RPS7	9606.ENSP00000339095	771
ENSG00000114686	MRPL3	9606.ENSP00000264995	ENSG00000147604	RPL7	9606.ENSP00000339795	985
ENSG00000114686	MRPL3	9606.ENSP00000264995	ENSG00000055950	MRPL43	9606.ENSP00000339844	445
ENSG00000114686	MRPL3	9606.ENSP00000264995	ENSG00000147403	RPL10	9606.ENSP00000341730	991
ENSG00000114686	MRPL3	9606.ENSP00000264995	ENSG00000140988	RPS2	9606.ENSP00000341885	986
ENSG00000114686	MRPL3	9606.ENSP00000264995	ENSG00000150991	UBC	9606.ENSP00000344818	745
ENSG00000114686	MRPL3	9606.ENSP00000264995	ENSG00000188846	RPL14	9606.ENSP00000345156	632
ENSG00000114686	MRPL3	9606.ENSP00000264995	ENSG00000171858	RPS21	9606.ENSP00000345957	584
ENSG00000114686	MRPL3	9606.ENSP00000264995	ENSG00000166441	RPL27A	9606.ENSP00000346015	989
ENSG00000114686	MRPL3	9606.ENSP00000264995	ENSG00000163682	RPL9	9606.ENSP00000346022	992
ENSG00000114686	MRPL3	9606.ENSP00000264995	ENSG00000122026	RPL21	9606.ENSP00000346027	891
ENSG00000114686	MRPL3	9606.ENSP00000264995	ENSG00000145425	RPS3A	9606.ENSP00000346050	786
ENSG00000114686	MRPL3	9606.ENSP00000264995	ENSG00000168028	RPSA	9606.ENSP00000346067	914
ENSG00000114686	MRPL3	9606.ENSP00000264995	ENSG00000163584	RPL22L1	9606.ENSP00000346080	721
ENSG00000114686	MRPL3	9606.ENSP00000264995	ENSG00000004455	AK2	9606.ENSP00000346921	565
ENSG00000114686	MRPL3	9606.ENSP00000264995	ENSG00000172590	MRPL52	9606.ENSP00000347277	948
ENSG00000114686	MRPL3	9606.ENSP00000264995	ENSG00000165629	ATP5C1	9606.ENSP00000349142	512
ENSG00000114686	MRPL3	9606.ENSP00000264995	ENSG00000197958	RPL12	9606.ENSP00000354739	972
ENSG00000114686	MRPL3	9606.ENSP00000264995	ENSG00000198918	RPL39	9606.ENSP00000355315	758
ENSG00000114686	MRPL3	9606.ENSP00000264995	ENSG00000136628	EPRS	9606.ENSP00000355890	452
ENSG00000114686	MRPL3	9606.ENSP00000264995	ENSG00000177954	RPS27	9606.ENSP00000357555	662
ENSG00000114686	MRPL3	9606.ENSP00000264995	ENSG00000180992	MRPL14	9606.ENSP00000361084	594
ENSG00000114686	MRPL3	9606.ENSP00000264995	ENSG00000116898	MRPS15	9606.ENSP00000362208	796
ENSG00000114686	MRPL3	9606.ENSP00000264995	ENSG00000198034	RPS4X	9606.ENSP00000362744	880
ENSG00000114686	MRPL3	9606.ENSP00000264995	ENSG00000198755	RPL10A	9606.ENSP00000363018	971
ENSG00000114686	MRPL3	9606.ENSP00000264995	ENSG00000242372	EIF6	9606.ENSP00000363559	565
ENSG00000114686	MRPL3	9606.ENSP00000264995	ENSG00000171421	MRPL36	9606.ENSP00000372093	920
ENSG00000114686	MRPL3	9606.ENSP00000264995	ENSG00000142541	RPL13A	9606.ENSP00000375730	968
ENSG00000114686	MRPL3	9606.ENSP00000264995	ENSG00000114391	RPL24	9606.ENSP00000377640	822
ENSG00000114686	MRPL3	9606.ENSP00000264995	ENSG00000125691	RPL23	9606.ENSP00000377865	991
ENSG00000114686	MRPL3	9606.ENSP00000264995	ENSG00000109475	RPL34	9606.ENSP00000378160	870
ENSG00000114686	MRPL3	9606.ENSP00000264995	ENSG00000213741	RPS29	9606.ENSP00000379339	951
ENSG00000114686	MRPL3	9606.ENSP00000264995	ENSG00000142937	RPS8	9606.ENSP00000379888	727
ENSG00000114686	MRPL3	9606.ENSP00000264995	ENSG00000144713	RPL32	9606.ENSP00000380156	946
ENSG00000114686	MRPL3	9606.ENSP00000264995	ENSG00000071082	RPL31	9606.ENSP00000386717	783
ENSG00000114686	MRPL3	9606.ENSP00000264995	ENSG00000221983	UBA52	9606.ENSP00000388107	973
ENSG00000114686	MRPL3	9606.ENSP00000264995	ENSG00000231500	RPS18	9606.ENSP00000393241	974
ENSG00000114686	MRPL3	9606.ENSP00000264995	ENSG00000182899	RPL35A	9606.ENSP00000393393	850
ENSG00000114686	MRPL3	9606.ENSP00000264995	ENSG00000077097	TOP2B	9606.ENSP00000396704	623
ENSG00000114686	MRPL3	9606.ENSP00000264995	ENSG00000241343	RPL36A	9606.ENSP00000404375	720
ENSG00000114686	MRPL3	9606.ENSP00000264995	ENSG00000138326	RPS24	9606.ENSP00000414321	678
ENSG00000114686	MRPL3	9606.ENSP00000264995	ENSG00000136522	MRPL47	9606.ENSP00000417602	907
ENSG00000114686	MRPL3	9606.ENSP00000264995	ENSG00000197756	RPL37A	9606.ENSP00000418082	877
ENSG00000114686	MRPL3	9606.ENSP00000264995	ENSG00000008988	RPS20	9606.ENSP00000429374	990
ENSG00000114686	MRPL3	9606.ENSP00000264995	ENSG00000149806	FAU	9606.ENSP00000431822	452
ENSG00000114686	MRPL3	9606.ENSP00000264995	ENSG00000149273	RPS3	9606.ENSP00000433821	992
ENSG00000114686	MRPL3	9606.ENSP00000264995	ENSG00000118181	RPS25	9606.ENSP00000435096	553
ENSG00000037241	RPL26L1	9606.ENSP00000265100	ENSG00000142534	RPS11	9606.ENSP00000270625	999
ENSG00000037241	RPL26L1	9606.ENSP00000265100	ENSG00000143947	RPS27A	9606.ENSP00000272317	997
ENSG00000037241	RPL26L1	9606.ENSP00000265100	ENSG00000145592	RPL37	9606.ENSP00000274242	997
ENSG00000037241	RPL26L1	9606.ENSP00000265100	ENSG00000145912	NHP2	9606.ENSP00000274606	696
ENSG00000037241	RPL26L1	9606.ENSP00000265100	ENSG00000156482	RPL30	9606.ENSP00000287038	999
ENSG00000037241	RPL26L1	9606.ENSP00000265100	ENSG00000158042	MRPL17	9606.ENSP00000288937	957
ENSG00000037241	RPL26L1	9606.ENSP00000265100	ENSG00000161960	EIF4A1	9606.ENSP00000293831	946
ENSG00000037241	RPL26L1	9606.ENSP00000265100	ENSG00000162244	RPL29	9606.ENSP00000294189	999
ENSG00000037241	RPL26L1	9606.ENSP00000265100	ENSG00000163923	RPL39L	9606.ENSP00000296277	989
ENSG00000037241	RPL26L1	9606.ENSP00000265100	ENSG00000186468	RPS23	9606.ENSP00000296674	997
ENSG00000037241	RPL26L1	9606.ENSP00000265100	ENSG00000170889	RPS9	9606.ENSP00000302896	990
ENSG00000037241	RPL26L1	9606.ENSP00000265100	ENSG00000172172	MRPL13	9606.ENSP00000306548	969
ENSG00000037241	RPL26L1	9606.ENSP00000265100	ENSG00000167526	RPL13	9606.ENSP00000307889	999
ENSG00000037241	RPL26L1	9606.ENSP00000265100	ENSG00000128626	MRPS12	9606.ENSP00000308845	957
ENSG00000037241	RPL26L1	9606.ENSP00000265100	ENSG00000174547	MRPL11	9606.ENSP00000308897	921
ENSG00000037241	RPL26L1	9606.ENSP00000265100	ENSG00000172809	RPL38	9606.ENSP00000309830	999
ENSG00000037241	RPL26L1	9606.ENSP00000265100	ENSG00000164587	RPS14	9606.ENSP00000311028	998
ENSG00000037241	RPL26L1	9606.ENSP00000265100	ENSG00000177600	RPLP2	9606.ENSP00000322419	998
ENSG00000037241	RPL26L1	9606.ENSP00000265100	ENSG00000156976	EIF4A2	9606.ENSP00000326381	937
ENSG00000037241	RPL26L1	9606.ENSP00000265100	ENSG00000185088	RPS27L	9606.ENSP00000331019	982
ENSG00000037241	RPL26L1	9606.ENSP00000265100	ENSG00000184110	EIF3C	9606.ENSP00000332604	925
ENSG00000037241	RPL26L1	9606.ENSP00000265100	ENSG00000132507	EIF5A	9606.ENSP00000336702	456
ENSG00000037241	RPL26L1	9606.ENSP00000265100	ENSG00000089157	RPLP0	9606.ENSP00000339027	998
ENSG00000037241	RPL26L1	9606.ENSP00000265100	ENSG00000171863	RPS7	9606.ENSP00000339095	998
ENSG00000037241	RPL26L1	9606.ENSP00000265100	ENSG00000147604	RPL7	9606.ENSP00000339795	999
ENSG00000037241	RPL26L1	9606.ENSP00000265100	ENSG00000147403	RPL10	9606.ENSP00000341730	995
ENSG00000037241	RPL26L1	9606.ENSP00000265100	ENSG00000140988	RPS2	9606.ENSP00000341885	999
ENSG00000037241	RPL26L1	9606.ENSP00000265100	ENSG00000150991	UBC	9606.ENSP00000344818	931
ENSG00000037241	RPL26L1	9606.ENSP00000265100	ENSG00000188846	RPL14	9606.ENSP00000345156	999
ENSG00000037241	RPL26L1	9606.ENSP00000265100	ENSG00000171858	RPS21	9606.ENSP00000345957	997
ENSG00000037241	RPL26L1	9606.ENSP00000265100	ENSG00000166441	RPL27A	9606.ENSP00000346015	999
ENSG00000037241	RPL26L1	9606.ENSP00000265100	ENSG00000163682	RPL9	9606.ENSP00000346022	999
ENSG00000037241	RPL26L1	9606.ENSP00000265100	ENSG00000122026	RPL21	9606.ENSP00000346027	999
ENSG00000037241	RPL26L1	9606.ENSP00000265100	ENSG00000145425	RPS3A	9606.ENSP00000346050	997
ENSG00000037241	RPL26L1	9606.ENSP00000265100	ENSG00000168028	RPSA	9606.ENSP00000346067	998
ENSG00000037241	RPL26L1	9606.ENSP00000265100	ENSG00000163584	RPL22L1	9606.ENSP00000346080	995
ENSG00000037241	RPL26L1	9606.ENSP00000265100	ENSG00000004455	AK2	9606.ENSP00000346921	706
ENSG00000037241	RPL26L1	9606.ENSP00000265100	ENSG00000197958	RPL12	9606.ENSP00000354739	999
ENSG00000037241	RPL26L1	9606.ENSP00000265100	ENSG00000198918	RPL39	9606.ENSP00000355315	999
ENSG00000037241	RPL26L1	9606.ENSP00000265100	ENSG00000177954	RPS27	9606.ENSP00000357555	997
ENSG00000037241	RPL26L1	9606.ENSP00000265100	ENSG00000116898	MRPS15	9606.ENSP00000362208	835
ENSG00000037241	RPL26L1	9606.ENSP00000265100	ENSG00000084623	EIF3I	9606.ENSP00000362688	944
ENSG00000037241	RPL26L1	9606.ENSP00000265100	ENSG00000198034	RPS4X	9606.ENSP00000362744	998
ENSG00000037241	RPL26L1	9606.ENSP00000265100	ENSG00000198755	RPL10A	9606.ENSP00000363018	999
ENSG00000037241	RPL26L1	9606.ENSP00000265100	ENSG00000242372	EIF6	9606.ENSP00000363559	479
ENSG00000037241	RPL26L1	9606.ENSP00000265100	ENSG00000116649	SRM	9606.ENSP00000366156	471
ENSG00000037241	RPL26L1	9606.ENSP00000265100	ENSG00000171421	MRPL36	9606.ENSP00000372093	921
ENSG00000037241	RPL26L1	9606.ENSP00000265100	ENSG00000142541	RPL13A	9606.ENSP00000375730	999
ENSG00000037241	RPL26L1	9606.ENSP00000265100	ENSG00000114391	RPL24	9606.ENSP00000377640	999
ENSG00000037241	RPL26L1	9606.ENSP00000265100	ENSG00000125691	RPL23	9606.ENSP00000377865	999
ENSG00000037241	RPL26L1	9606.ENSP00000265100	ENSG00000109475	RPL34	9606.ENSP00000378160	999
ENSG00000037241	RPL26L1	9606.ENSP00000265100	ENSG00000213741	RPS29	9606.ENSP00000379339	998
ENSG00000037241	RPL26L1	9606.ENSP00000265100	ENSG00000142937	RPS8	9606.ENSP00000379888	998
ENSG00000037241	RPL26L1	9606.ENSP00000265100	ENSG00000144713	RPL32	9606.ENSP00000380156	999
ENSG00000037241	RPL26L1	9606.ENSP00000265100	ENSG00000071082	RPL31	9606.ENSP00000386717	999
ENSG00000037241	RPL26L1	9606.ENSP00000265100	ENSG00000221983	UBA52	9606.ENSP00000388107	999
ENSG00000037241	RPL26L1	9606.ENSP00000265100	ENSG00000231500	RPS18	9606.ENSP00000393241	993
ENSG00000037241	RPL26L1	9606.ENSP00000265100	ENSG00000182899	RPL35A	9606.ENSP00000393393	999
ENSG00000037241	RPL26L1	9606.ENSP00000265100	ENSG00000077097	TOP2B	9606.ENSP00000396704	590
ENSG00000037241	RPL26L1	9606.ENSP00000265100	ENSG00000241343	RPL36A	9606.ENSP00000404375	996
ENSG00000037241	RPL26L1	9606.ENSP00000265100	ENSG00000138326	RPS24	9606.ENSP00000414321	997
ENSG00000037241	RPL26L1	9606.ENSP00000265100	ENSG00000197756	RPL37A	9606.ENSP00000418082	999
ENSG00000037241	RPL26L1	9606.ENSP00000265100	ENSG00000008988	RPS20	9606.ENSP00000429374	998
ENSG00000037241	RPL26L1	9606.ENSP00000265100	ENSG00000149806	FAU	9606.ENSP00000431822	998
ENSG00000037241	RPL26L1	9606.ENSP00000265100	ENSG00000149273	RPS3	9606.ENSP00000433821	999
ENSG00000037241	RPL26L1	9606.ENSP00000265100	ENSG00000118181	RPS25	9606.ENSP00000435096	971
ENSG00000037241	RPL26L1	9606.ENSP00000265100	ENSG00000150779	TIMM8B	9606.ENSP00000438455	429
ENSG00000119927	GPAM	9606.ENSP00000265276	ENSG00000183207	RUVBL2	9606.ENSP00000473172	903
ENSG00000126432	PRDX5	9606.ENSP00000265462	ENSG00000111335	OAS2	9606.ENSP00000342278	475
ENSG00000126432	PRDX5	9606.ENSP00000265462	ENSG00000150991	UBC	9606.ENSP00000344818	888
ENSG00000126432	PRDX5	9606.ENSP00000265462	ENSG00000102178	UBL4A	9606.ENSP00000358674	612
ENSG00000126432	PRDX5	9606.ENSP00000265462	ENSG00000136810	TXN	9606.ENSP00000363641	884
ENSG00000126432	PRDX5	9606.ENSP00000265462	ENSG00000123131	PRDX4	9606.ENSP00000368646	877
ENSG00000126432	PRDX5	9606.ENSP00000265462	ENSG00000233276	GPX1	9606.ENSP00000407375	762
ENSG00000126432	PRDX5	9606.ENSP00000265462	ENSG00000149806	FAU	9606.ENSP00000431822	491
ENSG00000139546	TARBP2	9606.ENSP00000266987	ENSG00000100697	DICER1	9606.ENSP00000343745	999
ENSG00000139579	NABP2	9606.ENSP00000267023	ENSG00000150991	UBC	9606.ENSP00000344818	682
ENSG00000139746	RBM26	9606.ENSP00000267229	ENSG00000172809	RPL38	9606.ENSP00000309830	419
ENSG00000139746	RBM26	9606.ENSP00000267229	ENSG00000150991	UBC	9606.ENSP00000344818	824
ENSG00000140948	ZCCHC14	9606.ENSP00000268616	ENSG00000197535	MYO5A	9606.ENSP00000382177	485
ENSG00000140948	ZCCHC14	9606.ENSP00000268616	ENSG00000126457	PRMT1	9606.ENSP00000406162	851
ENSG00000140948	ZCCHC14	9606.ENSP00000268616	ENSG00000149806	FAU	9606.ENSP00000431822	439
ENSG00000186395	KRT10	9606.ENSP00000269576	ENSG00000150991	UBC	9606.ENSP00000344818	734
ENSG00000186395	KRT10	9606.ENSP00000269576	ENSG00000097021	ACOT7	9606.ENSP00000367086	450
ENSG00000142230	SAE1	9606.ENSP00000270225	ENSG00000153201	RANBP2	9606.ENSP00000283195	889
ENSG00000142230	SAE1	9606.ENSP00000270225	ENSG00000156587	UBE2L6	9606.ENSP00000287156	557
ENSG00000142230	SAE1	9606.ENSP00000270225	ENSG00000183054	RGPD6	9606.ENSP00000330842	435
ENSG00000142230	SAE1	9606.ENSP00000270225	ENSG00000150991	UBC	9606.ENSP00000344818	960
ENSG00000142230	SAE1	9606.ENSP00000270225	ENSG00000221983	UBA52	9606.ENSP00000388107	788
ENSG00000142230	SAE1	9606.ENSP00000270225	ENSG00000182004	SNRPE	9606.ENSP00000400591	429
ENSG00000142230	SAE1	9606.ENSP00000270225	ENSG00000126457	PRMT1	9606.ENSP00000406162	426
ENSG00000142230	SAE1	9606.ENSP00000270225	ENSG00000162601	MYSM1	9606.ENSP00000418734	575
ENSG00000130159	ECSIT	9606.ENSP00000270517	ENSG00000125356	NDUFA1	9606.ENSP00000360492	404
ENSG00000130159	ECSIT	9606.ENSP00000270517	ENSG00000095015	MAP3K1	9606.ENSP00000382423	928
ENSG00000142507	PSMB6	9606.ENSP00000270586	ENSG00000143106	PSMA5	9606.ENSP00000271308	999
ENSG00000142507	PSMB6	9606.ENSP00000270586	ENSG00000143947	RPS27A	9606.ENSP00000272317	918
ENSG00000142507	PSMB6	9606.ENSP00000270586	ENSG00000159377	PSMB4	9606.ENSP00000290541	999
ENSG00000142507	PSMB6	9606.ENSP00000270586	ENSG00000150991	UBC	9606.ENSP00000344818	994
ENSG00000142507	PSMB6	9606.ENSP00000270586	ENSG00000159199	ATP5G1	9606.ENSP00000348205	460
ENSG00000142507	PSMB6	9606.ENSP00000270586	ENSG00000100804	PSMB5	9606.ENSP00000355325	999
ENSG00000142507	PSMB6	9606.ENSP00000270586	ENSG00000162517	PEF1	9606.ENSP00000362807	485
ENSG00000142507	PSMB6	9606.ENSP00000270586	ENSG00000221983	UBA52	9606.ENSP00000388107	922
ENSG00000142507	PSMB6	9606.ENSP00000270586	ENSG00000185627	PSMD13	9606.ENSP00000396937	998
ENSG00000142507	PSMB6	9606.ENSP00000270586	ENSG00000162601	MYSM1	9606.ENSP00000418734	643
ENSG00000142534	RPS11	9606.ENSP00000270625	ENSG00000143947	RPS27A	9606.ENSP00000272317	999
ENSG00000142534	RPS11	9606.ENSP00000270625	ENSG00000145592	RPL37	9606.ENSP00000274242	978
ENSG00000142534	RPS11	9606.ENSP00000270625	ENSG00000145912	NHP2	9606.ENSP00000274606	694
ENSG00000142534	RPS11	9606.ENSP00000270625	ENSG00000156482	RPL30	9606.ENSP00000287038	999
ENSG00000142534	RPS11	9606.ENSP00000270625	ENSG00000158042	MRPL17	9606.ENSP00000288937	898
ENSG00000142534	RPS11	9606.ENSP00000270625	ENSG00000161960	EIF4A1	9606.ENSP00000293831	931
ENSG00000142534	RPS11	9606.ENSP00000270625	ENSG00000162244	RPL29	9606.ENSP00000294189	992
ENSG00000142534	RPS11	9606.ENSP00000270625	ENSG00000163923	RPL39L	9606.ENSP00000296277	902
ENSG00000142534	RPS11	9606.ENSP00000270625	ENSG00000186468	RPS23	9606.ENSP00000296674	999
ENSG00000142534	RPS11	9606.ENSP00000270625	ENSG00000167862	ICT1	9606.ENSP00000301585	825
ENSG00000142534	RPS11	9606.ENSP00000270625	ENSG00000170889	RPS9	9606.ENSP00000302896	999
ENSG00000142534	RPS11	9606.ENSP00000270625	ENSG00000172172	MRPL13	9606.ENSP00000306548	958
ENSG00000142534	RPS11	9606.ENSP00000270625	ENSG00000167526	RPL13	9606.ENSP00000307889	997
ENSG00000142534	RPS11	9606.ENSP00000270625	ENSG00000128626	MRPS12	9606.ENSP00000308845	983
ENSG00000142534	RPS11	9606.ENSP00000270625	ENSG00000174547	MRPL11	9606.ENSP00000308897	933
ENSG00000142534	RPS11	9606.ENSP00000270625	ENSG00000172809	RPL38	9606.ENSP00000309830	990
ENSG00000142534	RPS11	9606.ENSP00000270625	ENSG00000164587	RPS14	9606.ENSP00000311028	999
ENSG00000142534	RPS11	9606.ENSP00000270625	ENSG00000177600	RPLP2	9606.ENSP00000322419	997
ENSG00000142534	RPS11	9606.ENSP00000270625	ENSG00000156976	EIF4A2	9606.ENSP00000326381	930
ENSG00000142534	RPS11	9606.ENSP00000270625	ENSG00000185088	RPS27L	9606.ENSP00000331019	999
ENSG00000142534	RPS11	9606.ENSP00000270625	ENSG00000184110	EIF3C	9606.ENSP00000332604	946
ENSG00000142534	RPS11	9606.ENSP00000270625	ENSG00000132507	EIF5A	9606.ENSP00000336702	718
ENSG00000142534	RPS11	9606.ENSP00000270625	ENSG00000089157	RPLP0	9606.ENSP00000339027	999
ENSG00000142534	RPS11	9606.ENSP00000270625	ENSG00000171863	RPS7	9606.ENSP00000339095	999
ENSG00000142534	RPS11	9606.ENSP00000270625	ENSG00000147604	RPL7	9606.ENSP00000339795	999
ENSG00000142534	RPS11	9606.ENSP00000270625	ENSG00000147403	RPL10	9606.ENSP00000341730	994
ENSG00000142534	RPS11	9606.ENSP00000270625	ENSG00000140988	RPS2	9606.ENSP00000341885	999
ENSG00000142534	RPS11	9606.ENSP00000270625	ENSG00000111335	OAS2	9606.ENSP00000342278	429
ENSG00000142534	RPS11	9606.ENSP00000270625	ENSG00000150991	UBC	9606.ENSP00000344818	989
ENSG00000142534	RPS11	9606.ENSP00000270625	ENSG00000188846	RPL14	9606.ENSP00000345156	999
ENSG00000142534	RPS11	9606.ENSP00000270625	ENSG00000171858	RPS21	9606.ENSP00000345957	999
ENSG00000142534	RPS11	9606.ENSP00000270625	ENSG00000166441	RPL27A	9606.ENSP00000346015	998
ENSG00000142534	RPS11	9606.ENSP00000270625	ENSG00000163682	RPL9	9606.ENSP00000346022	999
ENSG00000142534	RPS11	9606.ENSP00000270625	ENSG00000122026	RPL21	9606.ENSP00000346027	998
ENSG00000142534	RPS11	9606.ENSP00000270625	ENSG00000145425	RPS3A	9606.ENSP00000346050	999
ENSG00000142534	RPS11	9606.ENSP00000270625	ENSG00000168028	RPSA	9606.ENSP00000346067	999
ENSG00000142534	RPS11	9606.ENSP00000270625	ENSG00000163584	RPL22L1	9606.ENSP00000346080	568
ENSG00000142534	RPS11	9606.ENSP00000270625	ENSG00000004455	AK2	9606.ENSP00000346921	682
ENSG00000142534	RPS11	9606.ENSP00000270625	ENSG00000165629	ATP5C1	9606.ENSP00000349142	449
ENSG00000142534	RPS11	9606.ENSP00000270625	ENSG00000197958	RPL12	9606.ENSP00000354739	999
ENSG00000142534	RPS11	9606.ENSP00000270625	ENSG00000198918	RPL39	9606.ENSP00000355315	994
ENSG00000142534	RPS11	9606.ENSP00000270625	ENSG00000136628	EPRS	9606.ENSP00000355890	498
ENSG00000142534	RPS11	9606.ENSP00000270625	ENSG00000177954	RPS27	9606.ENSP00000357555	999
ENSG00000142534	RPS11	9606.ENSP00000270625	ENSG00000102178	UBL4A	9606.ENSP00000358674	586
ENSG00000142534	RPS11	9606.ENSP00000270625	ENSG00000116898	MRPS15	9606.ENSP00000362208	944
ENSG00000142534	RPS11	9606.ENSP00000270625	ENSG00000084623	EIF3I	9606.ENSP00000362688	959
ENSG00000142534	RPS11	9606.ENSP00000270625	ENSG00000198034	RPS4X	9606.ENSP00000362744	999
ENSG00000142534	RPS11	9606.ENSP00000270625	ENSG00000198755	RPL10A	9606.ENSP00000363018	999
ENSG00000142534	RPS11	9606.ENSP00000270625	ENSG00000171421	MRPL36	9606.ENSP00000372093	741
[truncated: 2,955 more rows]

## Sheet: Sheet3
gene_id	NC_1	NC_2	NC_3	Tas_exo1	Tas_exo2	Tas_exo3	NC	Tas_exo	a	log2FoldChange	pvalue	padj	gene_name	gene_chr	gene_start	gene_end	gene_strand	gene_length	gene_biotype	gene_description	tf_family
ENSG00000169100	8726.55	7467.97	6782.32	6633.12	6475.81	6797.38	7658.95	6635.44	-4.83198	-0.206953	0.0450004	0.996417	SLC25A6	X	1386152	1392724	-	2164	protein_coding	solute carrier family 25 member 6 [Source:HGNC Symbol;Acc:HGNC:10992]	-
ENSG00000183793	1.01318	2.06326	4.04251	13.819	20.5333	0	2.37298	11.4508	0.440399	2.2689	0.0345985	0.996417	NPIPA5	16	15363624	15381047	-	1520	protein_coding	nuclear pore complex interacting protein family member A5 [Source:HGNC Symbol;Acc:HGNC:41980]	-
ENSG00000007171	0	0	0	2.96122	2.93333	2.89579	0	2.93011	#DIV/0!	3.96725	0.0421731	0.996417	NOS2	17	27756766	27800499	-	4369	protein_coding	nitric oxide synthase 2 [Source:HGNC Symbol;Acc:HGNC:7873]	-
ENSG00000198625	673.767	943.942	906.533	1051.23	1106.84	1048.27	841.414	1068.78	2.89787	0.345173	0.00814725	0.996417	MDM4	1	204516379	204558120	+	11008	protein_coding	MDM4, p53 regulator [Source:HGNC Symbol;Acc:HGNC:6974]	-
ENSG00000105202	5309.08	4153.34	4016.23	3762.72	3447.64	3837.88	4492.89	3682.75	-3.48602	-0.286869	0.0122826	0.996417	FBL	19	39834458	39846414	-	2173	protein_coding	fibrillarin [Source:HGNC Symbol;Acc:HGNC:3599]	-
ENSG00000162601	353.601	429.158	445.687	491.562	539.732	486.492	409.482	505.929	3.27724	0.305176	0.0246985	0.996417	MYSM1	1	58654739	58700092	-	8938	protein_coding	Myb like, SWIRM and MPN domains 1 [Source:HGNC Symbol;Acc:HGNC:29401]	MYB
ENSG00000162526	2.02637	1.03163	1.01063	4.93536	13.6889	4.82631	1.35621	7.81685	0.395725	2.52581	0.0264286	0.996417	TSSK3	1	32351521	32364312	+	2191	protein_coding	testis specific serine kinase 3 [Source:HGNC Symbol;Acc:HGNC:15473]	-
ENSG00000113300	1303.97	1259.62	1179.4	1573.39	1422.66	1497.12	1247.66	1497.73	3.79441	0.263541	0.00878029	0.996417	CNOT6	5	180494412	180578405	+	6586	protein_coding	CCR4-NOT transcription complex subunit 6 [Source:HGNC Symbol;Acc:HGNC:14099]	-
ENSG00000177600	19347.8	16011.9	15422.2	14330.3	13964.6	15459.6	16927.3	14584.9	-4.65376	-0.214879	0.0369119	0.996417	RPLP2	11	809647	812880	+	1955	protein_coding	ribosomal protein lateral stalk subunit P2 [Source:HGNC Symbol;Acc:HGNC:10377]	-
ENSG00000184207	1449.87	1217.32	1231.95	1091.7	984.621	1111.02	1299.71	1062.45	-3.43873	-0.290832	0.00949191	0.996417	PGP	16	2211997	2214807	-	2727	protein_coding	phosphoglycolate phosphatase [Source:HGNC Symbol;Acc:HGNC:8909]	-
ENSG00000164258	961.511	722.141	854.991	687.002	674.666	689.197	846.214	683.622	-3.2486	-0.30796	0.0140378	0.996417	NDUFS4	5	53560633	53683340	+	1176	protein_coding	NADH:ubiquinone oxidoreductase subunit S4 [Source:HGNC Symbol;Acc:HGNC:7711]	-
ENSG00000078668	3060.83	2163.33	2447.74	2127.14	2148.17	2225.9	2557.3	2167.07	-4.18629	-0.238913	0.0487626	0.996417	VDAC3	8	42391624	42405897	+	3141	protein_coding	voltage dependent anion channel 3 [Source:HGNC Symbol;Acc:HGNC:12674]	-
ENSG00000161960	128.674	201.168	204.147	283.29	226.844	316.606	177.996	275.58	1.58573	0.630911	0.00149593	0.996417	EIF4A1	17	7572706	7579005	+	5316	protein_coding	eukaryotic translation initiation factor 4A1 [Source:HGNC Symbol;Acc:HGNC:3282]	-
ENSG00000167747	2469.13	2211.82	2029.34	1968.22	1863.64	1950.8	2236.76	1927.55	-4.65894	-0.214641	0.0357942	0.996417	C19orf48	19	50797704	50804929	-	3256	protein_coding	chromosome 19 open reading frame 48 [Source:HGNC Symbol;Acc:HGNC:29667]	-
ENSG00000181026	1372.86	1435	1362.33	1253.58	1151.82	1214.3	1390.06	1206.57	-4.89617	-0.204225	0.0377286	0.996417	AEN	15	88621296	88632282	+	6018	protein_coding	apoptosis enhancing nuclease [Source:HGNC Symbol;Acc:HGNC:25722]	-
ENSG00000175768	71.936	88.7202	81.8608	97.7201	159.378	94.5957	80.839	117.231	1.86486	0.536365	0.0356083	0.996417	TOMM5	9	37582646	37592642	-	3644	protein_coding	translocase of outer mitochondrial membrane 5 [Source:HGNC Symbol;Acc:HGNC:31369]	-
ENSG00000155368	2076.01	1621.72	1681.68	1544.77	1393.33	1448.86	1793.14	1462.32	-3.3987	-0.294297	0.0104478	0.996417	DBI	2	119366921	119372560	+	2509	protein_coding	diazepam binding inhibitor, acyl-CoA binding protein [Source:HGNC Symbol;Acc:HGNC:2690]	-
ENSG00000140854	1298.9	1254.46	1277.43	1124.28	1150.84	1061.79	1276.93	1112.3	-5.02176	-0.199192	0.0440372	0.996417	KATNB1	16	57735730	57757250	+	4591	protein_coding	katanin regulatory subunit B1 [Source:HGNC Symbol;Acc:HGNC:6217]	-
ENSG00000167969	1601.84	1392.7	1271.37	1160.8	1111.73	1287.66	1421.97	1186.73	-3.83287	-0.260852	0.0244085	0.996417	ECI1	16	2239395	2252300	-	3234	protein_coding	enoyl-CoA delta isomerase 1 [Source:HGNC Symbol;Acc:HGNC:2703]	-
ENSG00000185043	2360.72	1775.44	1796.9	1618.8	1725.78	1598.47	1977.68	1647.68	-3.7969	-0.263417	0.0286476	0.996417	CIB1	15	90229975	90234047	-	1472	protein_coding	calcium and integrin binding 1 [Source:HGNC Symbol;Acc:HGNC:16920]	-
ENSG00000173915	2507.63	1605.22	1787.8	1610.9	1590.84	1583.03	1966.88	1594.92	-3.30663	-0.302481	0.0301978	0.996417	ATP5MD	10	103389041	103396492	-	924	protein_coding	ATP synthase membrane subunit DAPIT [Source:HGNC Symbol;Acc:HGNC:30889]	-
ENSG00000131475	1067.9	976.954	959.085	839.998	862.399	879.354	1001.31	860.584	-4.57658	-0.21849	0.0389824	0.996417	VPS25	17	42773436	42779599	+	2404	protein_coding	vacuolar protein sorting 25 homolog [Source:HGNC Symbol;Acc:HGNC:28122]	-
ENSG00000111640	73031.3	61004.4	59272.3	55760.7	50940.2	57907.1	64436	54869.3	-4.31281	-0.231868	0.0224955	0.996417	GAPDH	12	6533927	6538374	+	2981	protein_coding	glyceraldehyde-3-phosphate dehydrogenase [Source:HGNC Symbol;Acc:HGNC:4141]	-
ENSG00000187742	587.647	687.066	631.642	750.175	743.11	754.835	635.452	749.373	4.2034	0.238027	0.037957	0.996417	SECISBP2	9	89318506	89359662	+	9813	protein_coding	SECIS binding protein 2 [Source:HGNC Symbol;Acc:HGNC:30972]	-
ENSG00000145592	17041.8	12532.2	13512.1	10736.4	10298.9	10832.2	14362	10622.5	-2.29813	-0.435145	0.000101642	0.308179	RPL37	5	40825262	40835335	-	8153	protein_coding	ribosomal protein L37 [Source:HGNC Symbol;Acc:HGNC:10347]	-
ENSG00000015475	681.873	498.277	560.898	475.769	522.133	416.993	580.349	471.632	-3.34156	-0.299501	0.0396949	0.996417	BID	22	17734138	17774770	-	4446	protein_coding	BH3 interacting domain death agonist [Source:HGNC Symbol;Acc:HGNC:1050]	-
ENSG00000139546	609.937	601.44	574.036	500.446	526.044	475.874	595.138	500.788	-4.01567	-0.249059	0.0362922	0.996417	TARBP2	12	53500921	53506431	+	4090	protein_coding	TARBP2, RISC loading complex RNA binding subunit [Source:HGNC Symbol;Acc:HGNC:11569]	-
ENSG00000197969	1438.72	1914.71	2072.8	2292.97	2125.69	2127.44	1808.74	2182.03	3.69433	0.270687	0.0318624	0.996417	VPS13A	9	77177353	77421541	+	20196	protein_coding	vacuolar protein sorting 13 homolog A [Source:HGNC Symbol;Acc:HGNC:1908]	-
ENSG00000139410	479.236	422.968	428.506	391.868	299.2	368.73	443.57	353.266	-3.04499	-0.328506	0.0228397	0.996417	SDSL	12	113422237	113438276	+	2216	protein_coding	serine dehydratase like [Source:HGNC Symbol;Acc:HGNC:30404]	-
ENSG00000113441	1877.43	2266.49	2296.15	2852.64	2494.31	2689.22	2146.69	2678.72	3.13056	0.319443	0.00301478	0.996417	LNPEP	5	96935394	97037515	+	15266	protein_coding	leucyl and cystinyl aminopeptidase [Source:HGNC Symbol;Acc:HGNC:6656]	-
ENSG00000122417	1292.82	1435	1510.89	1637.55	1786.4	1662.18	1412.9	1695.38	3.80309	0.262952	0.0104551	0.996417	ODF2L	1	86346824	86396342	-	10898	protein_coding	outer dense fiber of sperm tails 2 like [Source:HGNC Symbol;Acc:HGNC:29225]	-
ENSG00000108848	1696.07	2059.13	2194.07	2056.07	2995.91	2279.95	1983.09	2443.98	3.31699	0.301495	0.0291934	0.996417	LUC7L3	17	50719544	50756213	+	8151	protein_coding	LUC7 like 3 pre-mRNA splicing factor [Source:HGNC Symbol;Acc:HGNC:24309]	-
ENSG00000124733	2213.81	1790.91	1760.51	1562.54	1546.84	1651.56	1921.74	1586.98	-3.62147	-0.276138	0.013245	0.996417	MEA1	6	43011143	43016868	-	3017	protein_coding	male-enhanced antigen 1 [Source:HGNC Symbol;Acc:HGNC:6986]	-
ENSG00000205189	562.317	546.764	637.706	764.981	666.843	670.857	582.262	700.894	3.73794	0.267335	0.0293807	0.996417	ZBTB10	8	80485619	80526265	+	10216	protein_coding	zinc finger and BTB domain containing 10 [Source:HGNC Symbol;Acc:HGNC:30953]	-
ENSG00000163931	11115.6	9334.19	9497.88	8753.36	8623.01	8856.28	9982.57	8744.22	-5.23335	-0.191089	0.0422782	0.996417	TKT	3	53224707	53256052	-	9507	protein_coding	transketolase [Source:HGNC Symbol;Acc:HGNC:11834]	-
ENSG00000244588	22.29	17.5377	26.2763	37.5087	40.0888	36.68	22.0347	38.0925	1.26625	0.788912	0.0423826	0.996417	RAD21L1	20	1226056	1296421	+	2730	protein_coding	RAD21 cohesin complex component like 1 [Source:HGNC Symbol;Acc:HGNC:16271]	-
ENSG00000172888	816.626	1202.88	1150.09	1274.31	1371.82	1321.44	1056.53	1322.52	3.08684	0.324045	0.01642	0.996417	ZNF621	3	40524878	40574685	+	8354	protein_coding	zinc finger protein 621 [Source:HGNC Symbol;Acc:HGNC:24787]	zf-C2H2
ENSG00000184752	1101.33	814.988	890.363	830.128	711.821	796.341	935.56	779.43	-3.79634	-0.263522	0.0440052	0.996417	NDUFA12	12	94897055	95003770	-	1815	protein_coding	NADH:ubiquinone oxidoreductase subunit A12 [Source:HGNC Symbol;Acc:HGNC:23987]	-
ENSG00000198918	8065.96	6068.05	5946.53	5274.91	5064.88	5530.95	6693.51	5290.25	-2.94613	-0.339433	0.00384586	0.996417	RPL39	X	119786504	119791643	-	2141	protein_coding	ribosomal protein L39 [Source:HGNC Symbol;Acc:HGNC:10350]	-
ENSG00000143575	2043.59	1603.15	1573.55	1352.29	1299.46	1407.35	1740.1	1353.04	-2.75506	-0.362984	0.00204931	0.996417	HAX1	1	154272511	154275875	+	2155	protein_coding	HCLS1 associated protein X-1 [Source:HGNC Symbol;Acc:HGNC:16915]	-
ENSG00000164400	169.202	166.092	180.902	92.7848	132	119.693	172.065	114.826	-1.71376	-0.583269	0.00356152	0.996417	CSF2	5	132073790	132076170	+	787	protein_coding	colony stimulating factor 2 [Source:HGNC Symbol;Acc:HGNC:2434]	-
ENSG00000198912	622.095	556.049	536.643	463.924	453.688	500.971	571.596	472.861	-3.65526	-0.273522	0.0286456	0.996417	C1orf174	1	3889125	3900293	-	4388	protein_coding	chromosome 1 open reading frame 174 [Source:HGNC Symbol;Acc:HGNC:27915]	-
ENSG00000125991	6059.85	5630.64	5223.93	4779.4	5008.17	5130.37	5638.14	4972.65	-5.5186	-0.181191	0.0487062	0.996417	ERGIC3	20	35542021	35557634	+	6012	protein_coding	ERGIC and golgi 3 [Source:HGNC Symbol;Acc:HGNC:15927]	-
ENSG00000055609	1085.12	1607.28	1662.48	2126.15	1664.18	1749.06	1451.63	1846.46	2.88108	0.347091	0.0189417	0.996417	KMT2C	7	152134922	152436005	-	20114	protein_coding	lysine methyltransferase 2C [Source:HGNC Symbol;Acc:HGNC:13726]	-
ENSG00000129562	4628.22	3142.35	3511.93	3275.11	3075.11	3087.87	3760.83	3146.03	-3.88319	-0.25756	0.0420548	0.996417	DAD1	14	22564905	22589269	-	808	protein_coding	defender against cell death 1 [Source:HGNC Symbol;Acc:HGNC:2664]	-
ENSG00000119421	1072.96	824.273	790.311	707.731	703.021	788.619	895.848	733.124	-3.45784	-0.289183	0.0298691	0.996417	NDUFA8	9	122144058	122159819	-	844	protein_coding	NADH:ubiquinone oxidoreductase subunit A8 [Source:HGNC Symbol;Acc:HGNC:7692]	-
ENSG00000172301	1210.75	1006.87	1010.63	872.572	934.754	872.597	1076.08	893.308	-3.72353	-0.268616	0.0185307	0.996417	COPRS	17	31851864	31859337	-	1432	protein_coding	coordinator of PRMT5 and differentiation stimulator [Source:HGNC Symbol;Acc:HGNC:28848]	-
ENSG00000071082	8002.13	5398.52	6154.72	5021.24	5172.44	4983.65	6518.46	5059.11	-2.73487	-0.365668	0.00334722	0.996417	RPL31	2	101001715	101024032	+	5791	protein_coding	ribosomal protein L31 [Source:HGNC Symbol;Acc:HGNC:10334]	-
ENSG00000118680	12545.2	9160.88	9547.4	8970.51	8226.03	9229.84	10417.8	8808.79	-4.13156	-0.242046	0.0399427	0.996417	MYL12B	18	3261479	3278431	+	1932	protein_coding	myosin light chain 12B [Source:HGNC Symbol;Acc:HGNC:29827]	-
ENSG00000197756	13175.4	10786.7	9573.67	9161.02	8759.9	9673.86	11178.6	9198.26	-3.55481	-0.281306	0.0134572	0.996417	RPL37A	2	216498189	216579180	+	6841	protein_coding	ribosomal protein L37a [Source:HGNC Symbol;Acc:HGNC:10348]	-
ENSG00000177853	677.82	711.825	710.471	818.283	848.71	817.577	700.039	828.19	4.12325	0.242546	0.0240231	0.996417	ZNF518A	10	96129715	96205288	+	10891	protein_coding	zinc finger protein 518A [Source:HGNC Symbol;Acc:HGNC:29009]	-
ENSG00000097021	3819.7	3250.67	3307.78	2957.27	3069.24	2923.78	3459.38	2983.43	-4.68288	-0.213568	0.0272948	0.996417	ACOT7	1	6264269	6394391	-	4124	protein_coding	acyl-CoA thioesterase 7 [Source:HGNC Symbol;Acc:HGNC:24157]	-
ENSG00000185022	1724.44	1511.34	1640.25	1483.57	1216.35	1396.73	1625.34	1365.55	-3.97997	-0.251324	0.0219074	0.996417	MAFF	22	38200767	38216511	+	5615	protein_coding	MAF bZIP transcription factor F [Source:HGNC Symbol;Acc:HGNC:6780]	TF_bZIP
ENSG00000100410	1506.6	924.341	1160.2	971.279	840.888	922.791	1197.05	911.652	-2.54501	-0.393043	0.00871146	0.996417	PHF5A	22	41459717	41468725	-	1235	protein_coding	PHD finger protein 5A [Source:HGNC Symbol;Acc:HGNC:18000]	-
ENSG00000039319	1453.92	1374.13	1458.34	1652.36	1627.02	1773.19	1428.8	1684.19	4.21488	0.237253	0.0139565	0.996417	ZFYVE16	5	80408013	80479350	+	11461	protein_coding	zinc finger FYVE-type containing 16 [Source:HGNC Symbol;Acc:HGNC:20756]	-
ENSG00000107020	382.983	242.433	256.699	227.027	226.844	216.219	294.039	223.363	-2.52134	-0.396861	0.0309646	0.996417	PLGRKT	9	5357973	5437878	-	1493	protein_coding	plasminogen receptor with a C-terminal lysine [Source:HGNC Symbol;Acc:HGNC:23633]	-
ENSG00000156011	738.611	778.881	833.768	1008.79	865.332	972.984	783.753	949.035	3.62238	0.276029	0.0151063	0.996417	PSD3	8	18527301	19084730	-	15213	protein_coding	pleckstrin and Sec7 domain containing 3 [Source:HGNC Symbol;Acc:HGNC:19093]	-
ENSG00000130159	980.762	827.368	769.088	728.459	630.666	736.495	859.072	698.54	-3.35079	-0.29844	0.018672	0.996417	ECSIT	19	11505916	11529174	-	2370	protein_coding	ECSIT signalling integrator [Source:HGNC Symbol;Acc:HGNC:29548]	-
ENSG00000108839	7.09229	23.7275	17.1807	29.6122	33.2444	36.68	16.0002	33.1788	0.950409	1.05392	0.0239953	0.996417	ALOX12	17	6996065	7010736	+	2616	protein_coding	arachidonate 12-lipoxygenase, 12S type [Source:HGNC Symbol;Acc:HGNC:429]	-
ENSG00000145425	12968.8	7690.8	8699.48	7604.4	7348.97	7784.84	9786.35	7579.4	-2.71234	-0.368696	0.0115743	0.996417	RPS3A	4	151099573	151104652	+	2341	protein_coding	ribosomal protein S3A [Source:HGNC Symbol;Acc:HGNC:10421]	-
ENSG00000171130	839.929	833.557	812.544	673.183	651.199	766.418	828.677	696.934	-4.00338	-0.249665	0.0284918	0.996417	ATP6V0E2	7	149872968	149891204	+	6751	protein_coding	ATPase H+ transporting V0 subunit e2 [Source:HGNC Symbol;Acc:HGNC:21723]	-
ENSG00000181852	1589.69	1406.11	1438.12	1278.26	1309.24	1278.97	1477.97	1288.82	-5.06164	-0.197603	0.0475544	0.996417	RNF41	12	56202175	56221933	-	6537	protein_coding	ring finger protein 41 [Source:HGNC Symbol;Acc:HGNC:18401]	-
ENSG00000109475	6081.13	3920.2	4541.76	3522.86	3469.15	3830.16	4847.69	3607.39	-2.34553	-0.426359	0.00144986	0.996417	RPL34	4	108620566	108630412	+	3393	protein_coding	ribosomal protein L34 [Source:HGNC Symbol;Acc:HGNC:10340]	-
ENSG00000100697	533.948	760.312	743.822	859.74	858.488	801.168	679.36	839.798	3.26941	0.305932	0.0264307	0.996417	DICER1	14	95086228	95158010	-	12294	protein_coding	dicer 1, ribonuclease III [Source:HGNC Symbol;Acc:HGNC:17098]	-
ENSG00000142534	24310.3	17418	18907.8	16054.7	17068.1	16396.9	20212.1	16506.6	-3.42258	-0.292182	0.0115416	0.996417	RPS11	19	49496365	49499689	+	1390	protein_coding	ribosomal protein S11 [Source:HGNC Symbol;Acc:HGNC:10384]	-
ENSG00000137100	2311.07	1907.48	1952.53	1720.47	1702.31	1757.74	2057.03	1726.84	-3.96151	-0.252456	0.0153526	0.996417	DCTN3	9	34613545	34620523	-	3740	protein_coding	dynactin subunit 3 [Source:HGNC Symbol;Acc:HGNC:2713]	-
ENSG00000167526	32423.9	23676.9	25245.5	22205.2	21193.3	23815.9	27115.4	22404.8	-3.63231	-0.275309	0.0170335	0.996417	RPL13	16	89560657	89566828	+	6172	protein_coding	ribosomal protein L13 [Source:HGNC Symbol;Acc:HGNC:10303]	-
ENSG00000170871	876.404	807.767	843.874	1012.74	973.865	968.158	842.681	984.92	4.44407	0.224934	0.031216	0.996417	KIAA0232	4	6781375	6884170	+	8499	protein_coding	KIAA0232 [Source:HGNC Symbol;Acc:HGNC:28992]	-
ENSG00000108298	23115.8	19113	18293.4	16643	17208.9	17587.1	20174.1	17146.3	-4.26254	-0.234602	0.0206589	0.996417	RPL19	17	39200283	39204732	+	1761	protein_coding	ribosomal protein L19 [Source:HGNC Symbol;Acc:HGNC:10312]	-
ENSG00000092439	725.44	720.078	836.8	944.628	862.399	928.582	760.772	911.87	3.8261	0.261274	0.0215831	0.996417	TRPM7	15	50552473	50686815	-	12398	protein_coding	transient receptor potential cation channel subfamily M member 7 [Source:HGNC Symbol;Acc:HGNC:17994]	-
ENSG00000089820	13.1714	10.3163	16.17	20.7285	43.9999	25.0968	13.2192	29.9418	0.847803	1.17875	0.016451	0.996417	ARHGAP4	X	153907367	153934999	-	5580	protein_coding	Rho GTPase activating protein 4 [Source:HGNC Symbol;Acc:HGNC:674]	-
ENSG00000183718	79.0283	132.049	130.371	148.061	166.222	157.338	113.816	157.207	2.1461	0.466309	0.0348479	0.996417	TRIM52	5	181254417	181261139	-	6562	protein_coding	tripartite motif containing 52 [Source:HGNC Symbol;Acc:HGNC:19024]	-
ENSG00000177034	1418.46	1462.85	1437.11	1745.14	1562.49	1688.24	1439.47	1665.29	4.75663	0.210236	0.0299088	0.996417	MTX3	5	79976731	79991265	-	7919	protein_coding	metaxin 3 [Source:HGNC Symbol;Acc:HGNC:24812]	-
ENSG00000182600	32.4219	62.9295	56.5951	71.0692	81.1554	84.9431	50.6488	79.0559	1.5568	0.643134	0.0290456	0.996417	SNORC	2	232857270	232878708	+	3698	protein_coding	secondary ossification center associated regulator of chondrocyte maturation [Source:HGNC Symbol;Acc:HGNC:33763]	-
ENSG00000162664	700.11	723.173	689.248	864.675	791.999	828.195	704.177	828.29	4.2699	0.234213	0.0313651	0.996417	ZNF326	1	89995112	90035531	+	10984	protein_coding	zinc finger protein 326 [Source:HGNC Symbol;Acc:HGNC:14104]	-
ENSG00000114120	1139.83	1116.22	1134.93	1293.06	1386.49	1220.09	1130.33	1299.88	4.95945	0.201585	0.0469127	0.996417	SLC25A36	3	140941830	140980961	+	10305	protein_coding	solute carrier family 25 member 36 [Source:HGNC Symbol;Acc:HGNC:25554]	-
ENSG00000101444	6493.49	5338.69	5179.47	4987.68	4586.75	4892.91	5670.55	4822.45	-4.27856	-0.233734	0.0253235	0.996417	AHCY	20	34280268	34311802	-	3894	protein_coding	adenosylhomocysteinase [Source:HGNC Symbol;Acc:HGNC:343]	-
ENSG00000114054	896.668	735.552	708.45	653.442	616.977	669.892	780.223	646.77	-3.69503	-0.270656	0.0301004	0.996417	PCCB	3	136250306	136337896	+	7532	protein_coding	propionyl-CoA carboxylase subunit beta [Source:HGNC Symbol;Acc:HGNC:8654]	-
ENSG00000170860	1772.06	1182.25	1282.49	1164.75	1108.8	1157.35	1412.26	1143.63	-3.28528	-0.304458	0.0269264	0.996417	LSM3	3	14178358	14201119	+	3815	protein_coding	LSM3 homolog, U6 small nuclear RNA and mRNA degradation associated [Source:HGNC Symbol;Acc:HGNC:17874]	-
ENSG00000130255	10735.7	8812.19	8335.66	7267.81	7258.03	7752.99	9294.51	7426.28	-3.0889	-0.323738	0.00216162	0.996417	RPL36	19	5674947	5691876	+	2272	protein_coding	ribosomal protein L36 [Source:HGNC Symbol;Acc:HGNC:13631]	-
ENSG00000173660	5613.04	3967.65	3995.01	3644.27	3504.35	3781.9	4525.23	3643.51	-3.19832	-0.312677	0.0133018	0.996417	UQCRH	1	46303631	46316776	+	1408	protein_coding	ubiquinol-cytochrome c reductase hinge protein [Source:HGNC Symbol;Acc:HGNC:12590]	-
ENSG00000114933	297.876	351.786	413.347	522.161	512.355	429.542	354.336	488.019	2.16535	0.461642	0.00225303	0.996417	INO80D	2	205993721	206086303	-	14373	protein_coding	INO80 complex subunit D [Source:HGNC Symbol;Acc:HGNC:25997]	-
ENSG00000005075	1511.67	1064.64	1023.77	1017.67	908.354	1007.73	1200.03	977.92	-3.38664	-0.295325	0.0370916	0.996417	POLR2J	7	102473118	102478907	-	1355	protein_coding	RNA polymerase II subunit J [Source:HGNC Symbol;Acc:HGNC:9197]	-
ENSG00000137288	842.969	631.358	677.12	556.709	592.532	600.393	717.149	583.211	-3.35285	-0.298314	0.0238701	0.996417	UQCC2	6	33694293	33711727	-	4689	protein_coding	ubiquinol-cytochrome c reductase complex assembly factor 2 [Source:HGNC Symbol;Acc:HGNC:21237]	-
ENSG00000137955	3278.66	3332.17	3349.22	3563.33	3981.5	3753.91	3320.02	3766.25	5.4964	0.181949	0.0401845	0.996417	RABGGTB	1	75786197	75795079	+	5913	protein_coding	Rab geranylgeranyltransferase subunit beta [Source:HGNC Symbol;Acc:HGNC:9796]	-
ENSG00000095321	1325.24	1209.07	1257.22	1099.6	1043.29	1057.93	1263.85	1066.94	-4.09259	-0.244409	0.0149704	0.996417	CRAT	9	129094810	129111189	-	3803	protein_coding	carnitine O-acetyltransferase [Source:HGNC Symbol;Acc:HGNC:2342]	-
ENSG00000198522	1434.67	1101.78	1214.77	1001.88	1037.42	1098.47	1250.41	1045.92	-3.88164	-0.257658	0.029352	0.996417	GPN1	2	27628247	27651508	+	3746	protein_coding	GPN-loop GTPase 1 [Source:HGNC Symbol;Acc:HGNC:17030]	-
ENSG00000168028	44274.1	30595.1	31528.5	28996.2	27369.9	29746.5	35465.9	28704.2	-3.27686	-0.305172	0.0150277	0.996417	RPSA	3	39406689	39412542	+	3936	protein_coding	ribosomal protein SA [Source:HGNC Symbol;Acc:HGNC:6502]	-
ENSG00000153914	1128.69	1192.56	1333.02	1372.03	1499.91	1409.28	1218.09	1427.07	4.37752	0.228418	0.0307958	0.996417	SREK1	5	66139971	66183615	+	18240	protein_coding	splicing regulatory glutamic acid and lysine rich protein 1 [Source:HGNC Symbol;Acc:HGNC:17882]	-
ENSG00000188846	14611.1	11186	12402.4	11017.7	10661.7	10742.4	12733.2	10807.3	-4.2267	-0.236603	0.0230099	0.996417	RPL14	3	40457292	40468587	+	8626	protein_coding	ribosomal protein L14 [Source:HGNC Symbol;Acc:HGNC:10305]	-
ENSG00000196705	242.151	314.647	298.135	335.605	390.133	336.877	284.978	354.205	3.18742	0.313898	0.0409382	0.996417	ZNF431	19	21142024	21196053	+	14132	protein_coding	zinc finger protein 431 [Source:HGNC Symbol;Acc:HGNC:20809]	zf-C2H2
ENSG00000105379	510.645	451.854	397.177	344.488	380.355	368.73	453.225	364.524	-3.18256	-0.314132	0.0249938	0.996417	ETFB	19	51345169	51366418	-	6526	protein_coding	electron transfer flavoprotein subunit beta [Source:HGNC Symbol;Acc:HGNC:3482]	-
ENSG00000157045	1182.39	799.514	871.161	799.528	733.332	765.453	951.02	766.105	-3.2058	-0.312049	0.0269215	0.996417	NTAN1	16	15037853	15056079	-	3540	protein_coding	N-terminal asparagine amidase [Source:HGNC Symbol;Acc:HGNC:29909]	-
ENSG00000136930	3967.63	3218.69	3243.1	2888.17	2872.71	2987.49	3476.47	2916.12	-3.94364	-0.253586	0.0148024	0.996417	PSMB7	9	124353466	124415444	-	1787	protein_coding	proteasome subunit beta 7 [Source:HGNC Symbol;Acc:HGNC:9544]	-
ENSG00000168894	2030.42	1458.73	1566.47	1327.61	1449.06	1374.53	1685.21	1383.74	-3.51672	-0.284405	0.0233415	0.996417	RNF181	2	85595725	85597613	+	1220	protein_coding	ring finger protein 181 [Source:HGNC Symbol;Acc:HGNC:28037]	-
ENSG00000073584	94.2261	134.112	123.297	165.828	153.511	174.712	117.212	164.684	2.03839	0.490992	0.015319	0.996417	SMARCE1	17	40624962	40648864	-	18680	protein_coding	SWI/SNF related, matrix associated, actin dependent regulator of chromatin, subfamily e, member 1 [Source:HGNC Symbol;Acc:HGNC:11109]	HMG
ENSG00000204520	1600.83	1726.95	1547.27	1364.13	1451.02	1371.64	1625.02	1395.6	-4.55432	-0.219518	0.0255661	0.996417	MICA	6	31399784	31415315	+	2386	protein_coding	MHC class I polypeptide-related sequence A [Source:HGNC Symbol;Acc:HGNC:7090]	-
ENSG00000124486	1970.64	2174.68	2254.71	2556.52	2386.75	2375.51	2133.34	2439.59	5.1673	0.193509	0.0448698	0.996417	USP9X	X	41085635	41236579	+	13962	protein_coding	ubiquitin specific peptidase 9 X-linked [Source:HGNC Symbol;Acc:HGNC:12632]	-
ENSG00000136628	3173.29	3199.09	3270.39	3512.99	3872.97	3606.22	3214.26	3664.06	5.29217	0.188959	0.0322579	0.996417	EPRS	1	219968601	220046658	-	5450	protein_coding	glutamyl-prolyl-tRNA synthetase [Source:HGNC Symbol;Acc:HGNC:3418]	-
ENSG00000100949	1248.24	1272	1248.12	1001.88	1092.18	1093.64	1256.12	1062.57	-4.14207	-0.241356	0.0159645	0.996417	RABGGTA	14	24265538	24271739	-	3545	protein_coding	Rab geranylgeranyltransferase subunit alpha [Source:HGNC Symbol;Acc:HGNC:9795]	-
ENSG00000165283	6220.95	4586.63	4737.82	4402.34	4081.24	4493.3	5181.8	4325.63	-3.83812	-0.260558	0.026786	0.996417	STOML2	9	35099776	35103195	-	1806	protein_coding	stomatin like 2 [Source:HGNC Symbol;Acc:HGNC:14559]	-
ENSG00000165219	1121.59	1124.48	1191.53	1322.68	1314.13	1364.88	1145.87	1333.9	4.5619	0.2192	0.024982	0.996417	GAPVD1	9	125261794	125367207	+	13625	protein_coding	GTPase activating protein and VPS9 domains 1 [Source:HGNC Symbol;Acc:HGNC:23375]	-
ENSG00000197785	2279.66	2073.58	2023.28	1870.5	1820.62	1838.82	2125.51	1843.32	-4.86611	-0.205521	0.0303113	0.996417	ATAD3A	1	1512151	1534687	+	3069	protein_coding	ATPase family, AAA domain containing 3A [Source:HGNC Symbol;Acc:HGNC:25567]	-
ENSG00000089327	4750.82	4165.72	4313.36	3763.71	3562.04	3858.15	4409.97	3727.97	-4.12577	-0.242389	0.00875337	0.996417	FXYD5	19	35154730	35169883	+	2993	protein_coding	FXYD domain containing ion transport regulator 5 [Source:HGNC Symbol;Acc:HGNC:4029]	-
ENSG00000132507	14373	12228.9	11286.7	11098.6	9439.45	11308	12629.6	10615.4	-3.98967	-0.250647	0.0230419	0.996417	EIF5A	17	7306999	7312463	+	2815	protein_coding	eukaryotic translation initiation factor 5A [Source:HGNC Symbol;Acc:HGNC:3300]	-
ENSG00000169738	1293.84	1079.09	1011.64	993.982	883.91	950.783	1128.19	942.892	-3.86337	-0.258883	0.0304562	0.996417	DCXR	17	82035136	82037732	-	1902	protein_coding	dicarbonyl and L-xylulose reductase [Source:HGNC Symbol;Acc:HGNC:18985]	-
ENSG00000183054	43.5669	29.9173	4.04251	7.89658	5.86666	14.4789	25.8422	9.41406	-0.686416	-1.45533	0.0297095	0.996417	RGPD6	2	110513812	110577185	-	13309	protein_coding	RANBP2-like and GRIP domain containing 6 [Source:HGNC Symbol;Acc:HGNC:32419]	-
ENSG00000147403	27366.1	21827.2	20499.6	19362.4	20189.1	20356.4	23231	19969.3	-4.5816	-0.218265	0.0453113	0.996417	RPL10	X	154389955	154409168	+	4825	protein_coding	ribosomal protein L10 [Source:HGNC Symbol;Acc:HGNC:10298]	-
ENSG00000156467	3378.97	2137.54	2469.97	2156.75	2165.77	2223.96	2662.16	2182.16	-3.48629	-0.286878	0.0373384	0.996417	UQCRB	8	96225920	96235634	-	9715	protein_coding	ubiquinol-cytochrome c reductase binding protein [Source:HGNC Symbol;Acc:HGNC:12582]	-
ENSG00000197958	24213.1	17469.6	17652.6	16297.5	16369	17057.2	19778.4	16574.6	-3.9222	-0.254962	0.0323474	0.996417	RPL12	9	127447674	127451405	-	2452	protein_coding	ribosomal protein L12 [Source:HGNC Symbol;Acc:HGNC:10302]	-
ENSG00000115641	886.536	752.059	734.726	637.649	612.088	689.197	791.107	646.311	-3.42885	-0.291619	0.0163089	0.996417	FHL2	2	105357712	105438513	-	6626	protein_coding	four and a half LIM domains 2 [Source:HGNC Symbol;Acc:HGNC:3703]	-
ENSG00000242372	6197.64	4874.45	4634.74	4487.23	4130.13	4525.15	5235.61	4380.84	-3.88875	-0.257159	0.0242789	0.996417	EIF6	20	35278911	35284985	-	1631	protein_coding	eukaryotic translation initiation factor 6 [Source:HGNC Symbol;Acc:HGNC:6159]	-
ENSG00000137547	1294.85	811.893	988.394	833.089	765.599	853.292	1031.71	817.327	-2.9757	-0.336156	0.0229406	0.996417	MRPL15	8	54135210	54147901	+	1191	protein_coding	mitochondrial ribosomal protein L15 [Source:HGNC Symbol;Acc:HGNC:14054]	-
ENSG00000100300	6029.46	4814.62	4827.77	4369.77	4576.97	4421.87	5223.95	4456.2	-4.36061	-0.229339	0.029189	0.996417	TSPO	22	43151514	43163242	+	1455	protein_coding	translocator protein [Source:HGNC Symbol;Acc:HGNC:1158]	-
ENSG00000164151	1550.17	1653.7	1785.78	1977.11	1897.86	1866.82	1663.22	1913.93	4.93681	0.202526	0.0389627	0.996417	ICE1	5	5420664	5490234	+	8678	protein_coding	interactor of little elongation complex ELL subunit 1 [Source:HGNC Symbol;Acc:HGNC:29154]	-
ENSG00000197121	261.401	294.015	326.433	393.842	434.133	338.807	293.95	388.927	2.47567	0.403774	0.00813185	0.996417	PGAP1	2	196833004	196927796	-	12761	protein_coding	post-GPI attachment to proteins 1 [Source:HGNC Symbol;Acc:HGNC:25712]	-
ENSG00000109670	229.993	282.667	235.476	316.85	327.555	283.787	249.379	309.397	3.21415	0.31129	0.0446822	0.996417	FBXW7	4	152320544	152536063	-	11095	protein_coding	F-box and WD repeat domain containing 7 [Source:HGNC Symbol;Acc:HGNC:16712]	-
ENSG00000169567	6216.9	4824.94	4710.53	4337.19	4099.82	4491.37	5250.79	4309.46	-3.50844	-0.285034	0.0119977	0.996417	HINT1	5	131159027	131171735	-	1936	protein_coding	histidine triad nucleotide binding protein 1 [Source:HGNC Symbol;Acc:HGNC:4912]	-
ENSG00000101745	585.62	563.27	653.876	746.227	729.421	708.503	600.922	728.05	3.61194	0.276709	0.017332	0.996417	ANKRD12	18	9136228	9285985	+	12252	protein_coding	ankyrin repeat domain 12 [Source:HGNC Symbol;Acc:HGNC:29135]	-
ENSG00000124172	4478.27	3106.24	3197.63	2594.03	2415.11	2725.9	3594.05	2578.34	-2.08697	-0.479178	0.000239608	0.528052	ATP5F1E	20	59025467	59032382	-	5126	protein_coding	ATP synthase F1 subunit epsilon [Source:HGNC Symbol;Acc:HGNC:838]	-
ENSG00000129354	1771.05	1277.16	1415.89	1181.53	1076.53	1184.38	1488.03	1147.48	-2.66711	-0.375004	0.00286528	0.996417	AP1M2	19	10572671	10587315	-	2214	protein_coding	adaptor related protein complex 1 subunit mu 2 [Source:HGNC Symbol;Acc:HGNC:558]	-
ENSG00000134809	1347.53	983.144	892.384	874.546	919.11	860.049	1074.35	884.568	-3.56602	-0.280469	0.0472737	0.996417	TIMM10	11	57528463	57530803	-	777	protein_coding	translocase of inner mitochondrial membrane 10 [Source:HGNC Symbol;Acc:HGNC:11814]	-
ENSG00000154305	846.008	916.088	927.756	1015.7	1054.04	1043.45	896.617	1037.73	4.74235	0.210903	0.0422499	0.996417	MIA3	1	222618086	222668012	+	10171	protein_coding	MIA SH3 domain ER export factor 3 [Source:HGNC Symbol;Acc:HGNC:24008]	-
ENSG00000169689	1552.2	1263.75	1242.06	1081.83	1161.6	1180.52	1352.67	1141.32	-4.07978	-0.245109	0.0332838	0.996417	CENPX	17	82018702	82024107	-	1531	protein_coding	centromere protein X [Source:HGNC Symbol;Acc:HGNC:11422]	-
ENSG00000150779	995.96	634.453	654.887	629.752	570.044	613.907	761.766	604.567	-2.99899	-0.333549	0.0350132	0.996417	TIMM8B	11	112084800	112086798	-	1166	protein_coding	translocase of inner mitochondrial membrane 8 homolog B [Source:HGNC Symbol;Acc:HGNC:11818]	-
ENSG00000090539	21.2769	31.9805	28.2976	33.5605	62.5777	41.5063	27.185	45.8815	1.32433	0.755742	0.0461259	0.996417	CHRD	3	184380073	184390736	+	6620	protein_coding	chordin [Source:HGNC Symbol;Acc:HGNC:1949]	-
ENSG00000142856	255.322	202.2	215.264	180.634	183.822	166.99	224.262	177.149	-2.93926	-0.34051	0.0478442	0.996417	ITGB3BP	1	63440770	63593721	-	5459	protein_coding	integrin subunit beta 3 binding protein [Source:HGNC Symbol;Acc:HGNC:6157]	-
ENSG00000168653	3456.98	2507.89	2583.16	2279.15	2404.35	2336.9	2849.35	2340.13	-3.52063	-0.284067	0.0195728	0.996417	NDUFS5	1	39026318	39034636	+	548	protein_coding	NADH:ubiquinone oxidoreductase subunit S5 [Source:HGNC Symbol;Acc:HGNC:7712]	-
ENSG00000125691	11498.6	8029.18	8972.35	7384.29	7364.61	7931.56	9500.05	7560.15	-3.03472	-0.329528	0.00606975	0.996417	RPL23	17	38847865	38853843	-	5979	protein_coding	ribosomal protein L23 [Source:HGNC Symbol;Acc:HGNC:10316]	-
ENSG00000139579	2238.12	1727.98	1768.6	1629.66	1562.49	1617.78	1911.57	1603.31	-3.94159	-0.253748	0.0270395	0.996417	NABP2	12	56222015	56229854	+	2218	protein_coding	nucleic acid binding protein 2 [Source:HGNC Symbol;Acc:HGNC:28412]	-
ENSG00000147894	248.23	246.56	271.859	319.811	323.644	302.127	255.549	315.194	3.30428	0.302474	0.0377252	0.996417	C9orf72	9	27546545	27573866	-	6332	protein_coding	chromosome 9 open reading frame 72 [Source:HGNC Symbol;Acc:HGNC:28337]	-
ENSG00000184307	160.083	240.37	254.678	307.967	305.066	260.621	218.377	291.218	2.40803	0.415275	0.0235222	0.996417	ZDHHC23	3	113947901	113965401	+	7138	protein_coding	zinc finger DHHC-type containing 23 [Source:HGNC Symbol;Acc:HGNC:28654]	-
ENSG00000108479	493.42	387.893	352.709	341.527	324.622	320.467	411.341	328.872	-3.09781	-0.322915	0.0342914	0.996417	GALK1	17	75751594	75765711	-	2891	protein_coding	galactokinase 1 [Source:HGNC Symbol;Acc:HGNC:4118]	-
ENSG00000085224	1295.86	1171.93	1315.84	1437.18	1444.18	1454.65	1261.21	1445.33	5.08662	0.196525	0.0476579	0.996417	ATRX	X	77504878	77786233	-	19266	protein_coding	ATRX, chromatin remodeler [Source:HGNC Symbol;Acc:HGNC:886]	-
ENSG00000101335	2801.45	2320.14	2368.91	2192.29	2200.97	2091.72	2496.83	2161.66	-4.80864	-0.208004	0.0426217	0.996417	MYL9	20	36541484	36551447	+	2821	protein_coding	myosin light chain 9 [Source:HGNC Symbol;Acc:HGNC:15754]	-
ENSG00000187051	2307.02	1650.61	1565.46	1480.61	1429.51	1518.36	1841.03	1476.16	-3.13808	-0.318688	0.0176889	0.996417	RPS19BP1	22	39529093	39532855	-	3763	protein_coding	ribosomal protein S19 binding protein 1 [Source:HGNC Symbol;Acc:HGNC:28749]	-
ENSG00000171858	11305.1	9279.51	9398.84	7809.71	7617.85	8129.44	9994.48	7852.34	-2.87348	-0.348014	0.000442514	0.805021	RPS21	20	62387116	62388520	+	1023	protein_coding	ribosomal protein S21 [Source:HGNC Symbol;Acc:HGNC:10409]	-
ENSG00000117691	1580.57	1275.1	1223.87	1146.98	1171.38	1075.3	1359.84	1131.22	-3.76558	-0.265626	0.0246322	0.996417	NENF	1	212432887	212446379	+	1297	protein_coding	neudesin neurotrophic factor [Source:HGNC Symbol;Acc:HGNC:30384]	-
ENSG00000146433	1203.66	1380.32	1380.52	1593.13	1479.38	1524.15	1321.5	1532.22	4.68501	0.213462	0.0377258	0.996417	TMEM181	6	158536436	158635428	+	5390	protein_coding	transmembrane protein 181 [Source:HGNC Symbol;Acc:HGNC:20958]	-
ENSG00000168916	121.582	168.156	117.233	172.738	184.8	183.4	135.657	180.312	2.43584	0.411179	0.0367728	0.996417	ZNF608	5	124636913	124748807	-	6922	protein_coding	zinc finger protein 608 [Source:HGNC Symbol;Acc:HGNC:29238]	-
ENSG00000105197	3501.56	2879.28	2889.38	2584.15	2466.93	2838.84	3090.08	2629.97	-4.29934	-0.232589	0.0309749	0.996417	TIMM50	19	39480412	39493785	+	6911	protein_coding	translocase of inner mitochondrial membrane 50 [Source:HGNC Symbol;Acc:HGNC:23656]	-
ENSG00000164327	1022.3	1094.56	1317.86	1364.13	1407.02	1306.97	1144.91	1359.37	4.03696	0.247641	0.0323029	0.996417	RICTOR	5	38937919	39074408	-	13550	protein_coding	RPTOR independent companion of MTOR complex 2 [Source:HGNC Symbol;Acc:HGNC:28611]	-
ENSG00000182004	1780.16	1315.33	1387.59	1289.12	1169.42	1321.44	1494.36	1259.99	-4.06318	-0.246157	0.0485844	0.996417	SNRPE	1	203861603	203870550	+	1474	protein_coding	small nuclear ribonucleoprotein polypeptide E [Source:HGNC Symbol;Acc:HGNC:11161]	-
ENSG00000183340	240.125	270.287	274.891	321.786	348.088	326.259	261.767	332.044	2.91469	0.343151	0.0182555	0.996417	JRKL	11	96389989	96507574	+	3511	protein_coding	JRK like [Source:HGNC Symbol;Acc:HGNC:6200]	-
ENSG00000153064	69.9097	52.6131	58.6164	77.9787	93.8665	108.109	60.3797	93.3182	1.59212	0.62814	0.0157738	0.996417	BANK1	4	101411286	102074812	+	6144	protein_coding	B cell scaffold protein with ankyrin repeats 1 [Source:HGNC Symbol;Acc:HGNC:18233]	-
ENSG00000117448	1069.92	862.443	934.83	771.89	827.199	805.994	955.732	801.694	-3.94394	-0.253619	0.0291982	0.996417	AKR1A1	1	45550543	45570049	+	3121	protein_coding	aldo-keto reductase family 1 member A1 [Source:HGNC Symbol;Acc:HGNC:380]	-
ENSG00000189171	644.385	484.866	401.219	406.674	428.266	371.626	510.157	402.189	-2.91487	-0.343151	0.0358616	0.996417	S100A13	1	153618787	153631360	-	2216	protein_coding	S100 calcium binding protein A13 [Source:HGNC Symbol;Acc:HGNC:10490]	-
ENSG00000189043	2709.25	1655.77	1848.44	1753.04	1537.06	1666.04	2071.15	1652.05	-3.06582	-0.326235	0.0287149	0.996417	NDUFA4	7	10931951	10940256	-	3556	protein_coding	NDUFA4, mitochondrial complex associated [Source:HGNC Symbol;Acc:HGNC:7687]	-
ENSG00000147123	853.101	686.034	706.429	609.024	597.421	639.969	748.521	615.471	-3.54168	-0.282392	0.0224205	0.996417	NDUFB11	X	47142216	47145504	-	1418	protein_coding	NADH:ubiquinone oxidoreductase subunit B11 [Source:HGNC Symbol;Acc:HGNC:20372]	-
ENSG00000008988	13268.7	8965.9	9893.03	9072.18	8710.03	9245.28	10709.2	9009.16	-4.00987	-0.249395	0.0464172	0.996417	RPS20	8	56067295	56074581	-	3002	protein_coding	ribosomal protein S20 [Source:HGNC Symbol;Acc:HGNC:10405]	-
ENSG00000136810	8629.29	5440.82	6360.89	5984.62	5230.13	5638.1	6810.33	5617.61	-3.60013	-0.277789	0.042564	0.996417	TXN	9	110243811	110256640	-	1142	protein_coding	thioredoxin [Source:HGNC Symbol;Acc:HGNC:12435]	-
ENSG00000167748	12.1582	6.18978	2.02125	0	0.977776	0	6.78975	0.325925	-0.228272	-4.2783	0.00682439	0.996417	KLK1	19	50819148	50823787	-	2378	protein_coding	kallikrein 1 [Source:HGNC Symbol;Acc:HGNC:6357]	-
ENSG00000156471	3325.27	2924.67	3118.8	2765.78	2635.11	2840.77	3122.91	2747.22	-5.4077	-0.18494	0.0475021	0.996417	PTDSS1	8	96261715	96336995	+	6295	protein_coding	phosphatidylserine synthase 1 [Source:HGNC Symbol;Acc:HGNC:9587]	-
ENSG00000116649	3840.98	3061.88	3187.52	3062.88	2669.33	2958.53	3363.46	2896.91	-4.64191	-0.215459	0.0486484	0.996417	SRM	1	11054584	11060024	-	1898	protein_coding	spermidine synthase [Source:HGNC Symbol;Acc:HGNC:11296]	-
ENSG00000137309	16925.2	14535.7	14720.8	13773.6	12188	13951.9	15393.9	13304.5	-4.75183	-0.210448	0.030557	0.996417	HMGA1	6	34236873	34246231	+	2327	protein_coding	high mobility group AT-hook 1 [Source:HGNC Symbol;Acc:HGNC:5010]	HMGI/HMGY
ENSG00000160886	1103.36	1023.38	1003.55	935.744	801.777	927.617	1043.43	888.379	-4.30877	-0.232095	0.0369597	0.996417	LY6K	8	142700111	142705127	+	4049	protein_coding	lymphocyte antigen 6 family member K [Source:HGNC Symbol;Acc:HGNC:24225]	-
ENSG00000154582	1878.44	1329.77	1542.22	1322.68	1249.6	1417.01	1583.48	1329.76	-3.96935	-0.251979	0.0467051	0.996417	ELOC	8	73939169	73972287	-	4934	protein_coding	elongin C [Source:HGNC Symbol;Acc:HGNC:11617]	-
ENSG00000185088	1239.12	795.387	952.011	840.985	844.799	754.835	995.507	813.54	-3.43384	-0.29138	0.0452526	0.996417	RPS27L	15	63125872	63158021	-	9127	protein_coding	ribosomal protein S27 like [Source:HGNC Symbol;Acc:HGNC:18476]	-
ENSG00000107290	1437.71	1545.38	1644.29	1804.37	1851.91	1720.1	1542.46	1792.12	4.62027	0.21641	0.0286804	0.996417	SETX	9	132261356	132354985	-	12140	protein_coding	senataxin [Source:HGNC Symbol;Acc:HGNC:445]	-
ENSG00000104522	2534.99	2126.19	2084.92	1809.3	1959.46	1889.02	2248.7	1885.93	-3.93986	-0.253826	0.0160976	0.996417	TSTA3	8	143612618	143618048	-	3622	protein_coding	tissue specific transplantation antigen P35B [Source:HGNC Symbol;Acc:HGNC:12390]	-
ENSG00000108518	24091.5	19736.1	19833.6	18584.6	17482.6	19163.4	21220.4	18410.2	-4.87933	-0.204948	0.0404833	0.996417	PFN1	17	4945652	4949061	-	1987	protein_coding	profilin 1 [Source:HGNC Symbol;Acc:HGNC:8881]	-
ENSG00000162775	821.692	910.93	878.235	1006.81	1127.38	972.019	870.286	1035.4	3.98992	0.250656	0.0234177	0.996417	RBM15	1	110338506	110346681	+	4670	protein_coding	RNA binding motif protein 15 [Source:HGNC Symbol;Acc:HGNC:14959]	-
ENSG00000074800	80235	68884	66126.4	62369.1	61468.9	64430.3	71748.5	62756.1	-5.17619	-0.193192	0.0405581	0.996417	ENO1	1	8861000	8879250	-	5276	protein_coding	enolase 1 [Source:HGNC Symbol;Acc:HGNC:3350]	-
ENSG00000004142	3100.34	2959.75	2754.97	2652.26	2451.29	2637.1	2938.35	2580.21	-5.33286	-0.187508	0.0451219	0.996417	POLDIP2	17	28347177	28357522	-	2121	protein_coding	DNA polymerase delta interacting protein 2 [Source:HGNC Symbol;Acc:HGNC:23781]	-
ENSG00000163682	6065.93	3721.09	4940.96	3780.49	3288.26	3707.57	4909.33	3592.11	-2.2188	-0.450726	0.00132765	0.996417	RPL9	4	39452521	39458949	-	5022	protein_coding	ribosomal protein L9 [Source:HGNC Symbol;Acc:HGNC:10369]	-
ENSG00000175183	257.349	208.389	193.03	178.66	157.422	176.643	219.589	170.908	-2.7656	-0.361646	0.0431212	0.996417	CSRP2	12	76858715	76879060	-	5873	protein_coding	cysteine and glycine rich protein 2 [Source:HGNC Symbol;Acc:HGNC:2470]	-
ENSG00000162244	23174.6	16525.7	17688	15011.4	16149	15911.4	19129.4	15690.6	-3.4978	-0.285898	0.015152	0.996417	RPL29	3	51993522	51995942	-	2058	protein_coding	ribosomal protein L29 [Source:HGNC Symbol;Acc:HGNC:10331]	-
ENSG00000176946	1937.21	1931.21	1771.63	1651.37	1610.4	1628.4	1880.02	1630.06	-4.85852	-0.205804	0.0289712	0.996417	THAP4	2	241584405	241637449	-	3147	protein_coding	THAP domain containing 4 [Source:HGNC Symbol;Acc:HGNC:23187]	THAP
ENSG00000135837	916.931	970.764	1028.82	1193.37	1069.69	1120.67	972.171	1127.91	4.66487	0.214325	0.0435536	0.996417	CEP350	1	179954738	180114880	+	14301	protein_coding	centrosomal protein 350 [Source:HGNC Symbol;Acc:HGNC:24238]	-
ENSG00000130396	2042.58	2480.04	2616.51	2895.08	2790.57	2685.36	2379.71	2790.34	4.35438	0.22965	0.0338961	0.996417	AFDN	6	167826922	167972023	+	13720	protein_coding	afadin, adherens junction formation factor [Source:HGNC Symbol;Acc:HGNC:7137]	-
ENSG00000171307	1007.1	974.891	893.395	818.283	816.443	825.299	958.463	820.008	-4.44278	-0.225047	0.0350573	0.996417	ZDHHC16	10	97446131	97457370	+	3078	protein_coding	zinc finger DHHC-type containing 16 [Source:HGNC Symbol;Acc:HGNC:20714]	-
ENSG00000156976	5080.1	5174.66	5358.35	5691.46	6345.77	5666.09	5204.37	5901.11	5.51688	0.181257	0.0417072	0.996417	EIF4A2	3	186783205	186789900	+	6133	protein_coding	eukaryotic translation initiation factor 4A2 [Source:HGNC Symbol;Acc:HGNC:3284]	-
ENSG00000167766	373.865	406.462	476.006	493.536	551.466	497.11	418.778	514.037	3.38193	0.295611	0.0296846	0.996417	ZNF83	19	52594060	52690496	-	8028	protein_coding	zinc finger protein 83 [Source:HGNC Symbol;Acc:HGNC:13158]	zf-C2H2
ENSG00000196683	1604.88	1246.21	1113.71	1035.44	890.754	1074.34	1321.6	1000.18	-2.48736	-0.402029	0.00332846	0.996417	TOMM7	7	22812628	22822852	-	1751	protein_coding	translocase of outer mitochondrial membrane 7 [Source:HGNC Symbol;Acc:HGNC:21648]	-
ENSG00000139278	158.057	164.029	173.828	140.164	128.089	111.97	165.305	126.741	-2.60932	-0.383615	0.04489	0.996417	GLIPR1	12	75480680	75503853	+	6273	protein_coding	GLI pathogenesis related 1 [Source:HGNC Symbol;Acc:HGNC:17001]	-
ENSG00000121766	634.253	429.158	543.718	435.299	453.688	416.993	535.71	435.327	-3.34054	-0.299599	0.0441722	0.996417	ZCCHC17	1	31296982	31364953	+	1921	protein_coding	zinc finger CCHC-type containing 17 [Source:HGNC Symbol;Acc:HGNC:30246]	-
ENSG00000205544	214.795	109.353	148.562	112.526	118.311	108.109	157.57	112.982	-2.08378	-0.480374	0.0428169	0.996417	TMEM256	17	7402975	7404137	-	707	protein_coding	transmembrane protein 256 [Source:HGNC Symbol;Acc:HGNC:28618]	-
ENSG00000197345	1309.03	934.657	987.383	844.934	777.332	854.257	1077.02	825.508	-2.60622	-0.383766	0.00405551	0.996417	MRPL21	11	68891276	68903835	-	2825	protein_coding	mitochondrial ribosomal protein L21 [Source:HGNC Symbol;Acc:HGNC:14479]	-
ENSG00000178741	2514.72	2127.22	2088.97	1858.66	1648.53	2031.88	2243.64	1846.35	-3.5567	-0.281144	0.013191	0.996417	COX5A	15	74919791	74938168	-	1411	protein_coding	cytochrome c oxidase subunit 5A [Source:HGNC Symbol;Acc:HGNC:2267]	-
ENSG00000135617	601.831	454.949	488.133	451.092	367.644	371.626	514.971	396.787	-2.65869	-0.376404	0.0107935	0.996417	PRADC1	2	73228006	73233238	-	1407	protein_coding	protease associated domain containing 1 [Source:HGNC Symbol;Acc:HGNC:16047]	-
ENSG00000117410	1995.97	1658.86	1685.73	1385.85	1557.6	1511.6	1780.19	1485.02	-3.82336	-0.261554	0.0160366	0.996417	ATP6V0B	1	43974487	43978295	+	3535	protein_coding	ATPase H+ transporting V0 subunit b [Source:HGNC Symbol;Acc:HGNC:861]	-
ENSG00000116898	1594.75	1161.62	1273.39	1161.78	1130.31	1106.19	1343.25	1132.76	-4.06691	-0.245984	0.0464785	0.996417	MRPS15	1	36455718	36464437	-	2916	protein_coding	mitochondrial ribosomal protein S15 [Source:HGNC Symbol;Acc:HGNC:14504]	-
ENSG00000197153	1.01318	7.22141	13.1382	1.97414	0.977776	0	7.12425	0.983974	-0.350134	-2.86255	0.0309069	0.996417	HIST1H3J	6	27890382	27893106	-	775	protein_coding	histone cluster 1 H3 family member j [Source:HGNC Symbol;Acc:HGNC:4774]	-
ENSG00000138246	1244.19	1256.53	1395.68	1595.11	1458.84	1429.55	1298.8	1494.5	4.93856	0.202401	0.0496554	0.996417	DNAJC13	3	132417526	132539032	+	9606	protein_coding	DnaJ heat shock protein family (Hsp40) member C13 [Source:HGNC Symbol;Acc:HGNC:30343]	-
ENSG00000051523	4788.31	3998.6	4175.91	3642.3	3766.39	3602.36	4320.94	3670.35	-4.24759	-0.235452	0.0149291	0.996417	CYBA	16	88643283	88651152	-	3357	protein_coding	cytochrome b-245 alpha chain [Source:HGNC Symbol;Acc:HGNC:2577]	-
ENSG00000182718	43658.1	35096.1	34929.3	31898.2	33514.3	31937.6	37894.5	32450	-4.46892	-0.22377	0.0280735	0.996417	ANXA2	15	60347134	60402883	-	8824	protein_coding	annexin A2 [Source:HGNC Symbol;Acc:HGNC:537]	-
ENSG00000105676	1779.15	1589.74	1468.44	1355.25	1409.95	1407.35	1612.44	1390.85	-4.68865	-0.213265	0.0419249	0.996417	ARMC6	19	19033575	19060311	+	4052	protein_coding	armadillo repeat containing 6 [Source:HGNC Symbol;Acc:HGNC:25049]	-
ENSG00000166710	12822.9	9204.21	10680.3	9507.48	9186.21	9182.54	10902.5	9292.08	-4.33688	-0.230596	0.0416587	0.996417	B2M	15	44711487	44718877	+	6079	protein_coding	beta-2-microglobulin [Source:HGNC Symbol;Acc:HGNC:914]	-
ENSG00000006327	4855.18	4121.36	4009.16	3735.08	3611.91	3544.44	4328.57	3630.48	-3.94119	-0.253752	0.0106255	0.996417	TNFRSF12A	16	3018445	3022383	+	1848	protein_coding	TNF receptor superfamily member 12A [Source:HGNC Symbol;Acc:HGNC:18152]	-
ENSG00000261236	4651.53	4754.78	4432.61	3787.4	4213.24	3768.38	4612.97	3923.01	-4.2783	-0.233729	0.00997444	0.996417	BOP1	8	144262102	144291370	-	3716	protein_coding	block of proliferation 1 [Source:HGNC Symbol;Acc:HGNC:15519]	-
ENSG00000197019	646.411	492.088	527.548	428.389	462.488	451.743	555.349	447.54	-3.21154	-0.311465	0.0224857	0.996417	SERTAD1	19	40421592	40426025	-	2114	protein_coding	SERTA domain containing 1 [Source:HGNC Symbol;Acc:HGNC:17932]	-
ENSG00000172167	391.089	313.616	354.73	416.544	387.199	496.145	353.145	433.296	3.38876	0.295074	0.046264	0.996417	MTBP	8	120445400	120542133	+	8326	protein_coding	MDM2 binding protein [Source:HGNC Symbol;Acc:HGNC:7417]	-
ENSG00000095015	429.59	460.107	456.804	575.463	509.421	549.234	448.834	544.706	3.58041	0.279303	0.023936	0.996417	MAP3K1	5	56815574	56896152	+	7716	protein_coding	mitogen-activated protein kinase kinase kinase 1 [Source:HGNC Symbol;Acc:HGNC:6848]	-
ENSG00000163468	9917.04	8385.09	8151.72	7752.46	7765.5	7674.8	8817.95	7730.92	-5.26862	-0.18981	0.049752	0.996417	CCT3	1	156308968	156367873	-	4018	protein_coding	chaperonin containing TCP1 subunit 3 [Source:HGNC Symbol;Acc:HGNC:1616]	-
ENSG00000167775	3693.05	3192.9	3242.09	2627.59	2864.88	2719.14	3376.01	2737.2	-3.3045	-0.302629	0.00177192	0.996417	CD320	19	8302127	8308356	-	2277	protein_coding	CD320 molecule [Source:HGNC Symbol;Acc:HGNC:16692]	-
ENSG00000127980	451.88	568.428	562.919	598.166	716.71	630.316	527.743	648.397	3.36651	0.297152	0.0265606	0.996417	PEX1	7	92487020	92528531	-	7849	protein_coding	peroxisomal biogenesis factor 1 [Source:HGNC Symbol;Acc:HGNC:8850]	-
ENSG00000138326	11844.1	8519.2	9471.6	8146.31	8352.16	8315.74	9944.97	8271.4	-3.76172	-0.265847	0.019827	0.996417	RPS24	10	78033732	78056813	+	7857	protein_coding	ribosomal protein S24 [Source:HGNC Symbol;Acc:HGNC:10411]	-
ENSG00000272047	761.914	591.124	590.206	543.877	530.933	529.929	647.748	534.913	-3.62149	-0.276231	0.0370519	0.996417	GTF2H5	6	158168350	158199344	+	7565	protein_coding	general transcription factor IIH subunit 5 [Source:HGNC Symbol;Acc:HGNC:21157]	-
ENSG00000115020	957.459	980.049	1009.62	1194.36	1106.84	1126.46	982.375	1142.55	4.58891	0.217875	0.0317854	0.996417	PIKFYVE	2	208266267	208358751	+	10832	protein_coding	phosphoinositide kinase, FYVE-type zinc finger containing [Source:HGNC Symbol;Acc:HGNC:23785]	-
ENSG00000115216	3321.22	2981.41	3090.5	2707.54	2586.22	2694.05	3131.04	2662.6	-4.27704	-0.233829	0.00997374	0.996417	NRBP1	2	27427790	27442259	+	5329	protein_coding	nuclear receptor binding protein 1 [Source:HGNC Symbol;Acc:HGNC:7993]	-
ENSG00000198736	807.507	595.251	600.313	516.239	513.333	543.443	667.69	524.338	-2.86794	-0.348734	0.0122992	0.996417	MSRB1	16	1938210	1943326	-	2157	protein_coding	methionine sulfoxide reductase B1 [Source:HGNC Symbol;Acc:HGNC:14133]	-
ENSG00000130725	4686.99	3727.28	3605.92	3473.51	3265.77	3552.17	4006.73	3430.48	-4.46401	-0.224022	0.0438131	0.996417	UBE2M	19	58555712	58558960	-	1831	protein_coding	ubiquitin conjugating enzyme E2 M [Source:HGNC Symbol;Acc:HGNC:12491]	-
ENSG00000118412	685.925	663.338	771.109	826.179	851.643	830.126	706.791	835.983	4.12899	0.242091	0.0314349	0.996417	CASP8AP2	6	89829894	89874436	+	8171	protein_coding	caspase 8 associated protein 2 [Source:HGNC Symbol;Acc:HGNC:1510]	-
ENSG00000179632	5285.78	4515.45	4343.68	4135.83	4136.97	3971.09	4714.97	4081.3	-4.80262	-0.208236	0.0350374	0.996417	MAF1	8	144104499	144107611	+	2377	protein_coding	MAF1 homolog, negative regulator of RNA polymerase III [Source:HGNC Symbol;Acc:HGNC:24966]	-
ENSG00000142230	6885.6	5883.39	5823.24	5504.9	5010.13	5710.49	6197.41	5408.51	-5.09076	-0.196436	0.0495607	0.996417	SAE1	19	47113274	47210636	+	3396	protein_coding	SUMO1 activating enzyme subunit 1 [Source:HGNC Symbol;Acc:HGNC:30660]	-
ENSG00000111669	19666.9	16423.6	15669.8	14317.5	15133	15562.9	17253.4	15004.5	-4.96307	-0.201487	0.0469266	0.996417	TPI1	12	6867119	6870948	+	2700	protein_coding	triosephosphate isomerase 1 [Source:HGNC Symbol;Acc:HGNC:12009]	-
ENSG00000175793	3197.61	3001.01	2811.57	2503.21	2694.75	2633.24	3003.4	2610.4	-4.94259	-0.202305	0.0307229	0.996417	SFN	1	26863138	26864457	+	1320	protein_coding	stratifin [Source:HGNC Symbol;Acc:HGNC:10773]	-
ENSG00000197714	101.318	127.922	101.063	193.466	128.089	147.685	110.101	156.413	1.9742	0.506652	0.0205921	0.996417	ZNF460	19	57280051	57293569	+	3505	protein_coding	zinc finger protein 460 [Source:HGNC Symbol;Acc:HGNC:21628]	zf-C2H2
ENSG00000148834	2343.49	1582.52	1687.75	1465.8	1414.84	1531.87	1871.25	1470.84	-2.8788	-0.347404	0.0099521	0.996417	GSTO1	10	104235356	104267459	+	1691	protein_coding	glutathione S-transferase omega 1 [Source:HGNC Symbol;Acc:HGNC:13312]	-
ENSG00000119185	2573.49	1877.57	2050.56	1897.15	1738.49	1845.58	2167.21	1827.07	-4.06007	-0.246357	0.0400867	0.996417	ITGB1BP1	2	9403475	9423547	-	6678	protein_coding	integrin subunit beta 1 binding protein 1 [Source:HGNC Symbol;Acc:HGNC:23927]	-
ENSG00000114796	200.61	249.655	286.008	310.928	324.622	307.919	245.424	314.489	2.79537	0.35771	0.0271669	0.996417	KLHL24	3	183635568	183684477	+	8650	protein_coding	kelch like family member 24 [Source:HGNC Symbol;Acc:HGNC:25947]	-
ENSG00000184076	1288.77	982.112	967.17	832.102	845.776	905.416	1079.35	861.098	-3.06829	-0.325922	0.0107848	0.996417	UQCR10	22	29767369	29770413	+	975	protein_coding	ubiquinol-cytochrome c reductase, complex III subunit X [Source:HGNC Symbol;Acc:HGNC:30863]	-
ENSG00000131437	554.212	509.625	596.27	677.131	623.821	659.274	553.369	653.409	4.17111	0.239592	0.0456619	0.996417	KIF3A	5	132692628	132737638	-	6860	protein_coding	kinesin family member 3A [Source:HGNC Symbol;Acc:HGNC:6319]	-
ENSG00000262919	791.297	681.908	618.504	552.76	555.377	625.49	697.236	577.876	-3.69157	-0.270796	0.0358683	0.996417	CCNQ	X	153587919	153600045	-	1730	protein_coding	cyclin Q [Source:HGNC Symbol;Acc:HGNC:28434]	-
ENSG00000152944	849.048	537.479	648.823	558.683	520.177	532.825	678.45	537.228	-2.96994	-0.336891	0.0272917	0.996417	MED21	12	27022546	27066343	+	3224	protein_coding	mediator complex subunit 21 [Source:HGNC Symbol;Acc:HGNC:11473]	-
ENSG00000221886	82.0679	79.4355	72.7652	99.6943	134.933	97.4915	78.0895	110.706	1.98595	0.503543	0.0340496	0.996417	ZBED8	5	160393148	160400097	-	2925	protein_coding	zinc finger BED-type containing 8 [Source:HGNC Symbol;Acc:HGNC:30804]	-
ENSG00000088986	5323.27	4041.93	4176.92	3789.37	3754.66	3903.52	4514.04	3815.85	-4.12517	-0.24243	0.0296379	0.996417	DYNLL1	12	120469850	120498493	+	2957	protein_coding	dynein light chain LC8-type 1 [Source:HGNC Symbol;Acc:HGNC:15476]	-
ENSG00000128311	648.438	577.713	486.112	457.014	455.644	440.16	570.754	450.939	-2.94173	-0.339931	0.0120743	0.996417	TST	22	37010859	37020183	-	1937	protein_coding	thiosulfate sulfurtransferase [Source:HGNC Symbol;Acc:HGNC:12388]	-
ENSG00000177556	1542.07	1222.48	1198.6	1090.71	1062.84	1135.15	1321.05	1096.24	-3.7157	-0.269148	0.0232221	0.996417	ATOX1	5	151742316	151772532	-	5239	protein_coding	antioxidant 1 copper chaperone [Source:HGNC Symbol;Acc:HGNC:798]	-
ENSG00000099795	2413.4	1883.76	1854.5	1593.13	1584	1584.96	2050.55	1587.36	-2.70724	-0.369413	0.00136939	0.996417	NDUFB7	19	14566078	14572062	-	531	protein_coding	NADH:ubiquinone oxidoreductase subunit B7 [Source:HGNC Symbol;Acc:HGNC:7702]	-
ENSG00000136933	634.253	631.358	592.228	539.928	495.733	511.589	619.279	515.75	-3.78905	-0.263931	0.0249842	0.996417	RABEPK	9	125200542	125234158	+	3401	protein_coding	Rab9 effector protein with kelch motifs [Source:HGNC Symbol;Acc:HGNC:16896]	-
ENSG00000105647	0	0	0	4.93536	2.93333	5.79157	0	4.55342	#DIV/0!	4.60349	0.00768068	0.996417	PIK3R2	19	18153118	18170540	+	4524	protein_coding	phosphoinositide-3-kinase regulatory subunit 2 [Source:HGNC Symbol;Acc:HGNC:8980]	-
ENSG00000159199	1738.62	1326.68	1421.95	1205.22	1188.98	1268.35	1495.75	1220.85	-3.41314	-0.293026	0.0123969	0.996417	ATP5MC1	17	48892765	48895871	+	2615	protein_coding	ATP synthase membrane subunit c locus 1 [Source:HGNC Symbol;Acc:HGNC:841]	-
ENSG00000174775	3214.83	2969.03	2829.76	2635.48	2528.53	2639.99	3004.54	2601.33	-4.81019	-0.207892	0.0247237	0.996417	HRAS	11	532242	537287	-	1854	protein_coding	HRas proto-oncogene, GTPase [Source:HGNC Symbol;Acc:HGNC:5173]	-
ENSG00000197982	1032.43	760.312	817.598	779.787	656.088	645.761	870.114	693.878	-3.06258	-0.326714	0.0171343	0.996417	C1orf122	1	37806979	37809454	+	2231	protein_coding	chromosome 1 open reading frame 122 [Source:HGNC Symbol;Acc:HGNC:24789]	-
ENSG00000120327	83.0811	145.46	141.488	170.763	191.644	156.373	123.343	172.927	2.05134	0.487707	0.028303	0.996417	PCDHB14	5	141222932	141227759	+	4828	protein_coding	protocadherin beta 14 [Source:HGNC Symbol;Acc:HGNC:8685]	-
ENSG00000135940	2008.13	1371.04	1439.13	1252.59	1394.31	1299.24	1606.1	1315.38	-3.47126	-0.288127	0.0341697	0.996417	COX5B	2	97646040	97648383	+	1441	protein_coding	cytochrome c oxidase subunit 5B [Source:HGNC Symbol;Acc:HGNC:2269]	-
ENSG00000159176	3454.96	3128.93	3027.84	2678.91	2773.95	2908.34	3203.91	2787.07	-4.97299	-0.201069	0.0332133	0.996417	CSRP1	1	201483530	201509456	-	10318	protein_coding	cysteine and glycine rich protein 1 [Source:HGNC Symbol;Acc:HGNC:2469]	-
ENSG00000170270	366.773	236.243	275.901	238.871	201.422	222.01	292.972	220.768	-2.44957	-0.408541	0.0234758	0.996417	GON7	14	93202894	93207094	-	1154	protein_coding	GON7, KEOPS complex subunit [Source:HGNC Symbol;Acc:HGNC:20356]	-
ENSG00000119333	3674.82	3625.15	3396.72	3016.49	3336.17	3030.92	3565.56	3127.86	-5.29235	-0.188944	0.0392858	0.996417	WDR34	9	128633661	128656787	-	2604	protein_coding	WD repeat domain 34 [Source:HGNC Symbol;Acc:HGNC:28296]	-
ENSG00000172172	1339.43	853.158	971.213	868.623	749.954	885.146	1054.6	834.574	-2.96223	-0.337663	0.0245912	0.996417	MRPL13	8	120380761	120445402	-	4209	protein_coding	mitochondrial ribosomal protein L13 [Source:HGNC Symbol;Acc:HGNC:14278]	-
ENSG00000189180	497.473	588.029	628.61	695.886	689.332	659.274	571.371	681.497	3.93266	0.254263	0.0414636	0.996417	ZNF33A	10	38010650	38065088	+	7523	protein_coding	zinc finger protein 33A [Source:HGNC Symbol;Acc:HGNC:13096]	zf-C2H2
ENSG00000105671	1631.23	1444.28	1426	1284.18	1227.11	1289.59	1500.5	1266.96	-4.09713	-0.244093	0.0166521	0.996417	DDX49	19	18919675	18928633	+	2780	protein_coding	DEAD-box helicase 49 [Source:HGNC Symbol;Acc:HGNC:18684]	-
ENSG00000115350	1480.26	1005.84	1084.4	1018.66	909.332	891.902	1190.17	939.964	-2.93697	-0.340614	0.0149664	0.996417	POLE4	2	74958492	74970128	+	2151	protein_coding	DNA polymerase epsilon 4, accessory subunit [Source:HGNC Symbol;Acc:HGNC:18755]	-
ENSG00000129159	1.01318	0	0	2.96122	4.88888	3.86105	0.337728	3.90372	0.283213	3.41958	0.0476047	0.996417	KCNC1	11	17734774	17856804	+	14417	protein_coding	potassium voltage-gated channel subfamily C member 1 [Source:HGNC Symbol;Acc:HGNC:6233]	-
ENSG00000109255	649.451	465.265	449.729	367.191	438.044	447.882	521.482	417.705	-3.12372	-0.320087	0.0429904	0.996417	NMU	4	55595229	55636698	-	975	protein_coding	neuromedin U [Source:HGNC Symbol;Acc:HGNC:7859]	-
ENSG00000171295	143.872	200.136	162.711	212.221	264	237.455	168.906	237.892	2.02397	0.494568	0.00652362	0.996417	ZNF440	19	11814284	11835201	+	6427	protein_coding	zinc finger protein 440 [Source:HGNC Symbol;Acc:HGNC:20874]	zf-C2H2
ENSG00000197321	1226.97	1592.84	1608.92	1834.97	1709.15	1673.76	1476.24	1739.29	4.22699	0.236587	0.0455021	0.996417	SVIL	10	29457338	29736781	-	9937	protein_coding	supervillin [Source:HGNC Symbol;Acc:HGNC:11480]	-
ENSG00000161547	2908.85	2958.72	3088.48	3134.94	3660.79	3447.92	2985.35	3414.55	5.16005	0.19381	0.040852	0.996417	SRSF2	17	76734115	76737374	-	3017	protein_coding	serine and arginine rich splicing factor 2 [Source:HGNC Symbol;Acc:HGNC:10783]	-
ENSG00000174744	1278.64	1009.97	1062.17	914.029	923.999	908.312	1116.92	915.446	-3.48451	-0.287062	0.0135553	0.996417	BRMS1	11	66337333	66345125	-	2514	protein_coding	BRMS1, transcriptional repressor and anoikis regulator [Source:HGNC Symbol;Acc:HGNC:17262]	-
ENSG00000177954	9903.87	7495.83	8170.92	6106.03	6317.41	6408.38	8523.54	6277.27	-2.26596	-0.441324	4.12e-05	0.160514	RPS27	1	153990755	153992155	+	1035	protein_coding	ribosomal protein S27 [Source:HGNC Symbol;Acc:HGNC:10416]	-
ENSG00000108107	20258.6	15168.1	16859.3	14982.8	13887.4	14853.5	17428.7	14574.5	-3.87579	-0.258019	0.0173253	0.996417	RPL28	19	55385345	55403250	+	6933	protein_coding	ribosomal protein L28 [Source:HGNC Symbol;Acc:HGNC:10330]	-
ENSG00000153201	1619.07	1868.28	1934.34	2233.74	2124.71	2067.59	1807.23	2142.01	4.0785	0.245179	0.0164751	0.996417	RANBP2	2	108719481	108785811	+	12302	protein_coding	RAN binding protein 2 [Source:HGNC Symbol;Acc:HGNC:9848]	-
ENSG00000174547	1584.62	1265.81	1206.69	1086.77	1100.98	1095.57	1352.37	1094.44	-3.27544	-0.305331	0.0102223	0.996417	MRPL11	11	66435075	66466738	-	2539	protein_coding	mitochondrial ribosomal protein L11 [Source:HGNC Symbol;Acc:HGNC:14042]	-
ENSG00000138175	903.76	594.219	659.94	597.179	535.821	581.088	719.306	571.363	-3.01024	-0.332334	0.0267567	0.996417	ARL3	10	102673731	102714407	-	3844	protein_coding	ADP ribosylation factor like GTPase 3 [Source:HGNC Symbol;Acc:HGNC:694]	-
ENSG00000114767	1479.25	1322.55	1257.22	1093.68	1147.91	1167.97	1353.01	1136.52	-3.97538	-0.251522	0.0171144	0.996417	RRP9	3	51933430	51941941	-	1578	protein_coding	ribosomal RNA processing 9, U3 small nucleolar RNA binding protein [Source:HGNC Symbol;Acc:HGNC:16829]	-
ENSG00000105193	24203.9	17842	17921.5	16283.7	16222.3	17446.2	19989.1	16650.7	-3.79316	-0.263634	0.0239801	0.996417	RPS16	19	39433207	39435948	-	2603	protein_coding	ribosomal protein S16 [Source:HGNC Symbol;Acc:HGNC:10396]	-
ENSG00000117419	1623.12	1349.37	1273.39	1258.52	1156.71	1159.28	1415.29	1191.5	-4.02705	-0.248378	0.0312731	0.996417	ERI3	1	44221070	44355260	-	2785	protein_coding	ERI1 exoribonuclease family member 3 [Source:HGNC Symbol;Acc:HGNC:17276]	-
ENSG00000111678	591.699	532.321	490.154	388.906	446.844	430.507	538.058	422.086	-2.8553	-0.350136	0.00786864	0.996417	C12orf57	12	6942978	6946003	+	1806	protein_coding	chromosome 12 open reading frame 57 [Source:HGNC Symbol;Acc:HGNC:29521]	-
ENSG00000084093	942.261	830.462	952.011	1106.51	1085.33	1120.67	908.245	1104.17	3.5485	0.281709	0.00809708	0.996417	REST	4	56907876	56966678	+	7983	protein_coding	RE1 silencing transcription factor [Source:HGNC Symbol;Acc:HGNC:9966]	zf-C2H2
ENSG00000183530	652.49	897.518	818.608	943.641	1068.71	891.902	789.539	968.084	3.39995	0.294207	0.0269624	0.996417	PRR14L	22	31676256	31750140	-	11809	protein_coding	proline rich 14 like [Source:HGNC Symbol;Acc:HGNC:28738]	-
ENSG00000224877	1081.07	879.981	823.661	747.214	706.932	772.21	928.236	742.119	-3.09749	-0.322848	0.00998271	0.996417	NDUFAF8	17	81239239	81241281	+	1376	protein_coding	NADH:ubiquinone oxidoreductase complex assembly factor 8 [Source:HGNC Symbol;Acc:HGNC:33551]	-
ENSG00000152409	462.012	426.063	477.016	549.799	532.888	536.686	455.03	539.791	4.05782	0.246293	0.0437559	0.996417	JMY	5	79236189	79327215	+	9042	protein_coding	junction mediating and regulatory protein, p53 cofactor [Source:HGNC Symbol;Acc:HGNC:28916]	-
ENSG00000117262	482.275	255.844	259.731	172.738	164.266	207.531	332.617	181.512	-1.14443	-0.873792	7.71e-05	0.263034	GPR89A	1	145607990	145670648	+	5557	protein_coding	G protein-coupled receptor 89A [Source:HGNC Symbol;Acc:HGNC:31984]	-
ENSG00000134825	1372.86	924.341	1027.81	860.727	912.265	832.056	1108.34	868.349	-2.84051	-0.352158	0.0112261	0.996417	TMEM258	11	61768501	61792802	-	3068	protein_coding	transmembrane protein 258 [Source:HGNC Symbol;Acc:HGNC:1164]	-
ENSG00000119737	57.7515	86.6569	80.8502	115.487	108.533	102.318	75.0862	108.779	1.8699	0.535023	0.0262651	0.996417	GPR75	2	53852913	53859989	-	2115	protein_coding	G protein-coupled receptor 75 [Source:HGNC Symbol;Acc:HGNC:4526]	-
ENSG00000123636	228.98	249.655	260.742	334.617	301.155	337.842	246.459	324.538	2.51862	0.397075	0.00739106	0.996417	BAZ2B	2	159318979	159616692	-	20370	protein_coding	bromodomain adjacent to zinc finger domain 2B [Source:HGNC Symbol;Acc:HGNC:963]	MBD
ENSG00000105677	2247.24	1844.56	1789.82	1617.81	1671.02	1722.03	1960.54	1670.29	-4.3261	-0.231157	0.0353581	0.996417	TMEM147	19	35545595	35547526	+	1932	protein_coding	transmembrane protein 147 [Source:HGNC Symbol;Acc:HGNC:30414]	-
ENSG00000136942	21873.6	14795.6	16411.6	13567.3	13418	13237.6	17693.6	13407.6	-2.49892	-0.400181	0.00121805	0.996417	RPL35	9	124857880	124861981	-	1535	protein_coding	ribosomal protein L35 [Source:HGNC Symbol;Acc:HGNC:10344]	-
ENSG00000101400	1609.95	1280.25	1349.19	1212.12	1227.11	1164.11	1413.13	1201.11	-4.264	-0.234603	0.036649	0.996417	SNTA1	20	33407955	33443892	-	2342	protein_coding	syntrophin alpha 1 [Source:HGNC Symbol;Acc:HGNC:11167]	-
ENSG00000214253	2176.32	1679.49	1705.94	1433.23	1476.44	1438.24	1853.92	1449.3	-2.81518	-0.355258	0.00216129	0.996417	FIS1	7	101239458	101252316	-	1795	protein_coding	fission, mitochondrial 1 [Source:HGNC Symbol;Acc:HGNC:21689]	-
ENSG00000183648	548.132	513.752	455.793	352.385	381.333	393.827	505.892	375.848	-2.33274	-0.428524	0.00128303	0.996417	NDUFB1	14	92116122	92121917	-	2263	protein_coding	NADH:ubiquinone oxidoreductase subunit B1 [Source:HGNC Symbol;Acc:HGNC:7695]	-
ENSG00000083845	26413.7	18263	19389.9	16547.3	16350.4	16615.1	21355.5	16504.2	-2.68982	-0.371777	0.00237537	0.996417	RPS5	19	58386400	58394806	+	3617	protein_coding	ribosomal protein S5 [Source:HGNC Symbol;Acc:HGNC:10426]	-
ENSG00000161981	972.656	732.458	720.577	723.524	605.244	639.004	808.564	655.924	-3.31308	-0.301964	0.0293774	0.996417	SNRNP25	16	53010	57669	+	3060	protein_coding	small nuclear ribonucleoprotein U11/U12 subunit 25 [Source:HGNC Symbol;Acc:HGNC:14161]	-
ENSG00000120129	3003.08	2932.93	2693.32	2536.78	2637.06	2375.51	2876.44	2516.45	-5.18416	-0.192905	0.0413156	0.996417	DUSP1	5	172768090	172771195	-	2019	protein_coding	dual specificity phosphatase 1 [Source:HGNC Symbol;Acc:HGNC:3064]	-
ENSG00000010438	499.5	336.311	407.283	332.643	297.244	318.537	414.365	316.141	-2.56193	-0.390585	0.0140226	0.996417	PRSS3	9	33750466	33799231	+	1664	protein_coding	serine protease 3 [Source:HGNC Symbol;Acc:HGNC:9486]	-
ENSG00000170242	1206.7	1139.95	1206.69	1385.85	1483.29	1447.89	1184.45	1439.01	3.56047	0.28084	0.00406289	0.996417	USP47	11	11841423	11959323	+	11158	protein_coding	ubiquitin specific peptidase 47 [Source:HGNC Symbol;Acc:HGNC:20076]	-
ENSG00000104093	446.814	556.049	507.335	617.907	640.443	557.922	503.399	605.424	3.75597	0.266313	0.03979	0.996417	DMXL2	15	51447711	51622833	-	13807	protein_coding	Dmx like 2 [Source:HGNC Symbol;Acc:HGNC:2938]	-
ENSG00000101596	2353.63	2324.26	2487.15	2818.09	2520.71	2832.08	2388.35	2723.63	5.27661	0.189502	0.0447413	0.996417	SMCHD1	18	2655738	2805017	+	12435	protein_coding	structural maintenance of chromosomes flexible hinge domain containing 1 [Source:HGNC Symbol;Acc:HGNC:29090]	-
ENSG00000132254	2682.91	2319.1	2195.08	1990.92	2090.49	2146.74	2399.03	2076.05	-4.79361	-0.208597	0.0441796	0.996417	ARFIP2	11	6474683	6481479	-	5312	protein_coding	ADP ribosylation factor interacting protein 2 [Source:HGNC Symbol;Acc:HGNC:17160]	-
ENSG00000181649	2596.79	2207.69	2134.45	2062.98	2011.29	1940.18	2312.97	2004.81	-4.84777	-0.206319	0.0466397	0.996417	PHLDA2	11	2928273	2929455	-	955	protein_coding	pleckstrin homology like domain family A member 2 [Source:HGNC Symbol;Acc:HGNC:12385]	-
ENSG00000166595	1782.19	1392.7	1343.12	1275.3	1219.29	1213.33	1506.01	1235.97	-3.5078	-0.285133	0.0178178	0.996417	CIAO2B	16	66932055	66934423	-	1070	protein_coding	cytosolic iron-sulfur assembly component 2B [Source:HGNC Symbol;Acc:HGNC:24261]	-
ENSG00000163923	881.47	510.657	612.44	498.471	527.021	568.54	668.189	531.344	-3.02471	-0.330693	0.048749	0.996417	RPL39L	3	187120948	187180908	-	1060	protein_coding	ribosomal protein L39 like [Source:HGNC Symbol;Acc:HGNC:17094]	-
ENSG00000099800	1878.44	1490.71	1505.83	1322.68	1325.86	1466.23	1624.99	1371.59	-4.08858	-0.244582	0.0346698	0.996417	TIMM13	19	2425624	2427894	-	1973	protein_coding	translocase of inner mitochondrial membrane 13 [Source:HGNC Symbol;Acc:HGNC:11816]	-
ENSG00000125534	2059.8	1604.19	1824.18	1645.45	1437.33	1559.86	1829.39	1547.55	-4.14287	-0.241459	0.0339036	0.996417	PPDPF	20	63520724	63522206	+	1094	protein_coding	pancreatic progenitor cell differentiation and proliferation factor [Source:HGNC Symbol;Acc:HGNC:16142]	-
ENSG00000179091	8032.52	6661.24	6827.8	5779.31	6127.72	5752.96	7173.85	5886.66	-3.50511	-0.28531	0.00350079	0.996417	CYC1	8	144095027	144097525	+	1975	protein_coding	cytochrome c1 [Source:HGNC Symbol;Acc:HGNC:2579]	-
ENSG00000163541	1932.14	1503.09	1580.62	1389.8	1454.93	1451.75	1671.95	1432.16	-4.47753	-0.223375	0.048766	0.996417	SUCLG1	2	84423523	84460045	-	4286	protein_coding	succinate-CoA ligase alpha subunit [Source:HGNC Symbol;Acc:HGNC:11449]	-
ENSG00000131188	308.008	278.54	296.114	212.221	201.422	273.169	294.221	228.937	-2.76284	-0.361704	0.0275377	0.996417	PRR7	5	177446445	177456286	+	1772	protein_coding	proline rich 7, synaptic [Source:HGNC Symbol;Acc:HGNC:28130]	-
ENSG00000077348	1750.78	1432.93	1452.27	1230.88	1290.66	1317.58	1545.33	1279.71	-3.67514	-0.27211	0.013339	0.996417	EXOSC5	19	41386374	41397479	-	1488	protein_coding	exosome component 5 [Source:HGNC Symbol;Acc:HGNC:24662]	-
ENSG00000241343	136.78	220.769	224.359	245.781	302.133	245.177	193.969	264.363	2.23867	0.446864	0.0225932	0.996417	RPL36A	X	101390824	101396154	+	3964	protein_coding	ribosomal protein L36a [Source:HGNC Symbol;Acc:HGNC:10359]	-
ENSG00000006015	916.931	894.423	804.459	745.239	785.154	688.232	871.938	739.542	-4.20887	-0.237618	0.0373446	0.996417	REX1BD	19	18588685	18592336	+	3370	protein_coding	required for excision 1-B domain containing [Source:HGNC Symbol;Acc:HGNC:26098]	-
ENSG00000108106	14037.7	10602.1	11332.2	10045.4	8672.88	9940.27	11990.6	9552.86	-3.04968	-0.327911	0.00387103	0.996417	UBE2S	19	55399745	55407777	-	2788	protein_coding	ubiquitin conjugating enzyme E2 S [Source:HGNC Symbol;Acc:HGNC:17895]	-
ENSG00000138193	393.115	515.815	501.271	587.308	627.732	557.922	470.067	590.987	3.02792	0.330342	0.0152862	0.996417	PLCE1	10	94030812	94332823	+	12930	protein_coding	phospholipase C epsilon 1 [Source:HGNC Symbol;Acc:HGNC:17175]	-
ENSG00000189306	2803.48	2558.44	2350.72	2201.17	2184.35	2266.44	2570.88	2217.32	-4.68503	-0.213432	0.0298148	0.996417	RRP7A	22	42509968	42519802	-	4082	protein_coding	ribosomal RNA processing 7 homolog A [Source:HGNC Symbol;Acc:HGNC:24286]	-
ENSG00000173171	408.313	340.438	304.199	309.941	277.688	253.864	350.983	280.498	-3.09202	-0.323632	0.0407911	0.996417	MTX1	1	155208699	155213824	+	3278	protein_coding	metaxin 1 [Source:HGNC Symbol;Acc:HGNC:7504]	-
ENSG00000106399	1187.45	826.336	976.266	764.981	813.51	812.751	996.684	797.081	-3.10163	-0.3225	0.015206	0.996417	RPA3	7	7636518	7718607	-	3232	protein_coding	replication protein A3 [Source:HGNC Symbol;Acc:HGNC:10291]	-
ENSG00000122862	1832.85	1201.85	1550.3	1220.02	1085.33	1241.33	1528.33	1182.23	-2.6994	-0.370535	0.00722121	0.996417	SRGN	10	69088106	69104811	+	1220	protein_coding	serglycin [Source:HGNC Symbol;Acc:HGNC:9361]	-
ENSG00000066279	2164.16	2458.38	2619.55	2829.94	2868.8	2646.75	2414.03	2781.83	4.88781	0.204576	0.043012	0.996417	ASPM	1	197084128	197146694	-	10887	protein_coding	abnormal spindle microtubule assembly [Source:HGNC Symbol;Acc:HGNC:19048]	-
ENSG00000143106	4726.5	3423.98	3627.14	3343.21	3025.24	3475.91	3925.88	3281.45	-3.8658	-0.258696	0.0336679	0.996417	PSMA5	1	109399031	109426427	-	5724	protein_coding	proteasome subunit alpha 5 [Source:HGNC Symbol;Acc:HGNC:9534]	-
ENSG00000204438	646.411	493.119	485.101	419.506	444.888	470.083	541.544	444.826	-3.52313	-0.283833	0.046282	0.996417	GPANK1	6	31661229	31666283	-	3528	protein_coding	G-patch domain and ankyrin repeats 1 [Source:HGNC Symbol;Acc:HGNC:13920]	-
ENSG00000008869	457.959	564.302	556.856	665.287	636.532	596.532	526.372	632.784	3.76465	0.265641	0.0374996	0.996417	HEATR5B	2	36968383	37084342	-	8206	protein_coding	HEAT repeat containing 5B [Source:HGNC Symbol;Acc:HGNC:29273]	-
ENSG00000135390	2858.19	2591.46	2491.2	2095.55	2330.04	2424.74	2646.95	2283.44	-4.69224	-0.21308	0.0347964	0.996417	ATP5MC2	12	53632726	53677408	-	3991	protein_coding	ATP synthase membrane subunit c locus 2 [Source:HGNC Symbol;Acc:HGNC:842]	-
ENSG00000173588	138.806	170.219	149.573	192.479	220	206.566	152.866	206.348	2.31046	0.433167	0.014697	0.996417	CEP83	12	94306449	94459988	-	6925	protein_coding	centrosomal protein 83 [Source:HGNC Symbol;Acc:HGNC:17966]	-
ENSG00000221983	15003.2	11322.1	11267.5	10633.7	10030	10980.8	12531	10548.2	-4.02415	-0.248504	0.0299192	0.996417	UBA52	19	18571730	18577550	+	4306	protein_coding	ubiquitin A-52 residue ribosomal protein fusion product 1 [Source:HGNC Symbol;Acc:HGNC:12458]	-
ENSG00000158042	3307.03	2308.79	2287.05	2002.77	1731.64	2075.31	2634.29	1936.58	-2.25273	-0.443922	0.0012257	0.996417	MRPL17	11	6680782	6683401	-	2276	protein_coding	mitochondrial ribosomal protein L17 [Source:HGNC Symbol;Acc:HGNC:14053]	-
ENSG00000125775	25.3296	16.5061	17.1807	5.92243	12.7111	7.7221	19.6721	8.78521	-0.859842	-1.16301	0.044764	0.996417	SDCBP2	20	1309909	1329239	-	2653	protein_coding	syndecan binding protein 2 [Source:HGNC Symbol;Acc:HGNC:15756]	-
ENSG00000175416	3689	3053.63	3130.92	2851.65	2633.15	2804.09	3291.18	2762.96	-3.96212	-0.252416	0.0131116	0.996417	CLTB	5	176392455	176416569	-	2039	protein_coding	clathrin light chain B [Source:HGNC Symbol;Acc:HGNC:2091]	-
ENSG00000167515	1069.92	921.246	881.267	736.356	722.577	849.431	957.478	769.454	-3.17054	-0.315328	0.0092509	0.996417	TRAPPC2L	16	88856220	88862686	+	4463	protein_coding	trafficking protein particle complex 2 like [Source:HGNC Symbol;Acc:HGNC:30887]	-
ENSG00000105355	4812.62	4242.06	3991.98	3878.21	3592.35	3879.39	4348.89	3783.32	-4.97523	-0.200998	0.0415394	0.996417	PLIN3	19	4838341	4867768	-	2813	protein_coding	perilipin 3 [Source:HGNC Symbol;Acc:HGNC:16893]	-
ENSG00000283267	0	0	0	4.93536	0	6.75684	0	3.8974	#DIV/0!	4.37927	0.0251794	0.996417	FAM237B	7	90316503	90321308	-	3877	protein_coding	family with sequence similarity 237 member B [Source:HGNC Symbol;Acc:HGNC:53217]	-
ENSG00000131187	151.978	161.966	150.583	119.436	112.444	116.797	154.842	116.226	-2.4162	-0.41379	0.0311205	0.996417	F12	5	177402140	177409576	-	2769	protein_coding	coagulation factor XII [Source:HGNC Symbol;Acc:HGNC:3530]	-
ENSG00000172590	2297.9	1808.45	2033.38	1652.36	1609.42	1743.26	2046.58	1668.35	-3.39221	-0.29483	0.00686717	0.996417	MRPL52	14	22829879	22835037	+	3213	protein_coding	mitochondrial ribosomal protein L52 [Source:HGNC Symbol;Acc:HGNC:16655]	-
ENSG00000164659	270.52	322.9	308.241	372.126	416.533	355.217	300.554	381.292	2.91314	0.343352	0.0175117	0.996417	KIAA1324L	7	86876906	87059699	-	8115	protein_coding	KIAA1324 like [Source:HGNC Symbol;Acc:HGNC:21945]	-
ENSG00000097096	334.351	372.419	417.389	515.252	461.51	426.646	374.719	467.803	3.12413	0.319904	0.0231822	0.996417	SYDE2	1	85156873	85201046	-	6451	protein_coding	synapse defective Rho GTPase homolog 2 [Source:HGNC Symbol;Acc:HGNC:25841]	-
ENSG00000125743	7118.63	5046.74	5427.07	4688.59	4636.62	4910.29	5864.14	4745.17	-3.27373	-0.305476	0.0108647	0.996417	SNRPD2	19	45687454	45692569	-	1608	protein_coding	small nuclear ribonucleoprotein D2 polypeptide [Source:HGNC Symbol;Acc:HGNC:11159]	-
ENSG00000103187	11678	9570.43	9845.53	9214.32	8433.32	9395.86	10364.6	9014.5	-4.96646	-0.201356	0.0453895	0.996417	COTL1	16	84565594	84618077	-	6762	protein_coding	coactosin like F-actin binding protein 1 [Source:HGNC Symbol;Acc:HGNC:18304]	-
ENSG00000119927	360.693	446.696	418.4	437.273	533.866	516.415	408.596	495.851	3.58126	0.279481	0.0455117	0.996417	GPAM	10	112149864	112215377	-	9808	protein_coding	glycerol-3-phosphate acyltransferase, mitochondrial [Source:HGNC Symbol;Acc:HGNC:24865]	-
ENSG00000113971	52.6856	84.5937	74.7864	102.656	136.889	79.1515	70.6886	106.232	1.70164	0.587834	0.0306267	0.996417	NPHP3	3	132680609	132722442	-	9701	protein_coding	nephrocystin 3 [Source:HGNC Symbol;Acc:HGNC:7907]	-
ENSG00000173230	1467.09	1556.73	1717.06	1819.17	1914.49	1761.6	1580.29	1831.75	4.69407	0.213	0.0354641	0.996417	GOLGB1	3	121663199	121749767	-	11865	protein_coding	golgin B1 [Source:HGNC Symbol;Acc:HGNC:4429]	-
ENSG00000184110	751.782	494.151	362.815	1571.42	921.065	1306.97	536.25	1266.48	0.806548	1.23984	0.00091406	0.996417	EIF3C	16	28688558	28735730	+	6982	protein_coding	eukaryotic translation initiation factor 3 subunit C [Source:HGNC Symbol;Acc:HGNC:3279]	-
ENSG00000114391	9910.96	6533.31	7461.46	6300.48	6098.39	6826.34	7968.58	6408.4	-3.18109	-0.314368	0.0154757	0.996417	RPL24	3	101681091	101686782	-	2682	protein_coding	ribosomal protein L24 [Source:HGNC Symbol;Acc:HGNC:10325]	-
ENSG00000108826	983.801	735.552	742.811	662.325	678.577	707.537	820.722	682.813	-3.76787	-0.26544	0.0448016	0.996417	MRPL27	17	50367857	50373214	-	3027	protein_coding	mitochondrial ribosomal protein L27 [Source:HGNC Symbol;Acc:HGNC:14483]	-
ENSG00000159086	618.042	763.406	734.726	813.347	895.643	847.5	705.392	852.164	3.66695	0.272818	0.022562	0.996417	PAXBP1	21	32733899	32771858	-	7212	protein_coding	PAX3 and PAX7 binding protein 1 [Source:HGNC Symbol;Acc:HGNC:13579]	Others
ENSG00000079459	6107.47	5075.62	5019.79	4376.68	4322.75	4461.44	5400.96	4386.96	-3.33338	-0.300003	0.00261781	0.996417	FDFT1	8	11795573	11839309	+	5202	protein_coding	farnesyl-diphosphate farnesyltransferase 1 [Source:HGNC Symbol;Acc:HGNC:3629]	-
ENSG00000196406	352.588	269.256	316.326	231.962	234.666	232.628	312.723	233.085	-2.35834	-0.424256	0.00678381	0.996417	SPANXD	X	141697411	141698739	-	682	protein_coding	SPANX family member D [Source:HGNC Symbol;Acc:HGNC:14332]	-
ENSG00000134294	3896.7	4061.53	4156.71	4480.32	4539.82	4606.23	4038.31	4542.12	5.89576	0.16962	0.0441391	0.996417	SLC38A2	12	46358189	46372867	-	6602	protein_coding	solute carrier family 38 member 2 [Source:HGNC Symbol;Acc:HGNC:13448]	-
ENSG00000178297	28.3691	40.2336	32.3401	63.1726	60.6221	42.4715	33.6476	55.4221	1.38897	0.720073	0.0312289	0.996417	TMPRSS9	19	2360238	2426239	+	4328	protein_coding	transmembrane serine protease 9 [Source:HGNC Symbol;Acc:HGNC:30079]	-
ENSG00000143669	152.991	156.808	154.626	212.221	205.333	177.608	154.808	198.387	2.79456	0.357649	0.0421441	0.996417	LYST	1	235661041	235883640	-	19614	protein_coding	lysosomal trafficking regulator [Source:HGNC Symbol;Acc:HGNC:1968]	-
ENSG00000186141	855.127	753.09	721.588	603.101	621.866	666.996	776.602	630.654	-3.32972	-0.300265	0.011361	0.996417	POLR3C	1	145824088	145842505	+	2793	protein_coding	RNA polymerase III subunit C [Source:HGNC Symbol;Acc:HGNC:30076]	-
ENSG00000175756	3144.92	2401.64	2430.56	2121.22	2157.95	2191.15	2659.04	2156.77	-3.31092	-0.302053	0.00845339	0.996417	AURKAIP1	1	1373730	1375495	-	1669	protein_coding	aurora kinase A interacting protein 1 [Source:HGNC Symbol;Acc:HGNC:24114]	-
ENSG00000153207	1966.59	2287.12	2372.95	2669.04	2517.77	2593.66	2208.89	2593.49	4.31825	0.231582	0.0217577	0.996417	AHCTF1	1	246839098	246931967	-	9598	protein_coding	AT-hook containing transcription factor 1 [Source:HGNC Symbol;Acc:HGNC:24618]	-
ENSG00000128626	1819.68	1362.78	1300.68	1228.9	1089.24	1270.29	1494.38	1196.14	-3.11376	-0.321172	0.0150615	0.996417	MRPS12	19	38930548	38933162	+	2144	protein_coding	mitochondrial ribosomal protein S12 [Source:HGNC Symbol;Acc:HGNC:10380]	-
ENSG00000153339	946.314	963.543	1011.64	1155.86	1119.55	1115.84	973.831	1130.42	4.64869	0.215073	0.0327826	0.996417	TRAPPC8	18	31829173	31953136	-	9214	protein_coding	trafficking protein particle complex 8 [Source:HGNC Symbol;Acc:HGNC:29169]	-
ENSG00000198034	20084.3	15732.4	14940.1	14009.5	13797.4	15165.2	16918.9	14324.1	-4.16321	-0.240199	0.0331769	0.996417	RPS4X	X	72255679	72277300	-	2982	protein_coding	ribosomal protein S4 X-linked [Source:HGNC Symbol;Acc:HGNC:10424]	-
ENSG00000174851	1599.82	1290.57	1321.9	1181.53	1151.82	1269.32	1404.1	1200.89	-4.43382	-0.225552	0.0468902	0.996417	YIF1A	11	66284580	66289170	-	2370	protein_coding	Yip1 interacting factor homolog A, membrane trafficking protein [Source:HGNC Symbol;Acc:HGNC:16688]	-
ENSG00000135679	994.946	992.428	1008.61	1226.93	1142.04	1207.54	998.66	1192.17	3.91349	0.255511	0.0105747	0.996417	MDM2	12	68808176	68850686	+	13284	protein_coding	MDM2 proto-oncogene [Source:HGNC Symbol;Acc:HGNC:6973]	-
ENSG00000183207	9920.08	8835.91	8088.05	7233.26	7693.14	7718.24	8948.02	7548.22	-4.07444	-0.245426	0.0115778	0.996417	RUVBL2	19	48993448	49015995	+	3670	protein_coding	RuvB like AAA ATPase 2 [Source:HGNC Symbol;Acc:HGNC:10475]	-
ENSG00000116406	688.965	726.268	739.779	819.27	823.288	900.59	718.337	847.716	4.18552	0.239001	0.0298713	0.996417	EDEM3	1	184690231	184754913	-	7804	protein_coding	ER degradation enhancing alpha-mannosidase like protein 3 [Source:HGNC Symbol;Acc:HGNC:16787]	-
ENSG00000128185	1190.49	896.487	846.906	782.748	727.466	830.126	977.961	780.113	-3.0666	-0.326103	0.0166764	0.996417	DGCR6L	22	20314276	20320080	-	1154	protein_coding	DiGeorge syndrome critical region gene 6 like [Source:HGNC Symbol;Acc:HGNC:18551]	-
[truncated: 19 more rows]
